# Supplementary material for: Cerebral ischemia induces the aggregation of proteins linked to neurodegenerative diseases
Source: Sci Rep. 2018 Feb 9;8:2701. doi: 10.1038/s41598-018-21063-z (PMC5807442; doi:10.1038/s41598-018-21063-z)
Supplement: Supplementary file 2 — Supplementary Tables S1-S14 [file 41598_2018_21063_MOESM2_ESM.xlsx]

## Sheet: COVERSHEET
Cerebral ischemia induces the aggregation of proteins linked to neurodegenerative diseases
Anja Kahl1, Ismary Blanco1, Katherine Jackman, Juhi Baskar, Harihar Milaganur Mohan, Reunet Rodney-Sandy, Sheng Zhang#, Costantino Iadecola and Karin Hochrainer*
Feil Family Brain and Mind Research Institute, Weill Cornell Medicine, New York, NY10065, USA
#Institute of Biotechnology and Life Sciences Biotechnologies, Cornell University, Ithaca, NY14853, USA
1These authors contributed equally to this work
*Corresponding Author:
407 East 61st Street, RR-406, New York, NY10065, USA; Phone 1-646-962-8258; Fax 1-646-962-0535; Email kah2015@med.cornell.edu.
Supplementary Tables S1-S11. nanoLC-MS/MS data and calculations. S1-3: original output data; S4-7: LFQ summary; S8: calculation of trypsin standard; S9: list of proteins with increased insolubility after stroke supporting Figure 1A; S10: list of proteins with equal insolubility in sham conditions and after stroke supporting Figure 1A; S11: list of proteins with decreased insolubility after stroke…
Supplementary Table S12-S13. DAVID analysis. S12: output data from webpage containing GO terms and Benjamini-corrected P values; S13: calculation of relative occurrence of GO terms in induction groups depicted in Figure 1C.
Supplementary Table S14. Literature analysis for ND connection of aggregated proteins. Literature citations supporting the disease association and aggregation propensity of proteins depicted in Figure 2A.

## Sheet: S1 ms1 original
Sequence	N-term cleavage window	C-term cleavage window	Amino acid before	First amino acid	Second amino acid	Second last amino acid	Last amino acid	Amino acid after	A Count	R Count	N Count	D Count	C Count	Q Count	E Count	G Count	H Count	I Count	L Count	K Count	M Count	F Count	P Count	S Count	T Count	W Count	Y Count	V Count	U Count	Length	Missed cleavages	Mass	Proteins	Leading razor protein	Start position	End position	Unique (Groups)	Unique (Proteins)	Charges	PEP	Score	Experiment rep	Experiment sham	Intensity	Intensity rep	Intensity sham	Reverse	Potential contaminant	id
AAAAATAAAAAAPSGGGGGGEEER	________________	GGGGEEERLEEKSEDQ	M	A	A	E	R	L	11	1	0	0	0	0	3	6	0	0	0	0	0	0	1	1	1	0	0	0	0	24	0	1969.91	gi|126517469	gi|126517469	2	25	yes	yes	3	0.018575	60.454	1	1	23725000	13152000	10573000			0
AAAAATAAAAAAPSGGGGGGEEERLEEK	________________	EEERLEEKSEDQDLQG	M	A	A	E	K	S	11	1	0	0	0	0	5	6	0	0	1	1	0	0	1	1	1	0	0	0	0	28	1	2469.17	gi|126517469	gi|126517469	2	29	yes	yes	3	0.025792	57.216	1	1	41700000	23923000	17777000			1
AAAGELQEDSGLHVLAR	EFLLIFRKAAAGELQE	SGLHVLARLSEIDVST	K	A	A	A	R	L	4	1	0	1	0	1	2	2	1	0	3	0	0	0	0	1	0	0	0	1	0	17	0	1735.89	gi|31981086	gi|31981086	160	176	yes	yes	3	0.0027883	115.26	1	1	62648000	43754000	18893000			2
AAAGPLPPISADTR	GQPMGMARAAAGPLPP	PPISADTRDQFGSSHS	R	A	A	T	R	D	4	1	0	1	0	0	0	1	0	1	1	0	0	0	3	1	1	0	0	0	0	14	0	1335.71	gi|160707978;gi|160707976;gi|568932804;gi|568932802;gi|568932800;gi|568932798;gi|568932806	gi|160707978	4304	4317	yes	no	2	0.0012184	132.97	1	1	26662000	13038000	13625000			3
AAELQAQWER	GANQASTRAAELQAQW	ELQAQWERLEALAEER	R	A	A	E	R	L	3	1	0	0	0	2	2	0	0	0	1	0	0	0	0	0	0	1	0	0	0	10	0	1200.59	gi|569005700;gi|569005698;gi|55926127;gi|569005696	gi|569005700	722	731	yes	no	2	2.82e-05	211.64	1	1	60723000	34857000	25866000			4
AAGAEEYAQQEVVK	TKFCDYGKAAGAEEYA	YAQQEVVKRSYGKAFK	K	A	A	V	K	R	4	0	0	0	0	2	3	1	0	0	0	1	0	0	0	0	0	0	1	2	0	14	0	1491.72	gi|226423909;gi|226423907	gi|226423909	241	254	yes	no	2	7.48e-13	311.54	1	1	233990000	116240000	117750000			5
AAGAEEYAQQEVVKR	TKFCDYGKAAGAEEYA	AQQEVVKRSYGKAFKL	K	A	A	K	R	S	4	1	0	0	0	2	3	1	0	0	0	1	0	0	0	0	0	0	1	2	0	15	1	1647.82	gi|226423909;gi|226423907	gi|226423909	241	255	yes	no	2;3	2.61e-18	355.89	2	2	1103100000	531420000	571650000			6
AAGVEAAAEVAATEPK	________________	EVAATEPKMEEESGAP	M	A	A	P	K	M	7	0	0	0	0	0	3	1	0	0	0	1	0	0	1	0	1	0	0	2	0	16	0	1483.75	gi|158186704;gi|21313308	gi|158186704	2	17	yes	no	2	3.87e-05	184.99		1	6014200	0	6014200			7
AAHLPLLTIEPPSDSSVDLSDR	ECRDFRLRAAHLPLLT	SSVDLSDRSDRGSVHR	R	A	A	D	R	S	2	1	0	3	0	0	1	0	1	1	4	0	0	0	3	4	1	0	0	1	0	22	0	2332.19	gi|569011985;gi|167900460;gi|569011983;gi|569011981;gi|569011979;gi|569011991;gi|569011989;gi|569011987;gi|53832028	gi|569011985	578	599	yes	no	3	0.0010836	119.5	1	1	19625000	11141000	8483900			8
AAIAAAAAAAAAK	PKKAAVAKAAIAAAAA	AAAAAAAKAKVPAKKA	K	A	A	A	K	A	11	0	0	0	0	0	0	0	0	1	0	1	0	0	0	0	0	0	0	0	0	13	0	1040.6	gi|13385472	gi|13385472	148	160	yes	yes	2	0.00039158	162.38	1	1	25798000	13705000	12093000			9
AAILQTEVDALR	SLTAKEQRAAILQTEV	QTEVDALRLRLEEKES	R	A	A	L	R	L	3	1	0	1	0	1	1	0	0	1	2	0	0	0	0	0	1	0	0	1	0	12	0	1298.72	gi|568987537;gi|568987531;gi|568987510;gi|568987540;gi|37360977;gi|568987535;gi|568987533;gi|568987529;gi|568987526;gi|568987524;gi|568987520;gi|568987518;gi|568987516;gi|568987512;gi|568987506;gi|568987504;gi|568987543;gi|568987514;gi|568987508;gi|568987552;gi|568987550;gi|568987548;gi|568940333;gi|568940327;gi|568940325;gi|568940323;gi|568940321;gi|568940319;gi|568940317;gi|568940315;gi|5689403…	gi|568987537	485	496	yes	no	2	5.35e-05	188.15	1	1	37322000	22023000	15299000			10
AALAHSEIATTQAASTK	QRLEEEHRAALAHSEI	TTQAASTKALPNGRDA	R	A	A	T	K	A	6	0	0	0	0	1	1	0	1	1	1	1	0	0	0	2	3	0	0	0	0	17	0	1669.86	gi|256367522;gi|256355107;gi|256000747;gi|256000745;gi|254675251;gi|256418964;gi|254675201;gi|254675265;gi|254675253;gi|254675119;gi|254675259;gi|254675195;gi|254675117;gi|254675244;gi|254675115	gi|256367522	2447	2463	yes	no	3	0.00039378	150.12	1	1	38467000	20638000	17829000			11
AALAVGSPGPVGGSFAR	QVEDAQERAALAVGSP	PVGGSFAREPSPTHRG	R	A	A	A	R	E	4	1	0	0	0	0	0	4	0	0	1	0	0	1	2	2	0	0	0	2	0	17	0	1512.8	gi|71896543;gi|568992966;gi|568992972;gi|568992970;gi|568992968	gi|71896543	966	982	yes	no	2	7.73e-08	235.93	1	1	51598000	30197000	21401000			12
AALQELLSK	KIRSSLARAALQELLS	ALQELLSKGLIKLVSK	R	A	A	S	K	G	2	0	0	0	0	1	1	0	0	0	3	1	0	0	0	1	0	0	0	0	0	9	0	971.565	gi|568899179;gi|28372479;gi|20846986;gi|82943174	gi|568899179	86	94	yes	no	2	1.55e-07	256.47		1	4699000	0	4699000			13
AAMRETWLSENQR	LARRFDRKAAMRETWL	TWLSENQRLVSQDNFG	K	A	A	Q	R	L	2	2	1	0	0	1	2	0	0	0	1	0	1	0	0	1	1	1	0	0	0	13	1	1590.76	gi|568970047;gi|568970045;gi|117938332;gi|568970049;gi|117938334;gi|569005700;gi|569005698;gi|55926127;gi|569005696	gi|568970047	431	443	no	no	3	0.016629	88.101	1	1	16435000	8305000	8130000			14
AANNGALPPDLSYIVR	YPNPEAARAANNGALP	PDLSYIVRARHGGEDY	R	A	A	V	R	A	3	1	2	1	0	0	0	1	0	1	2	0	0	0	2	1	0	0	1	1	0	16	0	1669.88	gi|13385006	gi|13385006	187	202	yes	yes	2	0.0087361	86.772	1	1	17161000	11756000	5404800			15
AAPAAAAAMAPPGPR	IDSFVPSKAAPAAAAA	AMAPPGPRVAPAPAGV	K	A	A	P	R	V	8	1	0	0	0	0	0	1	0	0	0	0	1	0	4	0	0	0	0	0	0	15	0	1318.68	gi|257796245	gi|257796245	392	406	yes	yes	2	0.00033965	169.89	1	1	3972400	1799200	2173200			16
AAQPPTETAESSQAEEEKDAVDEAKPK	AAEDAATKAAQPPTET	AVDEAKPKESARQDEG	K	A	A	P	K	E	6	0	0	2	0	2	6	0	0	0	0	3	0	0	3	2	2	0	0	1	0	27	1	2855.33	gi|6679935	gi|6679935	182	208	yes	yes	3;4	0.010545	79.589	2	2	417070000	226240000	190830000			17
AASAAMYVPAR	RYFQLPPRAASAAMYV	AAMYVPARSGRGRKGP	R	A	A	A	R	S	5	1	0	0	0	0	0	0	0	0	0	0	1	0	1	1	0	0	1	1	0	11	0	1106.55	gi|568947831;gi|568947829;gi|568947827;gi|283549150;gi|568947843;gi|568947841;gi|568947847;gi|568947845;gi|568947839;gi|568947837;gi|568947835;gi|568947833;gi|568947849;gi|568947851	gi|568947831	1090	1100	yes	no	2	0.0034173	124.67	1	1	24204000	11675000	12529000			18
AASADSTTEGTPTDGFTVLSTK	KKQGEVSKAASADSTT	GFTVLSTKSLFLGQKL	K	A	A	T	K	S	3	0	0	2	0	0	1	2	0	0	1	1	0	1	1	3	6	0	0	1	0	22	0	2156.01	gi|283945579;gi|283945575;gi|283945572;gi|41152517;gi|568983379;gi|568983377	gi|283945579	167	188	yes	no	2;3	3.24e-13	280.63	1	2	53311000	25800000	27511000			19
AASAGVPYHGEVPVSLAR	LGFYKDARAASAGVPY	EVPVSLARAQGSVAFD	R	A	A	A	R	A	4	1	0	0	0	0	1	2	1	0	1	0	0	0	2	2	0	0	1	3	0	18	0	1779.93	gi|569005700;gi|569005698;gi|55926127;gi|569005696	gi|569005700	2263	2280	yes	no	3	0.0045375	93.424	1	1	84813000	55060000	29753000			20
AASPAKPSSLDLVPNLPR	PSRTVSPRAASPAKPS	DLVPNLPRAGLPPSPA	R	A	A	P	R	A	3	1	1	1	0	0	0	0	0	0	3	1	0	0	4	3	0	0	0	1	0	18	0	1832.02	gi|158303337;gi|569002918;gi|569002916;gi|158303335;gi|569002914;gi|569002912;gi|569002910;gi|569002908;gi|569002906;gi|569002904;gi|569002902	gi|158303337	592	609	yes	no	3	0.022749	58.658	1	1	26975000	18330000	8644400			21
AASVPALADLVK	SFDIPDDRAASVPALA	PALADLVKQKKNDTPQ	R	A	A	V	K	Q	4	0	0	1	0	0	0	0	0	0	2	1	0	0	1	1	0	0	0	2	0	12	0	1153.67	gi|164607122;gi|568952740;gi|169403965;gi|568952738;gi|568952736;gi|568952734;gi|568952732;gi|568952730;gi|568952726;gi|568952724;gi|568952722;gi|568952718;gi|568952716;gi|568952714;gi|568952712;gi|568952710;gi|568952708;gi|568952728;gi|568952720;gi|568952742	gi|164607122	839	850	yes	no	2	0.0019746	130.44	1	1	24037000	12707000	11330000			22
AATITATSPGALWGLDR	ALMYNTPRAATITATS	GALWGLDRVTFRRIIV	R	A	A	D	R	V	4	1	0	1	0	0	0	2	0	1	2	0	0	0	1	1	3	1	0	0	0	17	0	1699.89	gi|568977591;gi|568977589;gi|45598396	gi|568977591	194	210	yes	no	2	0.0001944	166.92	1		12712000	12712000	0			23
AAVPSGASTGIYEALELR	YTAKGLFRAAVPSGAS	IYEALELRDNDKTRFM	R	A	A	L	R	D	4	1	0	0	0	0	2	2	0	1	2	0	0	0	1	2	1	0	1	1	0	18	0	1803.94	gi|70794816;gi|568930542;gi|158853992;gi|569019040;gi|568930540;gi|568930538;gi|568940593;gi|7305027;gi|568940591;gi|568940589;gi|568895712;gi|6679651;gi|569019202;gi|568971527;gi|443497949;gi|209862931;gi|569019200;gi|568971525	gi|70794816	33	50	yes	no	2	6.84e-05	175.39	1	1	19138000	12044000	7093600			24
AAVVTSPPPTTAPHKER	________________	TTAPHKERYFDRVDEN	R	A	A	E	R	Y	3	1	0	0	0	0	1	0	1	0	0	1	0	0	4	1	3	0	0	2	0	17	1	1757.94	gi|568933657;gi|7304861;gi|568933655;gi|568933653;gi|568933651;gi|568933649;gi|156255173;gi|568933647;gi|568933645;gi|568933643;gi|568933641;gi|156255171;gi|568933639;gi|568933637;gi|568933635;gi|568933633;gi|568933631	gi|568933657	7	23	yes	no	3	0.030701	68.168		1	655630	0	655630			25
ADADKSEAAAGDDGSQQQPAEPR	________________	QQQPAEPRRDTHPGEP	M	A	D	P	R	R	6	1	0	4	0	3	2	2	0	0	0	1	0	0	2	2	0	0	0	0	0	23	1	2313.01	gi|244790095;gi|568915716;gi|244790091;gi|568915714;gi|244790087;gi|568915725;gi|568915723	gi|244790095	2	24	yes	no	3	0.033678	48.255		1	4385000	0	4385000			26
ADFDEIYEEEEDEERALEEQLLK	________________	ALEEQLLKYSPDPVVV	M	A	D	L	K	Y	2	1	0	3	0	1	9	0	0	1	3	1	0	1	0	0	0	0	1	0	0	23	1	2841.27	gi|13386358	gi|13386358	2	24	yes	yes	4	0.054012	67.644	1		772050	772050	0			27
ADIGVAMGIAGSDVSK	NDSPALKKADIGVAMG	IAGSDVSKQAADMILL	K	A	D	S	K	Q	3	0	0	2	0	0	0	3	0	2	0	1	1	0	0	2	0	0	0	2	0	16	0	1489.74	gi|594190942	gi|594190942	718	733	yes	yes	2	3.05e-08	262.83	1	1	23943000	12981000	10962000			28
ADKQISLPAK	________________	KQISLPAKLINGGIAG	M	A	D	A	K	L	2	0	0	1	0	1	0	0	0	1	1	2	0	0	1	1	0	0	0	0	0	10	1	1069.61	gi|568952452;gi|568952450;gi|568952448;gi|294831970;gi|21311845	gi|568952452	2	11	yes	no	2	7.27e-05	190.26	1		6128000	6128000	0			29
ADLEEQLSDEEK	________________	EQLSDEEKVRIAAKFI	M	A	D	E	K	V	1	0	0	2	0	1	4	0	0	0	2	1	0	0	0	1	0	0	0	0	0	12	0	1404.63	gi|6671672	gi|6671672	2	13	yes	yes	2	0.00046386	160.18	1	1	15664000	10259000	5405300			30
ADLEEQLSDEEKVR	________________	LSDEEKVRIAAKFIIH	M	A	D	V	R	I	1	1	0	2	0	1	4	0	0	0	2	1	0	0	0	1	0	0	0	1	0	14	1	1659.8	gi|6671672	gi|6671672	2	15	yes	yes	2	8.64e-06	215.96	1	1	23583000	14267000	9315600			31
ADLINNLGTIAK	DTGIGMTKADLINNLG	NNLGTIAKSGTKAFME	K	A	D	A	K	S	2	0	2	1	0	0	0	1	0	2	2	1	0	0	0	0	1	0	0	0	0	12	0	1241.7	gi|40556608;gi|6754254;gi|568978837	gi|40556608	96	107	yes	no	2	5.35e-05	188.15	1	1	26379000	18746000	7632300			32
ADLNKPLYIDTK	GHKGEAPKADLNKPLY	KPLYIDTKMRPSVESG	K	A	D	T	K	M	1	0	1	2	0	0	0	0	0	1	2	2	0	0	1	0	1	0	1	0	0	12	0	1389.75	gi|164607122;gi|568952740;gi|169403965;gi|568952738;gi|568952736;gi|568952734;gi|568952732;gi|568952730;gi|568952726;gi|568952724;gi|568952722;gi|568952718;gi|568952716;gi|568952714;gi|568952712;gi|568952710;gi|568952708;gi|568952728;gi|568952720;gi|568952742	gi|164607122	652	663	yes	no	2;3	0.00082994	145.31	2	1	40603000	24691000	15913000			33
ADLNQGIGEPQSPSR	LSAKLLRRADLNQGIG	GEPQSPSRRVFNPYTE	R	A	D	S	R	R	1	1	1	1	0	2	1	2	0	1	1	0	0	0	2	2	0	0	0	0	0	15	0	1567.76	gi|31981086	gi|31981086	63	77	yes	yes	2	2.31e-17	326.57	1	1	17488000	9525700	7962600			34
ADLNQGIGEPQSPSRR	LSAKLLRRADLNQGIG	EPQSPSRRVFNPYTEF	R	A	D	R	R	V	1	2	1	1	0	2	1	2	0	1	1	0	0	0	2	2	0	0	0	0	0	16	1	1723.86	gi|31981086	gi|31981086	63	78	yes	yes	3	0.032203	44.252		1	19906000	0	19906000			35
ADLPGSSSTFTK	SSRTSPGRADLPGSSS	GSSSTFTKSFISSSPS	R	A	D	T	K	S	1	0	0	1	0	0	0	1	0	0	1	1	0	1	1	3	2	0	0	0	0	12	0	1209.59	gi|327315370;gi|327315368;gi|568954729;gi|568954727;gi|568954725;gi|568954719;gi|568954713;gi|568954711;gi|568954709;gi|568954707;gi|568954647;gi|568954639;gi|568954733;gi|568954705;gi|568954703;gi|568954701;gi|568954691;gi|568954685;gi|568954683;gi|568954681;gi|568954679;gi|568954677;gi|568954675;gi|568954673;gi|568954671;gi|568954669;gi|568954667;gi|568954665;gi|568954663;gi|568954659;gi|568954…	gi|327315370	377	388	yes	no	2	0.0037862	120.84	1	1	29792000	15592000	14200000			36
ADQLADESLESTRR	ELEEMQRRADQLADES	ESLESTRRMLQLVEES	R	A	D	R	R	M	2	2	0	2	0	1	2	0	0	0	2	0	0	0	0	2	1	0	0	0	0	14	1	1589.76	gi|6755588;gi|597517936;gi|568916064	gi|6755588	18	31	yes	no	3	0.012826	81.278	1	1	17209000	8027300	9182200			37
ADVVESWIGEK	AFLQFNWKADVVESWI	VESWIGEKENSLKTDD	K	A	D	E	K	E	1	0	0	1	0	0	2	1	0	1	0	1	0	0	0	1	0	1	0	2	0	11	0	1231.61	gi|295054271;gi|568913214;gi|115496850;gi|568913208;gi|568913216;gi|295054266;gi|568913210;gi|568913206;gi|568913202;gi|568913212;gi|568913204;gi|19526481	gi|295054271	1970	1980	yes	no	2	0.00023115	174.42	1	1	59844000	34630000	25213000			38
ADVVESWIGEKENSLK	AFLQFNWKADVVESWI	GEKENSLKTDDYGRDL	K	A	D	L	K	T	1	0	1	1	0	0	3	1	0	1	1	2	0	0	0	2	0	1	0	2	0	16	1	1802.9	gi|295054271;gi|568913214;gi|115496850;gi|568913208;gi|568913216;gi|295054266;gi|568913210;gi|568913206;gi|568913202;gi|568913212;gi|568913204	gi|295054271	1970	1985	yes	no	2;3	4.51e-07	249.36	2	1	57007000	41065000	15943000			39
ADVVESWIGEKENSLKTDDYGR	AFLQFNWKADVVESWI	LKTDDYGRDLSSVQTL	K	A	D	G	R	D	1	1	1	3	0	0	3	2	0	1	1	2	0	0	0	2	1	1	1	2	0	22	2	2510.19	gi|295054271;gi|568913214;gi|115496850;gi|568913208;gi|568913216;gi|295054266;gi|568913210;gi|568913206;gi|568913202;gi|568913212;gi|568913204	gi|295054271	1970	1991	yes	no	3;4	0.00092402	129.51	1	2	51067000	27854000	23213000			40
AEAAAVAGLSTPGSLHR	NVGHRELRAEAAAVAG	STPGSLHRAAKRRTSL	R	A	E	H	R	A	5	1	0	0	0	0	1	2	1	0	2	0	0	0	1	2	1	0	0	1	0	17	0	1606.84	gi|84370300;gi|568967373;gi|568967371;gi|568967381;gi|568967379;gi|666638002;gi|568967375;gi|568967383	gi|84370300	619	635	yes	no	3	0.0049524	95.755	1		12216000	12216000	0			41
AEAGDNLGALVR	MFHKSLERAEAGDNLG	DNLGALVRGLKREDLR	R	A	E	V	R	G	3	1	1	1	0	0	1	2	0	0	2	0	0	0	0	0	0	0	0	1	0	12	0	1184.61	gi|27370092;gi|568950399;gi|254911131	gi|27370092	316	327	yes	no	2	2.98e-05	204.32		1	9063600	0	9063600			42
AEEQEPELTSTPNFVVEVTK	EEPSQGQKAEEQEPEL	NFVVEVTKTDGKKTLV	K	A	E	T	K	T	1	0	1	0	0	1	5	0	0	0	1	1	0	1	2	1	3	0	0	3	0	20	0	2246.1	gi|112181167	gi|112181167	153	172	yes	yes	2	1.44e-06	218.88		1	6154300	0	6154300			43
AEGAGTEEEGTPKESEPQAAADATEVK	KAKDKDKKAEGAGTEE	AADATEVKESTEEKPK	K	A	E	V	K	E	6	0	0	1	0	1	7	3	0	0	0	2	0	0	2	1	3	0	0	1	0	27	1	2701.22	gi|45598372	gi|45598372	26	52	yes	yes	3	0.0010739	110.94	1	1	44695000	22116000	22578000			44
AELELELGR	FEKAAAGKAELELELG	ELELELGRIRSNAEDT	K	A	E	G	R	I	1	1	0	0	0	0	3	1	0	0	3	0	0	0	0	0	0	0	0	0	0	9	0	1028.55	gi|256367522;gi|256355107;gi|256000747;gi|256000745;gi|254675251;gi|256418964;gi|254675201;gi|254675265;gi|254675253;gi|254675119;gi|254675259;gi|254675195;gi|254675117;gi|254675244;gi|254675115	gi|256367522	1782	1790	yes	no	2	0.00022802	173.37		1	4687200	0	4687200			45
AELSHKTQELEQK	AFSLDSVKAELSHKTQ	KTQELEQKTVEGQERL	K	A	E	Q	K	T	1	0	0	0	0	2	3	0	1	0	2	2	0	0	0	1	1	0	0	0	0	13	1	1539.79	gi|115648101	gi|115648101	866	878	yes	yes	3	0.047171	72.29		1	4215100	0	4215100			46
AENGKLVINGKPITIFQERDPTNIK	GKFNGTVKAENGKLVI	ERDPTNIKWGEAGAEY	K	A	E	I	K	W	1	1	3	1	0	1	2	2	0	4	1	3	0	1	2	0	2	0	0	1	0	25	2	2794.53	gi|6679937;gi|149273202;gi|576080555	gi|6679937	60	84	yes	no	4;5	0.0089644	82.761	2	1	103290000	86383000	16903000			47
AENSSLNLIGK	NSQVAFEKAENSSLNL	SSLNLIGKAKTKENRQ	K	A	E	G	K	A	1	0	2	0	0	0	1	1	0	1	2	1	0	0	0	2	0	0	0	0	0	11	0	1144.61	gi|31543349	gi|31543349	188	198	yes	yes	2	1.11e-10	289.59	1	1	98245000	73967000	24278000			48
AEPEKSEGAAEEQPEPAPAPEQEAAAPGPAAGGEAPK	AAKEEAPKAEPEKSEG	AAGGEAPKAGEASAES	K	A	E	P	K	A	11	0	0	0	0	2	9	4	0	0	0	2	0	0	8	1	0	0	0	0	0	37	1	3564.65	gi|45598372	gi|45598372	87	123	yes	yes	3;4	0.0001917	100.77	2	2	861600000	417670000	443930000			49
AEPTQNALPFPHSAGDR	VTQNSEPRAEPTQNAL	FPHSAGDRTQALSHAS	R	A	E	D	R	T	3	1	1	1	0	1	1	1	1	0	1	0	0	1	3	1	1	0	0	0	0	17	0	1806.86	gi|171846263;gi|568984505	gi|171846263	164	180	yes	no	2;3	0.00016006	169.72	2	1	144400000	93873000	50527000			50
AEPVPKPPPETTVPPGTPK	KKTVTSAKAEPVPKPP	TVPPGTPKAKSGVKRT	K	A	E	P	K	A	1	0	0	0	0	0	2	1	0	0	0	2	0	0	8	0	3	0	0	2	0	19	0	1938.05	gi|568962755;gi|124487407	gi|568962755	629	647	yes	no	3	0.027509	47.68	1	1	26484000	13627000	12857000			51
AEQQDSGRLYLENK	NVGSLLQRAEQQDSGR	GRLYLENKIHTLELKL	R	A	E	N	K	I	1	1	1	1	0	2	2	1	0	0	2	1	0	0	0	1	0	0	1	0	0	14	1	1649.8	gi|568987437;gi|568987435;gi|226958577	gi|568987437	817	830	yes	no	2	0.041445	53.869		1	2227100	0	2227100			52
AFITNIPFDVK	SNPTKRYRAFITNIPF	TNIPFDVKWQSLKDLV	R	A	F	V	K	W	1	0	1	1	0	0	0	0	0	2	0	1	0	2	1	0	1	0	0	1	0	11	0	1263.69	gi|158186704;gi|21313308	gi|158186704	72	82	yes	no	2	9.43e-05	179.94	1	1	10542000	7586300	2956000			53
AFNNKGDGPYSLVAVINSAQDAPSEAPTEVGVK	TAFQVKVKAFNNKGDG	APTEVGVKVLSSSEIS	K	A	F	V	K	V	5	0	3	2	0	1	2	3	0	1	1	2	0	1	3	3	1	0	1	4	0	33	1	3344.65	gi|6680954;gi|227497226;gi|227497224	gi|6680954	788	820	yes	no	3	9.87e-07	144.06	1	1	35315000	19047000	16269000			54
AFPTQTAGTFK	PDYGTSSRAFPTQTAG	TQTAGTFKQRPYSVAV	R	A	F	F	K	Q	2	0	0	0	0	1	0	1	0	0	0	1	0	2	1	0	3	0	0	0	0	11	0	1167.59	gi|83649713;gi|568971118;gi|568971116;gi|568971114;gi|568971112;gi|83642836;gi|262231776	gi|83649713	438	448	yes	no	2	0.001186	136.93	1	1	81381000	45268000	36113000			55
AFSIQGAPSDSGPLR	LGDQHADKAFSIQGAP	PSDSGPLRIAKTPSPP	K	A	F	L	R	I	2	1	0	1	0	1	0	2	0	1	1	0	0	1	2	3	0	0	0	0	0	15	0	1501.75	gi|41281852;gi|568981769;gi|575501703;gi|568981765;gi|568981763	gi|41281852	242	256	yes	no	2	0.00037077	160.79	1	1	19084000	11747000	7336100			56
AFVEFLTDEIKEEK	ALHTEGDKAFVEFLTD	TDEIKEEKKIQKHKSL	K	A	F	E	K	K	1	0	0	1	0	0	4	0	0	1	1	2	0	2	0	0	1	0	0	1	0	14	1	1696.86	gi|112181167	gi|112181167	79	92	yes	yes	3	0.015724	87.719	1		12265000	12265000	0			57
AFVHWYVGEGMEEGEFSEAR	FDLMYAKRAFVHWYVG	EGEFSEAREDMAALEK	R	A	F	A	R	E	2	1	0	0	0	0	5	3	1	0	0	0	1	2	0	1	0	1	1	2	0	20	0	2329.01	gi|568907654;gi|6678467;gi|8394493;gi|6755901;gi|6678471;gi|6678465;gi|6678469;gi|34740335;gi|568992008	gi|6678469	403	422	no	no	2;3	4.97e-05	172.96	5	5	529090000	384400000	144690000			58
AFVHWYVGEGMEEGEFSEAREDMAALEK	FDLMYAKRAFVHWYVG	EDMAALEKDYEEVGVD	R	A	F	E	K	D	4	1	0	1	0	0	7	3	1	0	1	1	2	2	0	1	0	1	1	2	0	28	1	3216.42	gi|568907654;gi|6678467;gi|6755901;gi|6678469;gi|34740335;gi|568992008	gi|6678469	403	430	no	no	4	0.020516	57.238	1		10300000	10300000	0			59
AFYLGSMLIK	IFQSCDYKAFYLGSML	YLGSMLIKELRGTEST	K	A	F	I	K	E	1	0	0	0	0	0	0	1	0	1	2	1	1	1	0	1	0	0	1	0	0	10	0	1141.62	gi|294345392;gi|31088914;gi|568968951;gi|294345395;gi|568968949;gi|294345388;gi|568968931;gi|568968929;gi|568968927;gi|568968955;gi|568968953;gi|294345390;gi|568968937;gi|568968935;gi|568968933	gi|294345392	314	323	yes	no	2	7.31e-05	190.88	1	1	16957000	8746100	8211100			60
AGAGGGGGAVGPQPSAKPRPKPPPR	QRSRSRTRAGAGGGGG	PRPKPPPRAQEAAAEE	R	A	G	P	R	A	4	2	0	0	0	1	0	7	0	0	0	2	0	0	7	1	0	0	0	1	0	25	0	2263.23	gi|225703070	gi|225703070	40	64	yes	yes	3;4;5	0.018371	54.457	3	2	40751000	20810000	19941000			61
AGAGGPLYGDGYGFR	DLEDSLYKAGAGGPLY	YGDGYGFRLPPSSPQK	K	A	G	F	R	L	2	1	0	1	0	0	0	6	0	0	1	0	0	1	1	0	0	0	2	0	0	15	0	1456.67	gi|116089329;gi|568974914;gi|568974910;gi|568974905;gi|568974901;gi|568974899;gi|568974891;gi|568974889;gi|568974887;gi|568974885;gi|568974883;gi|568974881;gi|568974879;gi|568974877;gi|568974875;gi|568974918;gi|568974916;gi|568974912;gi|568974907;gi|568974895;gi|568974903;gi|568974897;gi|568974893	gi|116089329	488	502	yes	no	2	5.48e-05	179.46	1		15809000	15809000	0			62
AGAGYILEDFNEAQCNTAYQCLLIADQHCRTR	QYTECQLRAGAGYILE	ADQHCRTRKYFLCLAS	R	A	G	T	R	K	5	2	2	2	3	3	2	2	1	2	3	0	0	1	0	0	2	0	2	0	0	32	1	3757.7	gi|568917333;gi|568917331;gi|595763185;gi|568917327;gi|568917325;gi|568917323;gi|568917321;gi|160333077;gi|568917335	gi|568917333	1386	1417	yes	no	4	0.054327	17.619	1		25322000	25322000	0			63
AGAYDFPSPEWDTVTPEAK	HRLYQQIKAGAYDFPS	DTVTPEAKDLINKMLT	K	A	G	A	K	D	3	0	0	2	0	0	2	1	0	0	0	1	0	1	3	1	2	1	1	1	0	19	0	2079.94	gi|226693349;gi|568969771;gi|568969795;gi|568969793;gi|568969791;gi|291291010;gi|568969785;gi|568969783;gi|568969777;gi|568969775;gi|568969769;gi|568969799;gi|568969789;gi|568969787;gi|291291008;gi|568969781;gi|568969779;gi|568969773;gi|568969801;gi|568969797;gi|28916677;gi|569003055;gi|569003053;gi|70906479;gi|654824419;gi|568921418;gi|568921416;gi|568921414;gi|18158420;gi|568921442;gi|568921440…	gi|28916677	227	245	no	no	2;3	2.21e-06	218.36	2	2	1166300000	804410000	361920000			64
AGEASAESTGAADGAAPEEGEAK	AAGGEAPKAGEASAES	APEEGEAKKTEAPAAA	K	A	G	A	K	K	8	0	0	1	0	0	5	4	0	0	0	1	0	0	1	2	1	0	0	0	0	23	0	2074.89	gi|45598372	gi|45598372	124	146	yes	yes	2;3	1.09e-14	309.77	2	4	764610000	355510000	409090000			65
AGEASAESTGAADGAAPEEGEAKK	AAGGEAPKAGEASAES	PEEGEAKKTEAPAAAG	K	A	G	K	K	T	8	0	0	1	0	0	5	4	0	0	0	2	0	0	1	2	1	0	0	0	0	24	1	2202.99	gi|45598372	gi|45598372	124	147	yes	yes	3	3.04e-07	187.43	1	1	12175000	1689900	10485000			66
AGEASAESTGAADGAAPEEGEAKKTEAPAAAGPEAK	AAGGEAPKAGEASAES	AAAGPEAKSDAAPAAS	K	A	G	A	K	S	13	0	0	1	0	0	7	5	0	0	0	3	0	0	3	2	2	0	0	0	0	36	2	3296.53	gi|45598372	gi|45598372	124	159	yes	yes	3;4	0.0020221	86.076	2	3	156520000	71641000	84881000			67
AGEEEPGEPFEIVER	LKVKELAKAGEEEPGE	EPFEIVERVKEDLEKV	K	A	G	E	R	V	1	1	0	0	0	0	6	2	0	1	0	0	0	1	2	0	0	0	0	1	0	15	0	1686.77	gi|568921574;gi|568921572;gi|568921570;gi|568921568;gi|568921564;gi|568921562;gi|568921560;gi|568921554;gi|568921552;gi|568921550;gi|568921546;gi|568921542;gi|568921540;gi|568921538;gi|568921536;gi|568921534;gi|568921532;gi|568921530;gi|568921528;gi|568921526;gi|568921548;gi|568921578;gi|568921566;gi|568921558;gi|568921556;gi|568921544;gi|568921576;gi|568921584;gi|568921582;gi|568921580;gi|568921…	gi|568921574	1535	1549	yes	no	2	2.44e-05	202.4	1	1	26299000	16823000	9476600			68
AGFAGDDAPR	DNGSGMCKAGFAGDDA	FAGDDAPRAVFPSIVG	K	A	G	P	R	A	3	1	0	2	0	0	0	2	0	0	0	0	0	1	1	0	0	0	0	0	0	10	0	975.441	gi|6752954;gi|6671509;gi|439253893;gi|33563240;gi|14192922;gi|157823889;gi|6671507;gi|569006251	gi|6752954	19	28	no	no	2	0.0055322	117.52	1	1	2949500	1638000	1311500			69
AGGKEFLETVK	EIGKALEKAGGKEFLE	KEFLETVKELRKSQGP	K	A	G	V	K	E	1	0	0	0	0	0	2	2	0	0	1	2	0	1	0	0	1	0	0	1	0	11	1	1177.63	gi|568967951;gi|46250738	gi|568967951	236	246	yes	no	3	5.44e-05	208.84	1	1	22177000	11242000	10935000			70
AGHANTSFLLLDCQLR				A	G	L	R		2	1	1	1	1	1	0	1	1	0	4	0	0	1	0	1	1	0	0	0	0	16	0	1814.91		REV__gi|116805336			yes	yes	2	0.013568	78.814	1	1	23236000	14655000	8580900	+		71
AGLEQGSDAGYLAESQK	LKIIDAVKAGLEQGSD	GYLAESQKFGELALTK	K	A	G	Q	K	F	3	0	0	1	0	2	2	3	0	0	2	1	0	0	0	2	0	0	1	0	0	17	0	1722.81	gi|33859811	gi|33859811	310	326	yes	yes	2	2.04e-12	302.9	1		13851000	13851000	0			72
AGLQFPVGR	KAKSRSSRAGLQFPVG	GLQFPVGRVHRLLRKG	R	A	G	G	R	V	1	1	0	0	0	1	0	2	0	0	1	0	0	1	1	0	0	0	0	1	0	9	0	943.524	gi|30061327;gi|29244126;gi|28316756;gi|87299611;gi|30061393;gi|30061379;gi|30061375;gi|30061371;gi|30061367;gi|30061365;gi|30061363;gi|30061361;gi|30061357;gi|30061353;gi|294712564;gi|7106331;gi|568982851;gi|568899745;gi|30089710;gi|30061399;gi|20799907;gi|119433657;gi|7949045;gi|256773209	gi|568982851	18	26	no	no	2	4.44e-05	197.3	1	1	2008000000	1096500000	911520000			73
AGPTSLPLGK	GRDSGKEKAGPTSLPL	PTSLPLGKLFWKKTSN	K	A	G	G	K	L	1	0	0	0	0	0	0	2	0	0	2	1	0	0	2	1	1	0	0	0	0	10	0	939.539	gi|568918839;gi|568918837;gi|568918835;gi|568918833;gi|256985112;gi|568918831;gi|568918829;gi|256985110;gi|568918827	gi|568918839	410	419	yes	no	2	0.000274	172.98	1	1	19046000	8133400	10913000			74
AGQVFLEELGNHK	KSSETLRKAGQVFLEE	LEELGNHKAFKKELRH	K	A	G	H	K	A	1	0	1	0	0	1	2	2	1	0	2	1	0	1	0	0	0	0	0	1	0	13	0	1440.74	gi|226423909;gi|226423907;gi|568971442	gi|226423909	184	196	yes	no	2;3	1.36e-24	387.99	2	2	644710000	358130000	286580000			75
AGQVVTIWASGAGATHSPPTDLVWK	FPPKFTLKAGQVVTIW	PPTDLVWKAQNTWGCG	K	A	G	W	K	A	4	0	0	1	0	1	0	3	1	1	1	1	0	0	2	2	3	2	0	3	0	25	0	2548.31	gi|161760667;gi|568921945;gi|162287370;gi|9506843	gi|161760667	491	515	yes	no	3	0.0014903	97.689	1		17878000	17878000	0			76
AGSHIQTLMGSQSLQHR	IEARRLDRAGSHIQTL	GSQSLQHRSREQQPYE	R	A	G	H	R	S	1	1	0	0	0	3	0	2	2	1	2	0	1	0	0	3	1	0	0	0	0	17	0	1849.92	gi|568922856;gi|568922854;gi|612339306;gi|568922846;gi|568922844;gi|568922842;gi|568922840;gi|124486885;gi|568922838;gi|612339318;gi|568922858;gi|568922850;gi|568922848	gi|568922856	1324	1340	yes	no	4	0.037029	49.343	1	1	4875900	2713700	2162100			77
AGTFQAFEQFGQQLLAHGHYASPEIK	HRTEIDARAGTFQAFE	HYASPEIKEKLDILDQ	R	A	G	I	K	E	4	0	0	0	0	4	2	3	2	1	2	1	0	3	1	1	1	0	1	0	0	26	0	2874.41	gi|295054271;gi|568913214;gi|115496850;gi|568913208;gi|568913216;gi|295054266;gi|568913210;gi|568913206;gi|568913202;gi|568913212;gi|568913204	gi|295054271	1372	1397	yes	no	4	0.045353	31.36		1	190150000	0	190150000			78
AGTQIENIDEDFRDGLK	WCNSHLRKAGTQIENI	EDFRDGLKLMLLLEVI	K	A	G	L	K	L	1	1	1	3	0	1	2	2	0	2	1	1	0	1	0	0	1	0	0	0	0	17	1	1919.92	gi|568946340;gi|568946338;gi|568946336;gi|568946342;gi|11230802	gi|568946340	68	84	yes	no	3	0.0089495	91.712	1	1	19640000	11660000	7979700			79
AGTTTIEAVKR	________________	TTIEAVKRKIQVLQQQ	M	A	G	K	R	K	2	1	0	0	0	0	1	1	0	1	0	1	0	0	0	0	3	0	0	1	0	11	1	1145.64	gi|657406275;gi|568923545;gi|568923543;gi|568923541;gi|418203916;gi|359279908;gi|359279904;gi|568923539;gi|568923537	gi|657406275	2	12	yes	no	2	0.00031925	190.57	1	1	37354000	20395000	16960000			80
AGVATPGLTEDQLWR	RNIVQNYRAGVATPGL	LTEDQLWRAKYVYDSA	R	A	G	W	R	A	2	1	0	1	0	1	1	2	0	0	2	0	0	0	1	0	2	1	0	1	0	15	0	1612.82	gi|295821212;gi|295821210;gi|569008137;gi|569008135;gi|16716499;gi|569008139	gi|295821212	55	69	yes	no	2	1.59e-05	210.07	1	1	34502000	22925000	11577000			81
AGVDGWFK	FGISELQKAGVDGWFK	AGVDGWFKLLSQEEGE	K	A	G	F	K	L	1	0	0	1	0	0	0	2	0	0	0	1	0	1	0	0	0	1	0	1	0	8	0	878.429	gi|568949831;gi|6679345	gi|568949831	269	276	yes	no	2	0.00028697	180.93	1		11741000	11741000	0			82
AGVIFPVGR	TKTSRSAKAGVIFPVG	GVIFPVGRMLRYIKKG	K	A	G	G	R	M	1	1	0	0	0	0	0	2	0	1	0	0	0	1	1	0	0	0	0	2	0	9	0	914.534	gi|568967951;gi|46250738;gi|283945579;gi|283945575;gi|283945572;gi|41152517;gi|568983379;gi|568983377	gi|283945579	19	27	no	no	2	0.0047975	122.74	1	1	75952000	40911000	35041000			83
AGYVGLVTVPVATLAGR	DKKRKKDKAGYVGLVT	PVATLAGRHFTEQWYP	K	A	G	G	R	H	3	1	0	0	0	0	0	3	0	0	2	0	0	0	1	0	2	0	1	4	0	17	0	1642.94	gi|527498272;gi|569000218;gi|569000225;gi|569000208;gi|569000220;gi|569000214;gi|569000212;gi|569000222;gi|569000216;gi|569000210;gi|569000233;gi|569000231;gi|569000229;gi|569000227	gi|527498272	340	356	no	no	2;3	3.16e-05	186.08	2	1	160300000	95421000	64879000			84
AHHHGGYGSTQAEKPSLPQK	HPESEFDRAHHHGGYG	EKPSLPQKQSSLRNRK	R	A	H	Q	K	Q	2	0	0	0	0	2	1	3	3	0	1	2	0	0	2	2	1	0	1	0	0	20	0	2129.04	gi|307344690;gi|568959735;gi|568959733;gi|568959731;gi|307344692;gi|568959729;gi|568959727	gi|307344690	1493	1512	yes	no	4	9.36e-05	170.35	1		2411200	2411200	0			85
AHRPTLDALR	RALEEEIRAHRPTLDA	RPTLDALREQAAALPP	R	A	H	L	R	E	2	2	0	1	0	0	0	0	1	0	2	0	0	0	1	0	1	0	0	0	0	10	0	1148.64	gi|569005700;gi|569005698;gi|55926127;gi|569005696	gi|569005700	798	807	yes	no	3	0.0085515	104.43	1	1	17612000	5955900	11656000			86
AHSPQGEGEIPLHR	GRKFIAVKAHSPQGEG	EGEIPLHRGEAVKVLS	K	A	H	H	R	G	1	1	0	0	0	1	2	2	2	1	1	0	0	0	2	1	0	0	0	0	0	14	0	1526.76	gi|71896543;gi|568992966;gi|568992972;gi|568992970;gi|568992968;gi|568992974	gi|71896543	480	493	yes	no	3;4	0.00070756	143.25	2	1	11185000	6049600	5135600			87
AHSPQGEGEIPLHRGEAVK	GRKFIAVKAHSPQGEG	LHRGEAVKVLSIGEGG	K	A	H	V	K	V	2	1	0	0	0	1	3	3	2	1	1	1	0	0	2	1	0	0	0	1	0	19	1	2011.02	gi|71896543;gi|568992966;gi|568992972;gi|568992970;gi|568992968;gi|568992974	gi|71896543	480	498	yes	no	4	0.053021	44.1		1	1912800	0	1912800			88
AHVFQIDPNTKK	EQPIFSTRAHVFQIDP	QIDPNTKKNWVPTSKH	R	A	H	K	K	N	1	0	1	1	0	1	0	0	1	1	0	2	0	1	1	0	1	0	0	1	0	12	1	1396.75	gi|171846263;gi|568984505;gi|545746274;gi|41281771;gi|6754224	gi|171846263	11	22	yes	no	3	5e-05	188.27	1	1	29657000	8841500	20816000			89
AHVLAASVEQATQNFLEK	KKKGRSKKAHVLAASV	ATQNFLEKGEQIAKES	K	A	H	E	K	G	4	0	1	0	0	2	2	0	1	0	2	1	0	1	0	1	1	0	0	2	0	18	0	1955.01	gi|568940495;gi|568940493;gi|157951727;gi|568940491;gi|157951729;gi|157951725	gi|568940495	57	74	yes	no	3	2.05e-05	188.9	1		9185900	9185900	0			90
AIAELGIYPAVDPLDSTSR	DATTVLSRAIAELGIY	DPLDSTSRIMDPNIVG	R	A	I	S	R	I	3	1	0	2	0	0	1	1	0	2	2	0	0	0	2	2	1	0	1	1	0	19	0	1987.03	gi|31980648	gi|31980648	388	406	yes	yes	2	7.17e-05	171.98	1	1	78523000	41776000	36746000			91
AIAHYEQSADYYKGEESNSSANK	TELVDIEKAIAHYEQS	ESNSSANKCLLKVAAY	K	A	I	N	K	C	4	0	2	1	0	1	3	1	1	1	0	2	0	0	0	4	0	0	3	0	0	23	1	2561.13	gi|568915727;gi|568944690;gi|13385392;gi|29789104;gi|568944692	gi|568915727	63	85	yes	no	4	0.027624	59.163	1		8664800	8664800	0			92
AIDVMAPSSESSAPSHSMSSR	LSEDNGPKAIDVMAPS	PSHSMSSRRDTDSDTQ	K	A	I	S	R	R	3	1	0	1	0	0	1	0	1	1	0	0	2	0	2	8	0	0	0	1	0	21	0	2132.95	gi|464397471	gi|464397471	688	708	yes	yes	3	0.014772	81.643	1	1	6041700	2651300	3390300			93
AIEQSIEQEEGLNR	NKVRSKLKAIEQSIEQ	EQEEGLNRSSADLRIR	K	A	I	N	R	S	1	1	1	0	0	2	4	1	0	2	1	0	0	0	0	1	0	0	0	0	0	14	0	1614.78	gi|13259378;gi|568951073;gi|568951079;gi|568951077;gi|568951075;gi|568951071	gi|13259378	94	107	yes	no	2	1.75e-25	400.06	1	1	52008000	28986000	23022000			94
AIFSHAAGDNSTLLSFK	RNGRMRVKAIFSHAAG	NSTLLSFKEGDLITLL	K	A	I	F	K	E	3	0	1	1	0	0	0	1	1	1	2	1	0	2	0	3	1	0	0	0	0	17	0	1777.9	gi|83649713;gi|568971118;gi|568971116;gi|568971114;gi|568971112;gi|83642836;gi|262231776	gi|83649713	342	358	yes	no	2;3	6.07e-08	243.01	2	2	68058000	41323000	26735000			95
AIFTGYYGK	LTKKMEVKAIFTGYYG	IFTGYYGKGKPVPIHG	K	A	I	G	K	G	1	0	0	0	0	0	0	2	0	1	0	1	0	1	0	0	1	0	2	0	0	9	0	1018.51	gi|226423909;gi|226423907	gi|226423909	371	379	yes	no	2	4.79e-05	195.17	1	1	213190000	107640000	105550000			96
AIGHVIEEGGVK	IPKTVEIKAIGHVIEE	VIEEGGVKMKLTVIDT	K	A	I	V	K	M	1	0	0	0	0	0	2	3	1	2	0	1	0	0	0	0	0	0	0	2	0	12	0	1207.66	gi|117606375;gi|568992495;gi|568992493;gi|568992491;gi|568992489;gi|568992487;gi|568992485;gi|568992483	gi|117606375	94	105	yes	no	3	0.00090599	141.89		1	4326200	0	4326200			97
AIINSTITPNMTFTK	IISLDGSKAIINSTIT	TPNMTFTKTSQKFGQW	K	A	I	T	K	T	1	0	2	0	0	0	0	0	0	3	0	1	1	1	1	1	4	0	0	0	0	15	0	1650.87	gi|171846263;gi|568984505;gi|545746274;gi|41281771;gi|6754224	gi|171846263	55	69	yes	no	2	1.78e-05	210.08	2	2	155600000	92557000	63045000			98
AIKVEQATKPSFESGR	NGKSLDGKAIKVEQAT	KPSFESGRRGPPPPPR	K	A	I	G	R	R	2	1	0	0	0	1	2	1	0	1	0	2	0	1	1	2	1	0	0	1	0	16	1	1746.93	gi|83699420;gi|568956346;gi|568956344;gi|355390287;gi|6755296;gi|569009895;gi|569009893;gi|262231769	gi|83699420	78	93	yes	no	4	0.0029307	126.56	1	1	15800000	7882300	7917700			99
AILVDLEPGTMDSVR	AGNKYVPRAILVDLEP	PGTMDSVRSGPFGQIF	R	A	I	V	R	S	1	1	0	2	0	0	1	1	0	1	2	0	1	0	1	1	1	0	0	2	0	15	0	1614.83	gi|33859488;gi|21746161;gi|7106439;gi|12963615	gi|33859488	63	77	no	no	2;3	1.58e-07	224.34	4	4	2185400000	1484800000	700530000			100
AISGQLGDMDKMPPASSGPK	CLNCQTQRAISGQLGD	PPASSGPKASPVPAPA	R	A	I	P	K	A	2	0	0	2	0	1	0	3	0	1	1	2	2	0	3	3	0	0	0	0	0	20	1	1985.95	gi|160707978;gi|160707976;gi|568932804;gi|568932802;gi|568932800;gi|568932798;gi|568932806	gi|160707978	1052	1071	yes	no	3	0.0068201	95.9	1		2698800	2698800	0			101
AITGASLADIMAK	RRAVKFQRAITGASLA	SLADIMAKRNQKPEVR	R	A	I	A	K	R	4	0	0	1	0	0	0	1	0	2	1	1	1	0	0	1	1	0	0	0	0	13	0	1260.67	gi|18250296	gi|18250296	81	93	yes	yes	2	2.52e-05	198.32		1	4112500	0	4112500			102
AITSTLASSFKR	PKKKATFRAITSTLAS	TLASSFKRRRSSKDTQ	R	A	I	K	R	R	2	1	0	0	0	0	0	0	0	1	1	1	0	1	0	3	2	0	0	0	0	12	1	1280.71	gi|568913029;gi|6680095;gi|568913025;gi|568913023	gi|568913029	882	893	yes	no	3	0.0082233	94.465	1	1	23425000	13772000	9653200			103
AITVSPVPFFNK	HFKPLTIKAITVSPVP	SPVPFFNKQRNGCRPY	K	A	I	N	K	Q	1	0	1	0	0	0	0	0	0	1	0	1	0	2	2	1	1	0	0	2	0	12	0	1318.73	gi|38259194;gi|257153390;gi|257196146;gi|568929798;gi|257153388	gi|38259194	222	233	yes	no	2	0.00037355	166.14	1	1	14406000	9960500	4445800			104
AKDELSAQAEVKK	LHMMGQEKAKDELSAQ	SAQAEVKKHQVLEQAL	K	A	K	K	K	H	3	0	0	1	0	1	2	0	0	0	1	3	0	0	0	1	0	0	0	1	0	13	2	1415.76	gi|569005700;gi|569005698;gi|55926127;gi|569005696	gi|569005700	1617	1629	yes	no	3	0.0055315	161.21	1		0	0	0			105
AKDFLSDMAMSEVDR	HILQSTGKAKDFLSDM	MAMSEVDRFMEREHLI	K	A	K	D	R	F	2	1	0	3	0	0	1	0	0	0	1	1	2	1	0	2	0	0	0	1	0	15	1	1713.77	gi|527498272;gi|569000218;gi|569000225;gi|569000208;gi|569000220;gi|569000214;gi|569000212;gi|569000222;gi|569000216;gi|569000210;gi|569000233;gi|569000231;gi|569000229;gi|569000227	gi|527498272	461	475	no	no	3	0.001464	140.77	1		6143000	6143000	0			106
AKEEQELQDIQSR	MQAYQDIKAKEEQELQ	ELQDIQSRSKEQLNSY	K	A	K	S	R	S	1	1	0	1	0	3	3	0	0	1	1	1	0	0	0	1	0	0	0	0	0	13	1	1572.77	gi|12963495;gi|295789074;gi|569011694;gi|295789068	gi|12963495	248	260	yes	no	3	5.19e-05	191.48		1	4767800	0	4767800			107
AKEVENEQTPVSEPEEEKGSQPGPPVER	GADASKEKAKEVENEQ	QPGPPVERQSTPRLRK	K	A	K	E	R	Q	1	1	1	0	0	2	8	2	0	0	0	2	0	0	5	2	1	0	0	3	0	28	2	3075.46	gi|568964960;gi|568964958;gi|568964956;gi|568964954;gi|568964952;gi|568964950;gi|568964948;gi|568964946;gi|312922373;gi|157041260;gi|568964944;gi|568964942;gi|568964940;gi|568964823;gi|568964821;gi|568964819;gi|568964817	gi|568964960	27	54	yes	no	4	0.0014206	92.716	1	1	16522000	8685100	7837200			108
AKLDENSAFLQFNWK	EKAAAQRKAKLDENSA	AFLQFNWKADVVESWI	K	A	K	W	K	A	2	0	2	1	0	1	1	0	0	0	2	2	0	2	0	1	0	1	0	0	0	15	1	1809.9	gi|295054271;gi|568913214;gi|115496850;gi|568913208;gi|568913216;gi|295054266;gi|568913210;gi|568913206;gi|568913202;gi|568913212;gi|568913204	gi|295054271	1955	1969	yes	no	3	0.0075149	108.23	1	1	26874000	17419000	9455100			109
AKPVFEEPPNPTNVEASLQQMK	RNVVKGEKAKPVFEEP	EASLQQMKANDPSLQE	K	A	K	M	K	A	2	0	2	0	0	2	3	0	0	0	1	2	1	1	4	1	1	0	0	2	0	22	0	2453.23	gi|84697031;gi|568961689;gi|568961687;gi|31543876	gi|84697031	172	193	yes	no	3	4.41e-06	183.21	2	2	106210000	73938000	32275000			110
AKPVVSFIAGITAPPGRR	KEHNSGPKAKPVVSFI	ITAPPGRRMGHAGAII	K	A	K	R	R	M	3	2	0	0	0	0	0	2	0	2	0	1	0	1	3	1	1	0	0	2	0	18	1	1836.07	gi|255958286	gi|255958286	279	296	yes	yes	4	0.037777	55.546	1	1	18250000	11499000	6751500			111
AKSALPAQSAATLPAR	PSPTLDRKAKSALPAQ	SAATLPARTLETPAAQ	K	A	K	A	R	T	6	1	0	0	0	1	0	0	0	0	2	1	0	0	2	2	1	0	0	0	0	16	1	1551.87	gi|568970047;gi|568970045;gi|117938332;gi|568970049	gi|568970047	2175	2190	yes	no	3	0.04585	71.781	1		5366200	5366200	0			112
ALAAAGYDVEK	VSLAALKKALAAAGYD	AAGYDVEKNNSRIKLG	K	A	L	E	K	N	4	0	0	1	0	0	1	1	0	0	1	1	0	0	0	0	0	0	1	1	0	11	0	1106.56	gi|13430890;gi|112807207;gi|254588110;gi|9845257	gi|13430890	65	75	no	no	2	8.61e-05	183.85	1	2	668630000	255850000	412780000			113
ALAAAGYDVEKNNSR	VSLAALKKALAAAGYD	DVEKNNSRIKLGLKSL	K	A	L	S	R	I	4	1	2	1	0	0	1	1	0	0	1	1	0	0	0	1	0	0	1	1	0	15	1	1577.78	gi|13430890;gi|112807207;gi|254588110;gi|9845257	gi|13430890	65	79	no	no	2;3	6.26e-11	287.54	2	2	164820000	43546000	121280000			114
ALAAELNQLR	RFLEQQNKALAAELNQ	AAELNQLRAKEPTKLA	K	A	L	L	R	A	3	1	1	0	0	1	1	0	0	0	3	0	0	0	0	0	0	0	0	0	0	10	0	1097.62	gi|196115327;gi|84000448;gi|568971648	gi|196115327	93	102	yes	no	2	6.42e-07	231.38	1	1	163370000	124670000	38706000			115
ALAEEVEVQDGPNDDGEMFMRPGK	CYTEEEAKALAEEVEV	EMFMRPGKLSDYFPKP	K	A	L	G	K	L	2	1	1	3	0	1	4	3	0	0	1	1	2	1	2	0	0	0	0	2	0	24	0	2633.17	gi|13385006	gi|13385006	147	170	yes	yes	3	0.0014833	110.33	2		32303000	32303000	0			116
ALAGVTFAAK	AMGKNYEKALAGVTFA	AGVTFAAKGYFDALVK	K	A	L	A	K	G	4	0	0	0	0	0	0	1	0	0	1	1	0	1	0	0	1	0	0	1	0	10	0	947.544	gi|83649713;gi|568971118;gi|568971116;gi|568971114;gi|568971112;gi|83642836;gi|262231776	gi|83649713	41	50	yes	no	2	0.00022497	174.86	1	1	25686000	11492000	14194000			117
ALAVGGLGSIIR	VLLQWHEKALAVGGLG	GGLGSIIRVLTARKTV	K	A	L	I	R	V	2	1	0	0	0	0	0	3	0	2	2	0	0	0	0	1	0	0	0	1	0	12	0	1125.69	gi|568914422;gi|568914420;gi|568914418;gi|568914416;gi|21312654	gi|568914422	82	93	yes	no	2	2.31e-05	208.84	1	1	19662000	11947000	7715600			118
ALDFIASK	HKINNVNKALDFIASK	ALDFIASKGVKLVSIG	K	A	L	S	K	G	2	0	0	1	0	0	0	0	0	1	1	1	0	1	0	1	0	0	0	0	0	8	0	863.475	gi|568978636;gi|61097906;gi|568978634;gi|568978632;gi|568978630;gi|568978628;gi|568978638;gi|7304855;gi|568946340;gi|568946338;gi|568946336;gi|568946342;gi|11230802	gi|568946340	116	123	no	no	2	0.0013964	157.68	1	1	29707000	13961000	15747000			119
ALDPASPLGLALAAR	LVHPLTGKALDPASPL	LGLALAARERALKESS	K	A	L	A	R	E	5	1	0	1	0	0	0	1	0	0	4	0	0	0	2	1	0	0	0	0	0	15	0	1434.82	gi|568947831;gi|568947829;gi|568947827;gi|283549150;gi|568947843;gi|568947841;gi|568947847;gi|568947845;gi|568947839;gi|568947837;gi|568947835;gi|568947833;gi|568947849;gi|568947851	gi|568947831	1341	1355	yes	no	2	9.28e-05	177.21	1	1	49811000	27901000	21910000			120
ALEAELAALR	HQLETQNRALEAELAA	EAELAALRQRHAEPSR	R	A	L	L	R	Q	4	1	0	0	0	0	2	0	0	0	3	0	0	0	0	0	0	0	0	0	0	10	0	1055.6	gi|148539957	gi|148539957	121	130	yes	yes	2	6.43e-05	194.94	1	1	158390000	92960000	65433000			121
ALEAVFGK	LNTETNEKALEAVFGK	ALEAVFGKYGRIVEIL	K	A	L	G	K	Y	2	0	0	0	0	0	1	1	0	0	1	1	0	1	0	0	0	0	0	1	0	8	0	833.465	gi|83699420;gi|568956346;gi|568956344;gi|355390287;gi|6755296;gi|569009895;gi|569009893;gi|262231769	gi|83699420	23	30	yes	no	2	0.0023503	138.54		1	9132800	0	9132800			122
ALEESNYELEGK	ASYLDKVRALEESNYE	SNYELEGKIKEWYEKH	R	A	L	G	K	I	1	0	1	0	0	0	4	1	0	0	2	1	0	0	0	1	0	0	1	0	0	12	0	1380.64	CON__P13645;gi|568971870;gi|112983636;CON__P02535-1	CON__P13645	166	177	yes	no	2	2.54e-07	241.35	1	1	38945000	32416000	6529000		+	123
ALEQQVEEMK	HELEKSKRALEQQVEE	EQQVEEMKTQLEELED	R	A	L	M	K	T	1	0	0	0	0	2	3	0	0	0	1	1	1	0	0	0	0	0	0	1	0	10	0	1203.58	gi|114326446	gi|114326446	1529	1538	yes	yes	2	0.00023262	174.57		1	6156800	0	6156800			124
ALFDYDK	PKRGFYIRALFDYDKT	RALFDYDKTKDCGFLS	R	A	L	D	K	T	1	0	0	2	0	0	0	0	0	0	1	1	0	1	0	0	0	0	1	0	0	7	0	870.412	gi|569019198;gi|568971503;gi|569019196;gi|568971501;gi|569019194;gi|568971499;gi|569019192;gi|568971497;gi|569019189;gi|568971494;gi|569019187;gi|568971492;gi|157909820;gi|6681195;gi|569019185;gi|568971490;gi|569019183;gi|568971488;gi|569019181;gi|568971486;gi|569019179;gi|568971484;gi|568994578;gi|568994576;gi|568994574;gi|356995923;gi|568994572;gi|568994570;gi|356995919;gi|356995917;gi|56899456…	gi|569019198	410	416	no	no	2	0.044181	75.189		1	10806000	0	10806000			125
ALGGELAAIPSSPQPTPK	CLNCQMQRALGGELAA	SSPQPTPKAASVQPAT	R	A	L	P	K	A	3	0	0	0	0	1	1	2	0	1	2	1	0	0	4	2	1	0	0	0	0	18	0	1732.94	gi|160707978;gi|160707976;gi|568932804;gi|568932802;gi|568932800;gi|568932798;gi|568932806	gi|160707978	588	605	yes	no	2	0.0047156	92.39	1		11271000	11271000	0			126
ALGQNPTNAEVLK	SQCGDVMRALGQNPTN	PTNAEVLKVLGNPKSD	R	A	L	L	K	V	2	0	2	0	0	1	1	1	0	0	2	1	0	0	1	0	1	0	0	1	0	13	0	1353.73	gi|568966880;gi|33620739;gi|568966877;gi|568958440;gi|568895704;gi|568966886;gi|568966884;gi|568966882;gi|568901143;gi|568967410;gi|568967408;gi|568967406;gi|568967404;gi|26986555	gi|568966880	38	50	yes	no	2	5.86e-08	253.42	1	1	114590000	67814000	46780000			127
ALINADELANDVAGAEALLDR	TSWVTEMKALINADEL	GAEALLDRHQEHKGEI	K	A	L	D	R	H	6	1	2	3	0	0	2	1	0	1	4	0	0	0	0	0	0	0	0	1	0	21	0	2153.1	gi|295054271;gi|568913214;gi|115496850;gi|568913208;gi|568913216;gi|295054266;gi|568913210;gi|568913206;gi|568913202;gi|568913212;gi|568913204	gi|295054271	382	402	yes	no	3	0.017146	62.792		1	53962000	0	53962000			128
ALLISTGYSLGDAEFNR	SMDSDDFRALLISTGY	LGDAEFNRIMSVVDPN	R	A	L	N	R	I	2	1	1	1	0	0	1	2	0	1	3	0	0	1	0	2	1	0	1	0	0	17	0	1825.92	gi|568946340;gi|568946338;gi|568946342	gi|568946340	793	809	yes	no	2	5.83e-05	178.02	1	1	40778000	25407000	15371000			129
ALLSTMHTVLWAGETK	EGKERNIRALLSTMHT	VLWAGETKWKPVGMAD	R	A	L	T	K	W	2	0	0	0	0	0	1	1	1	0	3	1	1	0	0	1	3	1	0	1	0	16	0	1756.92	gi|38259194;gi|257153390;gi|257196146;gi|568929798;gi|257153388	gi|38259194	822	837	yes	no	3	0.052275	51.643	1		6352200	6352200	0			130
ALQALDELR	EAAREKQRALQALDEL	LQALDELRLQAEEAER	R	A	L	L	R	L	2	1	0	1	0	1	1	0	0	0	3	0	0	0	0	0	0	0	0	0	0	9	0	1027.57	gi|256367522;gi|256355107;gi|256000747;gi|256000745;gi|254675251;gi|256418964;gi|254675201;gi|254675265;gi|254675253;gi|254675119;gi|254675259;gi|254675195;gi|254675117;gi|254675244;gi|254675115	gi|256367522	1374	1382	yes	no	2	0.001032	140.16	1	1	18648000	11441000	7206600			131
ALQFLKEQR	HCLENVDKALQFLKEQ	LQFLKEQRVHLENMGS	K	A	L	Q	R	V	1	1	0	0	0	2	1	0	0	0	2	1	0	1	0	0	0	0	0	0	0	9	1	1131.64	gi|568970047;gi|568970045;gi|117938332;gi|568970049;gi|117938334;gi|84490394;gi|116174793;gi|568946723;gi|568946721	gi|568970047	119	127	no	no	3	0.021899	93.178	1	1	28671000	15005000	13666000			132
ALRKDIEESSMVK	DDTEAAIRALRKDIEE	IEESSMVKVELDKKVQ	R	A	L	V	K	V	1	1	0	1	0	0	2	0	0	1	1	2	1	0	0	2	0	0	0	1	0	13	2	1504.79	gi|112363107	gi|112363107	203	215	yes	yes	3	0.0048054	126.56		1	2013100	0	2013100			133
ALSCSLQRHDQTHMGK	YECSQCGKALSCSLQR	HDQTHMGKGSDKCEPS	K	A	L	G	K	G	1	1	0	1	1	2	0	1	2	0	2	1	1	0	0	2	1	0	0	0	0	16	1	1867.88	gi|22122835	gi|22122835	163	178	yes	yes	3	0.051453	59.709	1		9672600	9672600	0			134
ALSSEGKPYVTKEELYQNLTR	EEIESAFRALSSEGKP	ELYQNLTREQADYCVS	R	A	L	T	R	E	1	1	1	0	0	1	3	1	0	0	3	2	0	0	1	2	2	0	2	1	0	21	1	2425.25	gi|295054271;gi|568913214;gi|115496850;gi|568913208;gi|568913216;gi|295054266;gi|568913210;gi|568913206;gi|568913202;gi|568913212;gi|568913204	gi|295054271	2400	2420	yes	no	3;4	0.00040677	134.52	2	2	289320000	186240000	103080000			135
ALTVPELTQQMFDAK	SRGSQQYRALTVPELT	TQQMFDAKNMMAACDP	R	A	L	A	K	N	2	0	0	1	0	2	1	0	0	0	2	1	1	1	1	0	2	0	0	1	0	15	0	1690.86	gi|22165384;gi|31981939;gi|12963615	gi|22165384	283	297	no	no	2;3	1.35e-11	274.38	5	4	842530000	577390000	265140000			136
ALTVPELTQQMFDSK	SRGSQQYRALTVPELT	TQQMFDSKNMMAACDP	R	A	L	S	K	N	1	0	0	1	0	2	1	0	0	0	2	1	1	1	1	1	2	0	0	1	0	15	0	1706.85	gi|33859488;gi|21746161	gi|33859488	283	297	no	no	2;3	2.69e-17	331.42	4	4	617040000	403050000	213990000			137
ALTVPELTQQVFDAK	SRGSQQYRALTVPELT	TQQVFDAKNMMAACDP	R	A	L	A	K	N	2	0	0	1	0	2	1	0	0	0	2	1	0	1	1	0	2	0	0	2	0	15	0	1658.89	gi|7106439	gi|7106439	283	297	yes	yes	2;3	2.82e-08	260.96	2	2	364990000	239460000	125520000			138
ALVADSHPESER	HQLSKTSRALVADSHP	DSHPESERISMRQSKV	R	A	L	E	R	I	2	1	0	1	0	0	2	0	1	0	1	0	0	0	1	2	0	0	0	1	0	12	0	1309.63	gi|568970047;gi|568970045;gi|117938332;gi|568970049;gi|117938334	gi|568970047	1657	1668	yes	no	3	0.033906	53.237	1	1	749790	498200	251590			139
ALVTNKPVVSALHGAVPGR	SKTRPDFRALVTNKPV	LHGAVPGRFQKDICIG	R	A	L	G	R	F	3	1	1	0	0	0	0	2	1	0	2	1	0	0	2	1	1	0	0	4	0	19	0	1885.09	gi|568940738;gi|568940736;gi|568940734;gi|568940732;gi|117168299	gi|568940738	1421	1439	yes	no	4	0.024632	67.685	1	1	31851000	16584000	15268000			140
ALYDFEPENEGELGFK	QMDQPCCRALYDFEPE	NEGELGFKEGDIITLT	R	A	L	F	K	E	1	0	1	1	0	0	4	2	0	0	2	1	0	2	1	0	0	0	1	0	0	16	0	1856.85	gi|568926265;gi|31560792	gi|568926265	262	277	yes	no	2	4.72e-12	296.27	1	1	43962000	27822000	16139000			141
ALYEQEIR	HSEPSRFRALYEQEIR	ALYEQEIRDLRLAAED	R	A	L	I	R	D	1	1	0	0	0	1	2	0	0	1	1	0	0	0	0	0	0	0	1	0	0	8	0	1020.52	gi|39204499	gi|39204499	137	144	yes	yes	2	6.86e-05	214.29	1	1	49011000	10836000	38176000			142
AMDTLGVEYGDK	QSLAAIVRAMDTLGVE	LGVEYGDKERKTDSKM	R	A	M	D	K	E	1	0	0	2	0	0	1	2	0	0	1	1	1	0	0	0	1	0	1	1	0	12	0	1297.59	gi|6754012;gi|164607137	gi|6754012	87	98	yes	no	2	0.0009279	141.58	1		13067000	13067000	0			143
AMDTLGVEYGDKER	QSLAAIVRAMDTLGVE	VEYGDKERKTDSKMVC	R	A	M	E	R	K	1	1	0	2	0	0	2	2	0	0	1	1	1	0	0	0	1	0	1	1	0	14	1	1582.73	gi|6754012;gi|164607137	gi|6754012	87	100	yes	no	2;3	5.96e-11	288.29	4	4	537490000	283390000	254090000			144
AMGIMNSFVNDIFER	PDTGISSKAMGIMNSF	FVNDIFERIAGEASRL	K	A	M	E	R	I	1	1	2	1	0	0	1	1	0	2	0	0	2	2	0	1	0	0	0	1	0	15	0	1742.81	gi|68226433;gi|68131547;gi|594542582;gi|594191055;gi|594190841;gi|568981860;gi|568981858;gi|568981856;gi|30089706;gi|30089704;gi|30061395;gi|30061389;gi|30061387;gi|30061385;gi|30061383;gi|30061381;gi|30061377;gi|294997245;gi|28316760;gi|160420312;gi|160420310;gi|160420308;gi|68226431;gi|13386452;gi|46049029	gi|68226433	59	73	no	no	2;3	2.09e-24	367.22	4	3	3162500000	1919400000	1243200000			145
AMNLALETAAAQR	MDSLDSNKAMNLALET	LETAAAQRHAADTQSS	K	A	M	Q	R	H	5	1	1	0	0	1	1	0	0	0	2	0	1	0	0	0	1	0	0	0	0	13	0	1358.7	gi|568953293;gi|568953291;gi|568953289;gi|225543210;gi|225543212	gi|568953293	677	689	yes	no	2	0.0046595	113.53	1		13196000	13196000	0			146
AMTMPPVSQPEGSIVLR	SASRGLTRAMTMPPVS	PEGSIVLRSKDGRERE	R	A	M	L	R	S	1	1	0	0	0	1	1	1	0	1	1	0	2	0	3	2	1	0	0	2	0	17	0	1811.93	gi|569005700;gi|569005698;gi|55926127;gi|569005696	gi|569005700	2352	2368	yes	no	2	0.001223	200.71		1	8097700	0	8097700			147
ANDDLLSEFPDK	ILGPTKDRANDDLLSE	LLSEFPDKFGSCVPHT	R	A	N	D	K	F	1	0	1	3	0	0	1	0	0	0	2	1	0	1	1	1	0	0	0	0	0	12	0	1362.63	gi|569019198;gi|568971503;gi|569019196;gi|568971501;gi|569019194;gi|568971499;gi|569019192;gi|568971497;gi|569019189;gi|568971494;gi|569019187;gi|568971492;gi|157909820;gi|6681195;gi|569019185;gi|568971490;gi|569019183;gi|568971488;gi|569019181;gi|568971486;gi|569019179;gi|568971484	gi|569019198	522	533	yes	no	2	4.58e-11	293.76	1	1	52447000	31878000	20568000			148
ANDPSLQEVNLNNIK	EASLQQMKANDPSLQE	EVNLNNIKNIPIPTLK	K	A	N	I	K	N	1	0	4	1	0	1	1	0	0	1	2	1	0	0	1	1	0	0	0	1	0	15	0	1667.85	gi|84697031;gi|568961689;gi|568961687;gi|31543876	gi|84697031	194	208	yes	no	2	1.79e-17	333.59	1	1	70260000	44459000	25802000			149
ANEQLTDELAQK	QEVEDKTRANEQLTDE	LTDELAQKTTTLTTTQ	R	A	N	Q	K	T	2	0	1	1	0	2	2	0	0	0	2	1	0	0	0	0	1	0	0	0	0	12	0	1358.67	gi|45433560	gi|45433560	510	521	yes	yes	2	0.049092	53.013	1		1459400	1459400	0			150
ANLQIDQINTDLNLER	LINDRLKKANLQIDQI	NTDLNLERSHAQKNEN	K	A	N	E	R	S	1	1	3	2	0	2	1	0	0	2	3	0	0	0	0	0	1	0	0	0	0	16	0	1868.96	gi|114326446	gi|114326446	1755	1770	yes	yes	2	6.11e-08	249.86	1		10157000	10157000	0			151
ANSLEPEPWFFKNLSRK	IPFNFVAKANSLEPEP	FFKNLSRKDAERQLLA	K	A	N	R	K	D	1	1	2	0	0	0	2	0	0	0	2	2	0	2	2	2	0	1	0	0	0	17	2	2062.06	gi|569018532;gi|569018530;gi|569018528;gi|568928533;gi|568928531;gi|33859570;gi|244792312;gi|244791455;gi|569018526	gi|569018532	119	135	yes	no	2	0.033935	74.783	1	1	58197000	41367000	16830000			152
ANTFVAELK	VTTLDIVRANTFVAEL	NTFVAELKGLDPARVN	R	A	N	L	K	G	2	0	1	0	0	0	1	0	0	0	1	1	0	1	0	0	1	0	0	1	0	9	0	991.534	gi|31982186	gi|31982186	177	185	yes	yes	2	0.0012615	134.84		1	6732700	0	6732700			153
ANTVYGLGFSSEHHLSK	FGQWADSRANTVYGLG	SSEHHLSKFAEKFQEF	R	A	N	S	K	F	1	0	1	0	0	0	1	2	2	0	2	1	0	1	0	3	1	0	1	1	0	17	0	1845.9	gi|171846263;gi|568984505;gi|545746274;gi|41281771;gi|6754224	gi|171846263	82	98	yes	no	3;4	0.010801	83.292	2	2	174870000	102070000	72793000			154
APAPAAPAAAEPQAEAPAAAASSEQSVAVK	EAPSSAAKAPAPAAPA	SEQSVAVKE_______	K	A	P	V	K	E	14	0	0	0	0	2	3	0	0	0	0	1	0	0	5	3	0	0	0	2	0	30	0	2728.37	gi|45598372	gi|45598372	196	225	yes	yes	3	0.00020874	119.87	1	1	60204000	37022000	23183000			155
APAPAAPAAAEPQAEAPAAAASSEQSVAVKE	EAPSSAAKAPAPAAPA	EQSVAVKE________	K	A	P	K	E	-	14	0	0	0	0	2	4	0	0	0	0	1	0	0	5	3	0	0	0	2	0	31	1	2857.41	gi|45598372	gi|45598372	196	226	yes	yes	2;3;4	0.00027695	114.33	3	2	898250000	537380000	360870000			156
APHYPGIGPVDESGIPTAIR	EKRVTVIKAPHYPGIG	SGIPTAIRTTVDRPKD	K	A	P	I	R	T	2	1	0	1	0	0	1	3	1	3	0	0	0	0	4	1	1	0	1	1	0	20	0	2046.05	gi|327315370;gi|327315368;gi|568954729;gi|568954727;gi|568954725;gi|568954719;gi|568954713;gi|568954711;gi|568954709;gi|568954707;gi|568954647;gi|568954639;gi|568954705;gi|568954703;gi|568954701;gi|568954691;gi|568954685;gi|568954683;gi|568954681;gi|568954679;gi|568954677;gi|568954675;gi|568954673;gi|568954671;gi|568954669;gi|568954667;gi|568954665;gi|568954663;gi|568954659;gi|568954655;gi|568954…	gi|327315370	169	188	yes	no	3	0.0017175	116.04	1	1	39542000	28490000	11052000			157
APILIATDVASR	LNEFKHGKAPILIATD	IATDVASRGLDVEDVK	K	A	P	S	R	G	3	1	0	1	0	0	0	0	0	2	1	0	0	0	1	1	1	0	0	1	0	12	0	1225.7	gi|83816893;gi|568971476;gi|568971474;gi|568971472;gi|40068491;gi|568993107;gi|568993105;gi|93587673;gi|40068493;gi|568993110	gi|83816893	392	403	yes	no	2	0.00044615	162.93	1	1	32707000	20671000	12036000			158
APIQWEER	MKIFDAAKAPIQWEER	APIQWEERNVTAIQGP	K	A	P	E	R	N	1	1	0	0	0	1	2	0	0	1	0	0	0	0	1	0	0	1	0	0	0	8	0	1027.51	gi|18250284	gi|18250284	59	66	yes	yes	2	0.0060765	126.07		1	9566800	0	9566800			159
APKPDGPGGGPGGSHMGGNYGDDR	RNECNQCKAPKPDGPG	GGNYGDDRRGRGGYDR	K	A	P	D	R	R	1	1	1	3	0	0	0	9	1	0	0	1	1	0	4	1	0	0	1	0	0	24	0	2251.97	gi|568950488;gi|568950486;gi|568950484;gi|20982845	gi|568950488	237	260	yes	no	4	0.015022	72.864	1		1969900	1969900	0			160
APPAKPKSPLMPAKPR	AASPVVVRAPPAKPKS	PLMPAKPRSPPRPAKP	R	A	P	P	R	S	3	1	0	0	0	0	0	0	0	0	1	3	1	0	6	1	0	0	0	0	0	16	1	1684.98	gi|86355503	gi|86355503	91	106	yes	yes	4	0.033098	55.98	1	1	1037700	420390	617280			161
APQAQTTPGPGPAGAKPGARPGGTPGAPASQPGAEGESVFSK	AKAPQQGRAPQAQTTP	EGESVFSKILPGGAAE	R	A	P	S	K	I	8	1	0	0	0	3	2	9	0	0	0	2	0	1	9	3	3	0	0	1	0	42	0	3837.9	gi|568962755;gi|124487407	gi|568962755	3873	3914	yes	no	4	0.0048054	51.729	1	1	130670000	74252000	56416000			162
APSMVAAAVTYSKPR	FIRNFAEKAPSMVAAA	AVTYSKPRLATFWHYA	K	A	P	P	R	L	4	1	0	0	0	0	0	0	0	0	0	1	1	0	2	2	1	0	1	2	0	15	0	1547.81	gi|31980744	gi|31980744	12	26	yes	yes	3	0.0041433	117.08	1		3691900	3691900	0			163
APSRQDVYGPQPQVR	RPSMEGYRAPSRQDVY	YGPQPQVRVGGSSVDL	R	A	P	V	R	V	1	2	0	1	0	3	0	1	0	0	0	0	0	0	3	1	0	0	1	2	0	15	1	1696.86	gi|146219849;gi|568915199;gi|146231979;gi|568915197;gi|568915195;gi|146219835;gi|568915193;gi|83745122;gi|568915191;gi|146219830;gi|568915189;gi|568915187;gi|568915185;gi|568915183;gi|568915181;gi|568915179;gi|568915177;gi|568915175;gi|568915173;gi|568915171	gi|146219849	149	163	yes	no	3	0.0094099	99.991		1	2295400	0	2295400			164
APTSDEIHITVGEAR	GRLQLEIRAPTSDEIH	HITVGEARNLIPMDPN	R	A	P	A	R	N	2	1	0	1	0	0	2	1	1	2	0	0	0	0	1	1	2	0	0	1	0	15	0	1594.8	gi|612149781;gi|6755080	gi|612149781	167	181	yes	no	3	0.00055564	149.32	1		34405000	34405000	0			165
APTYSVFR	SEPQPGPRAPTYSVFR	APTYSVFRTVHTQGQW	R	A	P	F	R	T	1	1	0	0	0	0	0	0	0	0	0	0	0	1	1	1	1	0	1	1	0	8	0	939.481	gi|568929128;gi|568929126;gi|38348480;gi|568929130	gi|568929128	720	727	yes	no	2	0.016552	99.139	1	1	18257000	9675300	8581600			166
APVPASELLDAK	RLSFSGLRAPVPASEL	ASELLDAKILSRAQFD	R	A	P	A	K	I	3	0	0	1	0	0	1	0	0	0	2	1	0	0	2	1	0	0	0	1	0	12	0	1209.66	gi|256367522;gi|256355107;gi|256000747;gi|256000745;gi|254675251;gi|256418964;gi|254675201;gi|254675265;gi|254675253;gi|254675119;gi|254675259;gi|254675195;gi|254675117;gi|254675244;gi|254675115	gi|256367522	3149	3160	yes	no	2	0.0074576	101.39	1		10348000	10348000	0			167
AQAELEAQELQR	AEAHAQAKAQAELEAQ	LEAQELQRRMQEEVAR	K	A	Q	Q	R	R	3	1	0	0	0	3	3	0	0	0	2	0	0	0	0	0	0	0	0	0	0	12	0	1384.69	gi|256367522;gi|256355107;gi|256000747;gi|256000745;gi|254675251;gi|256418964;gi|254675201;gi|254675265;gi|254675253;gi|254675119;gi|254675259;gi|254675195;gi|254675117;gi|254675244;gi|254675115	gi|256367522	1224	1235	yes	no	2	5.45e-15	313.36	2	2	0	0	0			168
AQDLDKTQDELMK	QEEDAEIKAQDLDKTQ	KTQDELMKHQTNISEL	K	A	Q	M	K	H	1	0	0	3	0	2	1	0	0	0	2	2	1	0	0	0	1	0	0	0	0	13	1	1533.73	gi|568998956;gi|568998946;gi|7305031;gi|568998954;gi|568998942;gi|568998908;gi|568998950	gi|568998956	603	615	yes	no	3	0.035934	69.352	1		3778200	3778200	0			169
AQEAAAEEPPPAVTPAASVSALDLGEQR	PRPKPPPRAQEAAAEE	ALDLGEQRERWETFQK	R	A	Q	Q	R	E	8	1	0	1	0	2	4	1	0	0	2	0	0	0	4	2	1	0	0	2	0	28	0	2774.37	gi|225703070	gi|225703070	65	92	yes	yes	3	7.97e-05	131.65	1	1	32584000	20812000	11772000			170
AQFLDHEIDGSHLPALTK	WLGLSEHRAQFLDHEI	SHLPALTKEDYVDLGV	R	A	Q	T	K	E	2	0	0	2	0	1	1	1	2	1	3	1	0	1	1	1	1	0	0	0	0	18	0	1991.01	gi|568947831;gi|568947829;gi|568947827;gi|283549150;gi|568947843;gi|568947841;gi|568947847;gi|568947845;gi|568947839;gi|568947837;gi|568947849;gi|568947851	gi|568947831	2114	2131	yes	no	4	0.043375	47		1	6288900	0	6288900			171
AQGAAQGAIWGAVVDTQNTEQTLQR	AALEEAQRAQGAAQGA	NTEQTLQRVQERMAGA	R	A	Q	Q	R	V	5	1	1	1	0	5	1	3	0	1	1	0	0	0	0	0	3	1	0	2	0	25	0	2612.29	gi|568962786;gi|568962784;gi|31982223	gi|568962786	1256	1280	yes	no	3	0.00019214	131.41	1	1	18678000	10850000	7828600			172
AQGSVAFDYR	EVPVSLARAQGSVAFD	GSVAFDYRKRKHVFKL	R	A	Q	Y	R	K	2	1	0	1	0	1	0	1	0	0	0	0	0	1	0	1	0	0	1	1	0	10	0	1112.53	gi|569005700;gi|569005698;gi|55926127;gi|569005696	gi|569005700	2281	2290	yes	no	2	0.0009427	147.28		1	9139000	0	9139000			173
AQIQAQNPSIDVVYYNK	TRLEPELRAQIQAQNP	IDVVYYNKGL______	R	A	Q	N	K	G	2	0	2	1	0	3	0	0	0	2	0	1	0	0	1	1	0	0	2	2	0	17	0	1949.98	gi|295821212;gi|295821210;gi|569008137;gi|569008135;gi|16716499;gi|569008139;gi|569008141	gi|295821212	263	279	yes	no	2	4.46e-08	249.89	1	1	36835000	20183000	16651000			174
AQLADSFHLQQFFR	HERAMHRRAQLADSFH	FHLQQFFRDSDELKSW	R	A	Q	F	R	D	2	1	0	1	0	3	0	0	1	0	2	0	0	3	0	1	0	0	0	0	0	14	0	1706.85	gi|295054271;gi|568913214;gi|115496850;gi|568913208;gi|568913216;gi|295054266;gi|568913210;gi|568913206;gi|568913202;gi|568913212;gi|568913204	gi|295054271	567	580	yes	no	2;3	5.67e-12	298.91	2	2	193740000	128150000	65588000			175
AQLEGHAVQSTLQSEEWFR	TSALREIRAQLEGHAV	LQSEEWFRVRLDRLSE	R	A	Q	F	R	V	2	1	0	0	0	3	3	1	1	0	2	0	0	1	0	2	1	1	0	1	0	19	0	2215.07	gi|124286811	gi|124286811	274	292	yes	yes	3	0.0013227	123.58	1	1	49119000	33447000	15672000			176
AQMKNPILER	QSFYSPHKAQMKNPIL	MKNPILERLAEQIATL	K	A	Q	E	R	L	1	1	1	0	0	1	1	0	0	1	1	1	1	0	1	0	0	0	0	0	0	10	1	1198.65	gi|165972305;gi|165972307	gi|165972305	162	171	yes	no	3	0.01557	100.88		1	4788500	0	4788500			177
AQNPAYFEGKPASLDEGAMAGAR	FSFEEYEKAQNPAYFE	EGAMAGARSHRLERGL	K	A	Q	A	R	S	6	1	1	1	0	1	2	3	0	0	1	1	1	1	2	1	0	0	1	0	0	23	0	2350.1	gi|569011985;gi|167900460;gi|569011983;gi|569011981;gi|569011979;gi|569011991;gi|569011989;gi|569011987;gi|53832028	gi|569011985	390	412	yes	no	3	0.022656	56.48		1	7195700	0	7195700			178
AQPARPPPPVQPGEIGEAIAK	EKLTPPEKAQPARPPP	EIGEAIAKYNFNADTN	K	A	Q	A	K	Y	4	1	0	0	0	2	2	2	0	2	0	1	0	0	6	0	0	0	0	1	0	21	0	2122.15	gi|327315370;gi|327315368;gi|568954729;gi|568954727;gi|568954725;gi|568954719;gi|568954713;gi|568954711;gi|568954709;gi|568954707;gi|568954647;gi|568954639;gi|568954733;gi|568954705;gi|568954703;gi|568954701;gi|568954691;gi|568954685;gi|568954683;gi|568954681;gi|568954679;gi|568954677;gi|568954675;gi|568954673;gi|568954671;gi|568954669;gi|568954667;gi|568954665;gi|568954663;gi|568954659;gi|568954…	gi|327315370	1022	1042	yes	no	3	0.024992	47.088	1	1	47638000	31022000	16616000			179
AQQVAVQEQEIAR	VQVQVVERAQQVAVQE	VQEQEIARREKELEAR	R	A	Q	A	R	R	3	1	0	0	0	4	2	0	0	1	0	0	0	0	0	0	0	0	0	2	0	13	0	1468.76	gi|569019535;gi|569017740;gi|568999010;gi|6679809;gi|569019533;gi|569017738;gi|568999008	gi|569019535	183	195	yes	no	2	1.71e-06	222.74	1		4991000	4991000	0			180
AQTLPTSVVTITSESSPGKR	QSTPASSRAQTLPTSV	SESSPGKREKDKEKDK	R	A	Q	K	R	E	1	1	0	0	0	1	1	1	0	1	1	1	0	0	2	4	4	0	0	2	0	20	1	2058.1	gi|568970047;gi|568970045;gi|117938332;gi|568970049	gi|568970047	2325	2344	yes	no	2;3	0.00052803	134.52	2	2	291750000	189740000	102010000			181
AQVEQELTTLR	AEQTLRQKAQVEQELT	EQELTTLRLQLEETDH	K	A	Q	L	R	L	1	1	0	0	0	2	2	0	0	0	2	0	0	0	0	0	2	0	0	1	0	11	0	1286.68	gi|256367522;gi|256355107;gi|256000747;gi|256000745;gi|254675251;gi|256418964;gi|254675201;gi|254675265;gi|254675253;gi|254675119;gi|254675259;gi|254675195;gi|254675117;gi|254675244;gi|254675115	gi|256367522	2022	2032	yes	no	2	7.02e-07	225.15	1	1	23002000	14177000	8825300			182
AQVQLDSDHLEEDIHR	LEMVNHEKAQVQLDSD	HLEEDIHRLKERFEEE	K	A	Q	H	R	L	1	1	0	3	0	2	2	0	2	1	2	0	0	0	0	1	0	0	0	1	0	16	0	1903.9	gi|112363107	gi|112363107	167	182	yes	yes	2;3;4	2.1e-08	262.36	1	3	289170000	102130000	187040000			183
AQYIEFSKPFKYQGLTILVK	PLTINNERAQYIEFSK	QGLTILVKKEIPRSTL	R	A	Q	V	K	K	1	0	0	0	0	2	1	1	0	2	2	3	0	2	1	1	1	0	2	1	0	20	1	2372.31	gi|568913029;gi|6680095;gi|568913025;gi|568913023;gi|294997259;gi|568913031;gi|294997257;gi|568913027	gi|568913029	524	543	yes	no	4	0.034849	56.906		1	5655000	0	5655000			184
ARDDLITDLLNEAK	QARLKVLRARDDLITD	TDLLNEAKQRLSKVVK	R	A	R	A	K	Q	2	1	1	3	0	0	1	0	0	1	3	1	0	0	0	0	1	0	0	0	0	14	1	1585.83	gi|45504359	gi|45504359	86	99	yes	yes	3	6.64e-05	185.2		1	3389200	0	3389200			185
AREQAEAEVASLNRR	REVEGERRAREQAEAE	EVASLNRRIQLVEEEL	R	A	R	R	R	I	4	3	1	0	0	1	3	0	0	0	1	0	0	0	0	1	0	0	0	1	0	15	2	1698.88	gi|657406275;gi|568923545;gi|568923543;gi|568923541;gi|418203916;gi|359279908;gi|359279904;gi|568923539;gi|568923537	gi|657406275	41	55	yes	no	3	0.0088902	107.35	1		3745900	3745900	0			186
ARFEELNADLFR	DFYTSITRARFEELNA	ELNADLFRGTLDPVEK	R	A	R	F	R	G	2	2	1	1	0	0	2	0	0	0	2	0	0	2	0	0	0	0	0	0	0	12	1	1479.75	gi|31981690;gi|568978835;gi|50345978;gi|31560686	gi|31981690	300	311	yes	no	2;3	4.13e-05	218.02	2		178000000	178000000	0			187
ASALIDRPAPYFER	RTQAQTRRASALIDRP	RPAPYFERSSSKRYTM	R	A	S	E	R	S	3	2	0	1	0	0	1	0	0	1	1	0	0	1	2	1	0	0	1	0	0	14	0	1604.83	gi|568998956;gi|568998946;gi|7305031;gi|568998954;gi|568998942;gi|568998908;gi|568998906;gi|568998960;gi|568998950;gi|568998940;gi|568998938;gi|568998936;gi|568998934;gi|568998932;gi|568998930;gi|568998928;gi|568998926;gi|568998924;gi|568998922;gi|568998920;gi|568998918;gi|568998916;gi|568998912;gi|568998910;gi|568998904;gi|568998902;gi|568998900;gi|568998958;gi|568998948;gi|568998964;gi|56899896…	gi|568998956	491	504	yes	no	3	0.017992	73.877		1	7336700	0	7336700			188
ASAPATPLSPTR	QQQRAGSRASAPATPL	ATPLSPTRLSRLQEKE	R	A	S	T	R	L	3	1	0	0	0	0	0	0	0	0	1	0	0	0	3	2	2	0	0	0	0	12	0	1167.62	gi|188219589	gi|188219589	16	27	yes	yes	2	0.00090122	142.76	1	1	24094000	8274200	15820000			189
ASGAPPGGQQRQGPPQKPPGPAGPTR	ISGPAPTKASGAPPGG	PGPAGPTRQASQAGPG	K	A	S	T	R	Q	3	2	0	0	0	4	0	6	0	0	0	1	0	0	8	1	1	0	0	0	0	26	1	2490.28	gi|160707901;gi|160707903	gi|160707901	577	602	yes	no	4	0.040878	42.941		1	586260	0	586260			190
ASGNYATVISHNPETK	GDRGKLARASGNYATV	ISHNPETKKTRVKLPS	R	A	S	T	K	K	2	0	2	0	0	0	1	1	1	1	0	1	0	0	1	2	2	0	1	1	0	16	0	1687.82	gi|6755358	gi|6755358	129	144	yes	yes	3	0.0058889	93.716	1	1	23369000	12619000	10750000			191
ASGPPVSELITK	GAAAGKRKASGPPVSE	PVSELITKAVAASKER	K	A	S	T	K	A	1	0	0	0	0	0	1	1	0	1	1	1	0	0	2	2	1	0	0	1	0	12	0	1197.66	gi|254588110;gi|9845257	gi|9845257	36	47	no	no	2	0.00060507	155.88	1	1	158730000	87687000	71048000			192
ASGVAVSDGVIK	________________	AVSDGVIKVFNDMKVR	M	A	S	I	K	V	2	0	0	1	0	0	0	2	0	1	0	1	0	0	0	2	0	0	0	3	0	12	0	1101.6	gi|6680924	gi|6680924	2	13	yes	yes	2	5.67e-05	182.23	1	1	94020000	60218000	33802000			193
ASIISELSSK	ASALATVKASIISELS	IISELSSKLQQFGGAS	K	A	S	S	K	L	1	0	0	0	0	0	1	0	0	2	1	1	0	0	0	4	0	0	0	0	0	10	0	1033.57	gi|568947831;gi|568947829;gi|568947827;gi|283549150;gi|568947843;gi|568947841;gi|568947847;gi|568947845;gi|568947839;gi|568947837;gi|568947835;gi|568947833;gi|568947849;gi|568947851	gi|568947831	1865	1874	yes	no	2	7.29e-07	226.29		1	8323800	0	8323800			194
ASPDQNASTHTPQSSAKPSVPSSK	AAHYTGDKASPDQNAS	KPSVPSSKSSGDLVDL	K	A	S	S	K	S	3	0	1	1	0	2	0	0	1	0	0	2	0	0	4	7	2	0	0	1	0	24	0	2408.16	gi|568972937;gi|568972935;gi|154240730;gi|568972933	gi|568972937	298	321	yes	no	4	0.04957	25.03	1		843270	843270	0			195
ASPFPVYK	VSLNCRARASPFPVYK	ASPFPVYKWRMNNGDV	R	A	S	Y	K	W	1	0	0	0	0	0	0	0	0	0	0	1	0	1	2	1	0	0	1	1	0	8	0	907.48	gi|6680954;gi|227497226;gi|227497224;gi|568991240	gi|6680954	69	76	yes	no	2	0.048171	63.565	1		19768000	19768000	0			196
ASPKPPTLIIK	ELAPVPPRASPKPPTL	KPPTLIIKTIPGREEL	R	A	S	I	K	T	1	0	0	0	0	0	0	0	0	2	1	2	0	0	3	1	1	0	0	0	0	11	0	1163.73	gi|568929128;gi|568929126;gi|38348480;gi|568929130	gi|568929128	602	612	yes	no	3	0.039318	49.189	1	1	19476000	10868000	8608300			197
ASPVPAPAEPPPQKTPTAAHAK	PPASSGPKASPVPAPA	TPTAAHAKGKKKETEV	K	A	S	A	K	G	6	0	0	0	0	1	1	0	1	0	0	2	0	0	7	1	2	0	0	1	0	22	1	2162.15	gi|160707978;gi|160707976;gi|568932804;gi|568932802;gi|568932800;gi|568932798;gi|568932806	gi|160707978	1072	1093	yes	no	4	0.049136	34.476	1	1	9879000	4996000	4882900			198
ASSLNENVDHSALLK	GVRLSLPRASSLNENV	VDHSALLKLGTSVSER	R	A	S	L	K	L	2	0	2	1	0	0	1	0	1	0	3	1	0	0	0	3	0	0	0	1	0	15	0	1596.81	gi|50053703	gi|50053703	98	112	yes	yes	3	0.029079	54.276	1	1	38682000	23616000	15066000			199
ASSRPRPDDLEI	PSSRASSRASSRPRPD	PRPDDLEI________	R	A	S	E	I	-	1	2	0	2	0	0	1	0	0	1	1	0	0	0	2	2	0	0	0	0	0	12	0	1354.68	gi|6753992;gi|568965003	gi|6753992	371	382	yes	no	3	0.033906	53.237	1		10900000	10900000	0			200
ASTAAPVASPAAPSPGSSGGGGFFSSLSNAVK	SATASAERASTAAPVA	SSLSNAVKQTTAAAAA	R	A	S	V	K	Q	7	0	1	0	0	0	0	5	0	0	1	1	0	2	4	8	1	0	0	2	0	32	0	2833.39	gi|160707901;gi|160707903	gi|160707901	54	85	yes	no	2;3	7.51e-07	147.52	2	2	214210000	126550000	87665000			201
ATAENEFVALKK	YEEEVALRATAENEFV	NEFVALKKDVDCAYLR	R	A	T	K	K	D	3	0	1	0	0	0	2	0	0	0	1	2	0	1	0	0	1	0	0	1	0	12	1	1319.71	gi|318101556;CON__Q61726;gi|261244894;gi|74315985;CON__O43790;CON__Q6NT21;CON__P78385;CON__Q14533	gi|318101556	200	211	yes	no	2;3	0.00038558	164.48		2	19546000	0	19546000		+	202
ATEILNLLLK	LSNHQKKRATEILNLL	EILNLLLKDLGEIGGI	R	A	T	L	K	D	1	0	1	0	0	0	1	0	0	1	4	1	0	0	0	0	1	0	0	0	0	10	0	1126.7	gi|45433560	gi|45433560	546	555	yes	yes	3	0.051639	55.064		1	608880	0	608880			203
ATFSPIVTLEPR	VKKILGNKATFSPIVT	PIVTLEPRRRKFHKPI	K	A	T	P	R	R	1	1	0	0	0	0	1	0	0	1	1	0	0	1	2	1	2	0	0	1	0	12	0	1329.73	gi|568921574;gi|568921572;gi|568921570;gi|568921568;gi|568921564;gi|568921562;gi|568921560;gi|568921554;gi|568921552;gi|568921550;gi|568921546;gi|568921542;gi|568921540;gi|568921538;gi|568921536;gi|568921534;gi|568921532;gi|568921530;gi|568921528;gi|568921526;gi|568921548;gi|568921594;gi|568921590;gi|568921588;gi|568921578;gi|568921566;gi|568921558;gi|568921556;gi|568921544;gi|568921576;gi|568921…	gi|568921574	1209	1220	yes	no	2	3.7e-07	228.83	1	1	56338000	38534000	17804000			204
ATGPAPGPSVDRETVAAPGR	GESDAVARATGPAPGP	ETVAAPGRSGLGLGAA	R	A	T	G	R	S	4	2	0	1	0	0	1	3	0	0	0	0	0	0	4	1	2	0	0	2	0	20	1	1904.97	gi|113204613;gi|114520592;gi|568949784	gi|113204613	78	97	yes	no	3	0.0094127	86.772		1	31467000	0	31467000			205
ATGPPVSELITK	KAGAAKRKATGPPVSE	PVSELITKAVSASKER	K	A	T	T	K	A	1	0	0	0	0	0	1	1	0	1	1	1	0	0	2	1	2	0	0	1	0	12	0	1211.68	gi|21426893	gi|21426893	35	46	yes	yes	2	0.00078011	148.13	1	1	47288000	27507000	19781000			206
ATIAGGGVIPHIHK	EELDSLIKATIAGGGV	GVIPHIHKSLIGKKGQ	K	A	T	H	K	S	2	0	0	0	0	0	0	3	2	3	0	1	0	0	1	0	1	0	0	1	0	14	0	1369.78	gi|7949045;gi|256773209	gi|7949045	103	116	yes	no	2;3	0.00015729	173.76	2	2	142130000	77538000	64590000			207
ATPATEESTVPATQSSALPAAK	ATPATDGRATPATEES	SSALPAAKAAATPEPA	R	A	T	A	K	A	6	0	0	0	0	1	2	0	0	0	1	1	0	0	3	3	4	0	0	1	0	22	0	2127.07	gi|568962941;gi|21704242	gi|568962941	445	466	yes	no	2;3	0.0043971	87.496	2		42450000	42450000	0			208
ATPEPSGTPSSDTVSR	GLDSARRRATPEPSGT	PSSDTVSRLEEDVRNL	R	A	T	S	R	L	1	1	0	1	0	0	1	1	0	0	0	0	0	0	3	4	3	0	0	1	0	16	0	1587.74	gi|6753492;gi|568949508;gi|568949506;gi|568949504	gi|6753492	417	432	yes	no	2	0.0001638	172.09	1	1	7014400	1470900	5543500			209
ATQPSLTELTTLK	ARRESYLKATQPSLTE	LTELTTLKISNEHSPK	K	A	T	L	K	I	1	0	0	0	0	1	1	0	0	0	3	1	0	0	1	1	4	0	0	0	0	13	0	1401.77	gi|189491682;gi|189491680;gi|569000106;gi|569000104;gi|569000102;gi|569000100;gi|569000098;gi|569000096;gi|569000094;gi|569000092;gi|569000090;gi|189491678;gi|569000088;gi|569000086;gi|569000084;gi|569000082;gi|51339023;gi|569000080;gi|569000078;gi|569000076;gi|569000074;gi|569000072	gi|189491682	77	89	yes	no	2	0.0034991	120.29	1	1	19355000	12004000	7350700			210
ATSSQILSLIR				A	T	I	R		1	1	0	0	0	1	0	0	0	2	2	0	0	0	0	3	1	0	0	0	0	11	0	1187.69		REV__gi|40254163			yes	no	3	0.010094	91.658		1	1938500	0	1938500	+		211
ATSVALTWSR	GLRIEDIRATSVALTW	SVALTWSRGSDNHSPI	R	A	T	S	R	G	2	1	0	0	0	0	0	0	0	0	1	0	0	0	0	2	2	1	0	1	0	10	0	1090.58	gi|6680954;gi|227497226;gi|227497224	gi|6680954	619	628	yes	no	2	0.00035173	169.99	1	1	21529000	12767000	8761500			212
ATSVPGPTQATAPPEVGR	PRQAEAARATSVPGPT	TAPPEVGRVSPQPPLS	R	A	T	G	R	V	3	1	0	0	0	1	1	2	0	0	0	0	0	0	4	1	3	0	0	2	0	18	0	1734.89	gi|568962755;gi|124487407	gi|568962755	282	299	yes	no	2	4.84e-08	237.34	1	1	51851000	28745000	23107000			213
AVAFGEMGLDYSHK	LHALRHPKAVAFGEMG	MGLDYSHKCTTPVPEQ	K	A	V	H	K	C	2	0	0	1	0	0	1	2	1	0	1	1	1	1	0	1	0	0	1	1	0	14	0	1523.71	gi|153791422;gi|568942310	gi|153791422	549	562	yes	no	2	0.0066424	98.156	1	1	15155000	7519600	7635300			214
AVAGDASESALLK	ENLPILKRAVAGDASE	ASESALLKCIEVCCGS	R	A	V	L	K	C	4	0	0	1	0	0	1	1	0	0	2	1	0	0	0	2	0	0	0	1	0	13	0	1230.65	gi|21450277	gi|21450277	446	458	yes	yes	2	4.89e-06	219.43	1	1	36830000	20598000	16232000			215
AVAIETQPAQGESDAVAR	PALAPPSRAVAIETQP	GESDAVARATGPAPGP	R	A	V	A	R	A	5	1	0	1	0	2	2	1	0	1	0	0	0	0	1	1	1	0	0	2	0	18	0	1811.9	gi|113204613;gi|114520592;gi|568949784	gi|113204613	60	77	yes	no	2	8.16e-18	319.45	1	1	62101000	35548000	26553000			216
AVAQGNLSSADVQAAK	NAAYNQVKAVAQGNLS	SADVQAAKNKLKAGYL	K	A	V	A	K	N	5	0	1	1	0	2	0	1	0	0	1	1	0	0	0	2	0	0	0	2	0	16	0	1528.78	gi|22267442	gi|22267442	360	375	yes	yes	2	7.8e-12	285.04	1	1	32583000	15756000	16826000			217
AVAVGRPSNEELR	________________	RPSNEELRNLSLSGHV	M	A	V	L	R	N	2	2	1	0	0	0	2	1	0	0	1	0	0	0	1	1	0	0	0	2	0	13	0	1396.74	gi|568935980;gi|57634518;gi|568935976;gi|568935974	gi|568935980	2	14	yes	no	2	0.00056267	151.16	1	1	36024000	22171000	13853000			218
AVDSLVPIGR	EPMQTGIKAVDSLVPI	DSLVPIGRGQRELIIG	K	A	V	G	R	G	1	1	0	1	0	0	0	1	0	1	1	0	0	0	1	1	0	0	0	2	0	10	0	1025.59	gi|6680748	gi|6680748	195	204	yes	yes	2	0.0022802	130.98	1	1	60471000	32559000	27912000			219
AVEALKEAGSIVR	VSEVSHSKAVEALKEA	KEAGSIVRLYVRRRRP	K	A	V	V	R	L	3	1	0	0	0	0	2	1	0	1	1	1	0	0	0	1	0	0	0	2	0	13	1	1341.76	gi|118136297;gi|568950512;gi|568950510;gi|568950538;gi|568950536;gi|568950534;gi|568950532;gi|568950530;gi|568950528;gi|568950526;gi|568950524;gi|568950522;gi|568950516;gi|568950514;gi|568950508;gi|568950506;gi|568950504;gi|568950502;gi|568950500;gi|568950548;gi|568950520;gi|568950518;gi|568994578;gi|568994576;gi|568994574;gi|356995923;gi|568994572;gi|568994570;gi|356995919;gi|356995917;gi|568994…	gi|118136297	166	178	no	no	2;3	0.0099103	128.22	1	2	37694000	14749000	22945000			220
AVEEVITISK	AESPVKEKAVEEVITI	EEVITISKSVKVSLEK	K	A	V	S	K	S	1	0	0	0	0	0	2	0	0	2	0	1	0	0	0	1	1	0	0	2	0	10	0	1087.61	gi|112363107	gi|112363107	675	684	yes	yes	2	0.00035173	169.99	1	1	140920000	80596000	60328000			221
AVFKGGQDNIPVLKR	HIAGLCNRAVFKGGQD	DNIPVLKRDVAGDASE	R	A	V	K	R	D	1	1	1	1	0	1	0	2	0	1	1	2	0	1	1	0	0	0	0	2	0	15	2	1640.94	gi|594190942	gi|594190942	421	435	yes	yes	4	0.042452	60.161	1		14771000	14771000	0			222
AVFPSIVGRPR	FAGDDAPRAVFPSIVG	PSIVGRPRHQGVMVGM	R	A	V	P	R	H	1	2	0	0	0	0	0	1	0	1	0	0	0	1	2	1	0	0	0	2	0	11	0	1197.7	gi|6752954;gi|6671509;gi|439253893;gi|33563240;gi|14192922;gi|157823889;gi|6671507;gi|569006251	gi|6752954	29	39	no	no	2;3	0.00055995	161.51	2	2	2448900000	1442300000	1006500000			223
AVFQANQENLPILK	RIAGLCNRAVFQANQE	QENLPILKRAVAGDAS	R	A	V	L	K	R	2	0	2	0	0	2	1	0	0	1	2	1	0	1	1	0	0	0	0	1	0	14	0	1583.87	gi|21450277	gi|21450277	431	444	yes	yes	2	3.53e-08	259.27	1	1	21085000	12904000	8181400			224
AVFVDLEPTVIDEIR	GAGKHVPRAVFVDLEP	PTVIDEIRNGPYRQLF	R	A	V	I	R	N	1	1	0	2	0	0	2	0	0	2	1	0	0	1	1	0	1	0	0	3	0	15	0	1714.91	gi|568907654;gi|6678467	gi|568907654	50	64	yes	no	2	0.00011915	175.66	2	2	403450000	250800000	152660000			225
AVFVDLEPTVIDEVR	GAGKHVPRAVFVDLEP	PTVIDEVRTGTYRQLF	R	A	V	V	R	T	1	1	0	2	0	0	2	0	0	1	1	0	0	1	1	0	1	0	0	4	0	15	0	1700.9	gi|6755901;gi|6678469;gi|34740335	gi|6678469	65	79	no	no	2;3	1.34e-08	265.12	3	3	2193800000	1376400000	817460000			226
AVGFVSEDEYLEIQGITR	TWRHISPKAVGFVSED	LEIQGITREQSGEYEC	K	A	V	T	R	E	1	1	0	1	0	1	3	2	0	2	1	0	0	1	0	1	1	0	1	2	0	18	0	2025.01	gi|568959251;gi|568959249;gi|31982044;gi|568959247;gi|568959245;gi|568959243;gi|568959241;gi|568959253	gi|568959251	146	163	yes	no	2	4.12e-25	364.81	1	1	40311000	24618000	15693000			227
AVGKDNFTLIPEGTNGTEER	CTFNTAQKAVGKDNFT	GTNGTEERMSVIWDKA	K	A	V	E	R	M	1	1	2	1	0	0	3	3	0	1	1	1	0	1	1	0	3	0	0	1	0	20	1	2147.05	gi|40254595;gi|568986628	gi|40254595	342	361	yes	no	3	0.0051136	98.077	1	1	67082000	48424000	18657000			228
AVIYNPATQADWTAK	ERYLFVDRAVIYNPAT	TQADWTAKKLVWIPSE	R	A	V	A	K	K	4	0	1	1	0	1	0	0	0	1	0	1	0	0	1	0	2	1	1	1	0	15	0	1647.83	gi|33598964;gi|568976400;gi|568976398;gi|568976396;gi|568976394	gi|33598964	19	33	yes	no	2	0.004896	164.7		1	0	0	0			229
AVLDALLEGK	PANGEPSRAVLDALLE	LDALLEGKAQWGENLQ	R	A	V	G	K	A	2	0	0	1	0	0	1	1	0	0	3	1	0	0	0	0	0	0	0	1	0	10	0	1027.59	gi|568984258;gi|171543853;gi|291045426;gi|568915692;gi|124244033	gi|291045426	2708	2717	no	no	2	9.26e-05	181.87	1	1	33439000	19062000	14378000			230
AVLVDLEPGTMDSVR	TGGKYVPRAVLVDLEP	PGTMDSVRSGPFGQIF	R	A	V	V	R	S	1	1	0	2	0	0	1	1	0	0	2	0	1	0	1	1	1	0	0	3	0	15	0	1600.81	gi|22165384;gi|31981939	gi|22165384	63	77	no	no	2;3	1.87e-05	207.52	3	3	1195700000	800020000	395710000			231
AVQLYQQTANVFENEER	IENVDPEKAVQLYQQT	NVFENEERLRQAVELL	K	A	V	E	R	L	2	1	2	0	0	3	3	0	0	0	1	0	0	1	0	0	1	0	1	2	0	17	0	2037.98	gi|569003015;gi|569003013;gi|569003011;gi|110625902	gi|569003015	46	62	yes	no	2	0.0022911	120.08		1	5512700	0	5512700			232
AVTELNEPLSNEDR	DDMASAMKAVTELNEP	EPLSNEDRNLLSVAYK	K	A	V	D	R	N	1	1	2	1	0	0	3	0	0	0	2	0	0	0	1	1	1	0	0	1	0	14	0	1585.76	gi|6756037	gi|6756037	29	42	yes	yes	2	2.51e-24	366.6	1	1	31125000	17126000	14000000			233
AVVQVFEGTSGIDAK	VLEVSGSKAVVQVFEG	GTSGIDAKKTSCEFTG	K	A	V	A	K	K	2	0	0	1	0	1	1	2	0	1	0	1	0	1	0	1	1	0	0	3	0	15	0	1519.79	gi|19705578	gi|19705578	94	108	yes	yes	2	1.69e-05	209.13	1	1	24745000	16218000	8527100			234
AVVVNAAQLASYSQSK	GCIPTMARAVVVNAAQ	LASYSQSKQFLLDSGY	R	A	V	S	K	Q	4	0	1	0	0	2	0	0	0	0	1	1	0	0	0	3	0	0	1	3	0	16	0	1634.86	gi|569019357;gi|568975424;gi|21312994	gi|569019357	159	174	yes	no	2	5.5e-12	293.42		1	6986900	0	6986900			235
AVWLPAVK	PGGYVAPKAVWLPAVK	AVWLPAVKAKGLEISG	K	A	V	V	K	A	2	0	0	0	0	0	0	0	0	0	1	1	0	0	1	0	0	1	0	2	0	8	0	882.533	gi|21313640;gi|78711838;gi|568975905	gi|21313640	712	719	yes	no	2	0.029638	81.297	1	1	10019000	5243600	4775900			236
AWGNNQDGVVASQPAR	KSSDAYKKAWGNNQDG	VVASQPARVVDEREQM	K	A	W	A	R	V	3	1	2	1	0	2	0	2	0	0	0	0	0	0	1	1	0	1	0	2	0	16	0	1668.8	gi|6755588;gi|597517936;gi|568916064	gi|6755588	104	119	yes	no	2	0.0029703	117.48	1		23871000	23871000	0			237
AYGGSGSSSAFTSFLPPRPLVHPLTGK	GAYAAGSRAYGGSGSS	LVHPLTGKALDPASPL	R	A	Y	G	K	A	2	1	0	0	0	0	0	4	1	0	3	1	0	2	4	5	2	0	1	1	0	27	0	2730.41	gi|568947831;gi|568947829;gi|568947827;gi|283549150;gi|568947843;gi|568947841;gi|568947847;gi|568947845;gi|568947839;gi|568947837;gi|568947835;gi|568947833;gi|568947849;gi|568947851	gi|568947831	1314	1340	yes	no	4	0.01494	71.651		1	5031800	0	5031800			238
AYLPVNESFGFTADLR	GTPMFVVKAYLPVNES	FGFTADLRSNTGGQAF	K	A	Y	L	R	S	2	1	1	1	0	0	1	1	0	0	2	0	0	2	1	1	1	0	1	1	0	16	0	1798.89	gi|33859482	gi|33859482	786	801	yes	yes	2	0.0098479	84.94	1		8639000	8639000	0			239
DAAEAEAWMGEQELHMMGQEK	LRAQQFYRDAAEAEAW	LHMMGQEKAKDELSAQ	R	D	A	E	K	A	4	0	0	1	0	2	5	2	1	0	1	1	3	0	0	0	0	1	0	0	0	21	0	2390	gi|569005700;gi|569005698;gi|55926127;gi|569005696	gi|569005700	1596	1616	yes	no	3	0.0018913	110.26	1		12162000	12162000	0			240
DADETKEWIEEK	HEVQRFHRDADETKEW	TKEWIEEKNQALNTDN	R	D	A	E	K	N	1	0	0	2	0	0	4	0	0	1	0	2	0	0	0	0	1	1	0	0	0	12	1	1491.67	gi|295054271;gi|568913214;gi|115496850;gi|568913208;gi|568913216;gi|295054266;gi|568913210;gi|568913206;gi|568913202;gi|568913212;gi|568913204	gi|295054271	1221	1232	yes	no	2	5.87e-10	278.38	1	1	55270000	30263000	25007000			241
DAEQTEPEQREPTPYPDER	VTESHTTRDAEQTEPE	PTPYPDERSFQYADIY	R	D	A	E	R	S	1	2	0	2	0	2	5	0	0	0	0	0	0	0	4	0	2	0	1	0	0	19	1	2286	gi|291045426;gi|568915692;gi|124244033	gi|291045426	1916	1934	yes	no	3	0.0015821	127.88	1	1	18885000	9443300	9442100			242
DAGPLLISLK	AEEWLGGRDAGPLLIS	GPLLISLKDGYVPPKS	R	D	A	L	K	D	1	0	0	1	0	0	0	1	0	1	3	1	0	0	1	1	0	0	0	0	0	10	0	1025.61	gi|6753492;gi|568949508;gi|568949506;gi|568949504	gi|6753492	384	393	yes	no	2	0.00080188	152.69	1	1	14294000	8168700	6125200			243
DAGTIAGLNVLR	DSQRQATKDAGTIAGL	IAGLNVLRIINEPTAA	K	D	A	L	R	I	2	1	1	1	0	0	0	2	0	1	2	0	0	0	0	0	1	0	0	1	0	12	0	1198.67	gi|31981690	gi|31981690	160	171	yes	yes	2	1.99e-07	247.3	1	1	221590000	180080000	41515000			244
DAMPSDANLNSINK	NERMPPRRDAMPSDAN	ANLNSINKALASETNG	R	D	A	N	K	A	2	0	3	2	0	0	0	0	0	1	1	1	1	0	1	2	0	0	0	0	0	14	0	1488.69	gi|651166428;gi|42415473	gi|651166428	478	491	yes	no	2	1.94e-11	281.68	1	1	17546000	10944000	6602200			245
DANIALLELSASK	LLAAISEKDANIALLE	LLELSASKKKKTQEEV	K	D	A	S	K	K	3	0	1	1	0	0	1	0	0	1	3	1	0	0	0	2	0	0	0	0	0	13	0	1343.73	gi|568987537;gi|568987531;gi|568987510;gi|568987540;gi|37360977;gi|568987535;gi|568987533;gi|568987529;gi|568987526;gi|568987524;gi|568987520;gi|568987518;gi|568987516;gi|568987512;gi|568987506;gi|568987504;gi|568987543;gi|568987514;gi|568987508;gi|568987552;gi|568987550;gi|568987548	gi|568987537	867	879	yes	no	2	1.72e-05	206.67	1	1	17023000	10192000	6831300			246
DAQNKLNEIEDALSQCK	QRGEKALKDAQNKLNE	EDALSQCKEDLARLLR	K	D	A	C	K	E	2	0	2	2	1	2	2	0	0	1	2	2	0	0	0	1	0	0	0	0	0	17	1	1974.93	gi|126116585	gi|126116585	447	463	yes	yes	3	0.046781	42.958	1		65597000	65597000	0			247
DASPGRGSHSQSSSPGALTLGR	ALPRQPQRDASPGRGS	PGALTLGRQTSQQPAG	R	D	A	G	R	Q	2	2	0	1	0	1	0	4	1	0	2	0	0	0	2	6	1	0	0	0	0	22	1	2124.03	gi|160707901;gi|160707903	gi|160707901	425	446	yes	no	3	0.0020205	117.23	1	1	21625000	9261700	12363000			248
DAVTYTEHAK	VFLENVIRDAVTYTEH	VTYTEHAKRKTVTAMD	R	D	A	A	K	R	2	0	0	1	0	0	1	0	1	0	0	1	0	0	0	0	2	0	1	1	0	10	0	1133.54	gi|568893484;gi|46430493;gi|306482623;gi|30089714;gi|30089708;gi|30061405;gi|30061403;gi|30061359;gi|30061355;gi|30061351;gi|30061349;gi|28316746;gi|23943922;gi|21361209	gi|568893484	69	78	yes	no	3	0.0015275	133.99	1	1	1778500	869160	909360			249
DDKNTMTDSTILLEDVQK	QKEAIQPKDDKNTMTD	ILLEDVQKMKDKGEIA	K	D	D	Q	K	M	0	0	1	4	0	1	1	0	0	1	2	2	1	0	0	1	3	0	0	1	0	18	1	2064.99	gi|568960787;gi|568960781;gi|115511052;gi|568960777;gi|568960791	gi|568960787	1284	1301	yes	no	3	0.0070761	96.153	1		15996000	15996000	0			250
DDPLTNLNTAFDVAER	IDYGKLRKDDPLTNLN	TAFDVAERFLDIPKML	K	D	D	E	R	F	2	1	2	3	0	0	1	0	0	0	2	0	0	1	1	0	2	0	0	1	0	16	0	1789.85	gi|568978636;gi|61097906;gi|568978634;gi|568978632;gi|568978630;gi|568978628;gi|568978638	gi|568978636	199	214	yes	no	2	0.015769	156.11	1	1	5674200	3150000	2524200			251
DEPVRPDQETQQPQVQEK	QPPLPSVRDEPVRPDQ	QQPQVQEKESPVTVDA	R	D	E	E	K	E	0	1	0	2	0	5	3	0	0	0	0	1	0	0	3	0	1	0	0	2	0	18	0	2150.02	gi|568917333;gi|568917331;gi|595763185;gi|568917327;gi|568917325;gi|568917323;gi|568917321;gi|160333077	gi|568917333	439	456	yes	no	3	0.00027017	153.92	1		2164900	2164900	0			252
DFLAGGIAAAVSK	DQALSFLKDFLAGGIA	GIAAAVSKTAVAPIER	K	D	F	S	K	T	4	0	0	1	0	0	0	2	0	1	1	1	0	1	0	1	0	0	0	1	0	13	0	1218.66	gi|148747424	gi|148747424	11	23	yes	yes	2	0.00029457	167.22	1	1	84152000	49726000	34426000			253
DFLAGGVAAAISK	DAAVSFAKDFLAGGVA	GVAAAISKTAVAPIER	K	D	F	S	K	T	4	0	0	1	0	0	0	2	0	1	1	1	0	1	0	1	0	0	0	1	0	13	0	1218.66	gi|22094075	gi|22094075	11	23	yes	yes	2	1.99e-05	203.87	1	1	91306000	61007000	30299000			254
DFLPLYFGWFLTK	KLKPGLEKDFLPLYFG	YFGWFLTKKSSETLRK	K	D	F	T	K	K	0	0	0	1	0	0	0	1	0	0	3	1	0	3	1	0	1	1	1	0	0	13	0	1645.85	gi|226423909;gi|226423907;gi|568971442	gi|226423909	163	175	yes	no	2;3	9.48e-08	243.88	2	1	480340000	284960000	195380000			255
DFLPLYFGWFLTKK	KLKPGLEKDFLPLYFG	FGWFLTKKSSETLRKA	K	D	F	K	K	S	0	0	0	1	0	0	0	1	0	0	3	2	0	3	1	0	1	1	1	0	0	14	1	1773.95	gi|226423909;gi|226423907;gi|568971442	gi|226423909	163	176	yes	no	2;3	0.0012973	140.27		2	49146000	0	49146000			256
DFVAEPMGEKPVGSLAGIGDVLSK	MTTSQKHRDFVAEPMG	GIGDVLSKRLEERGFD	R	D	F	S	K	R	2	0	0	2	0	0	2	4	0	1	2	2	1	1	2	2	0	0	0	3	0	24	0	2415.24	gi|84042521;gi|6753178;gi|557636704	gi|84042521	9	32	yes	no	3	0.0014832	103.71		1	21927000	0	21927000			257
DGEPIENEEEDDEKHIFSDDSSELTIR	EPTMSWTKDGEPIENE	DSSELTIRNVDKNDEA	K	D	G	I	R	N	0	1	1	5	0	0	7	1	1	3	1	1	0	1	1	3	1	0	0	0	0	27	1	3147.36	gi|568958952;gi|124517683;gi|568958978;gi|568958976;gi|568958974;gi|124517689;gi|568958972;gi|568958970;gi|568958968;gi|568958966;gi|568958964;gi|164448632;gi|568958962;gi|568958960;gi|568958958;gi|568958956;gi|568958954;gi|568958950;gi|568958948;gi|568958946;gi|568958944;gi|568958942;gi|568958940;gi|568958938;gi|568958980	gi|568958952	250	276	yes	no	3;4	0.001721	95.834	1	2	45784000	13448000	32336000			258
DGEYVVEVR	SIEVPIPRDGEYVVEV	GEYVVEVRAHSDGGDG	R	D	G	V	R	A	0	1	0	1	0	0	2	1	0	0	0	0	0	0	0	0	0	0	1	3	0	9	0	1064.51	gi|6680954;gi|227497226;gi|227497224	gi|6680954	971	979	yes	no	2	0.00033803	168.83	1	1	24928000	10981000	13947000			259
DGFFGLSASDPR	GTRCQQCRDGFFGLSA	GLSASDPRGCQRCQCN	R	D	G	P	R	G	1	1	0	2	0	0	0	2	0	0	1	0	0	2	1	2	0	0	0	0	0	12	0	1267.58	gi|568962786;gi|568962784;gi|31982223	gi|568962786	95	106	yes	no	2	0.017292	78.964		1	3079400	0	3079400			260
DGFHTLQYQR	EKQLPLHRDGFHTLQY	FHTLQYQRASAATEQR	R	D	G	Q	R	A	0	1	0	1	0	2	0	1	1	0	1	0	0	1	0	0	1	0	1	0	0	10	0	1263.6	gi|568953293;gi|568953291;gi|568953289;gi|225543210;gi|225543212	gi|568953293	209	218	yes	no	3	0.039182	80.755	1	1	14472000	5827700	8644800			261
DGKWQIVHFHR	ETRVWHRRDGKWQIVH	WQIVHFHRSGAPSVLP	R	D	G	H	R	S	0	1	0	1	0	1	0	1	2	1	0	1	0	1	0	0	0	1	0	1	0	11	1	1421.73	gi|28916677;gi|569003055;gi|569003053;gi|558472775;gi|6753250	gi|28916677	459	469	yes	no	2;3	0.00061389	184.24	2	1	113650000	86073000	27578000			262
DGLAFNAIVHK	HNFTTSWRDGLAFNAI	AFNAIVHKHRPDLLDF	R	D	G	H	K	H	2	0	1	1	0	0	0	1	1	1	1	1	0	1	0	0	0	0	0	1	0	11	0	1183.63	gi|569005700;gi|569005698;gi|55926127;gi|569005696	gi|569005700	207	217	yes	no	3	0.001019	142.83	1	1	12302000	6818600	5483400			263
DGLAFNALIHR	QNFHISWKDGLAFNAL	AFNALIHRHRPELIEY	K	D	G	H	R	H	2	1	1	1	0	0	0	1	1	1	2	0	0	1	0	0	0	0	0	0	0	11	0	1225.66	gi|568946340;gi|568946338;gi|568946336;gi|568946342;gi|11230802;gi|116174793;gi|568946723;gi|568946721	gi|568946340	195	205	no	no	2;3	6.5e-05	193.83	2	2	29960000	20968000	8992100			264
DGLNEAWADLLELIDTR	AATIAEWKDGLNEAWA	LLELIDTRTQILAASY	K	D	G	T	R	T	2	1	1	3	0	0	2	1	0	1	4	0	0	0	0	0	1	1	0	0	0	17	0	1942.96	gi|568970047;gi|568970045;gi|117938332;gi|568970049;gi|117938334	gi|568970047	1781	1797	yes	no	3	0.0037196	106.87	1		11017000	11017000	0			265
DGMAFNALIHK	HNFTTSWRDGMAFNAL	AFNALIHKHRPDLIDF	R	D	G	H	K	H	2	0	1	1	0	0	0	1	1	1	1	1	1	1	0	0	0	0	0	0	0	11	0	1215.61	gi|568970047;gi|568970045;gi|117938332;gi|568970049;gi|117938334	gi|568970047	204	214	yes	no	2;3	0.00079174	163.66	2	3	37363000	18584000	18779000			266
DGQVINETSQHHDDLE	LIKTVETRDGQVINET	SQHHDDLE________	R	D	G	L	E	-	0	0	1	3	0	2	2	1	2	1	1	0	0	0	0	1	1	0	0	1	0	16	0	1835.79	gi|31982755	gi|31982755	451	466	yes	yes	2;3	1.29e-07	228.73	1	2	74794000	32406000	42388000			267
DHAVVVGVYRPPPK	LTLEPYERDHAVVVGV	GVYRPPPKSK______	R	D	H	P	K	S	1	1	0	1	0	0	0	1	1	0	0	1	0	0	3	0	0	0	1	4	0	14	0	1532.85	gi|51921297;gi|568889938;gi|31982373	gi|51921297	299	312	yes	no	3	4.03e-05	184.98	1	1	18653000	10516000	8137100			268
DHIIEVVGSSMPLIGDHQDEDK	ALHGKDGRDHIIEVVG	GDHQDEDKQLIVELVV	R	D	H	D	K	Q	0	0	0	4	0	1	2	2	2	3	1	1	1	0	1	2	0	0	0	2	0	22	0	2433.15	gi|160707901;gi|160707903	gi|160707901	382	403	yes	no	3	5.77e-05	166.34	1		11182000	11182000	0			269
DHPAMAEPLPEPK	LVEEELRRDHPAMAEP	AEPLPEPKKRLLDAQE	R	D	H	P	K	K	2	0	0	1	0	0	2	0	1	0	1	1	1	0	4	0	0	0	0	0	0	13	0	1430.69	gi|527498272;gi|569000218;gi|569000225;gi|569000208;gi|569000220;gi|569000214;gi|569000212;gi|569000222;gi|569000216;gi|569000210;gi|569000235;gi|569000227	gi|527498272	1273	1285	no	no	2;3	1.52e-07	228.78	3	3	81993000	39241000	42752000			270
DIAAYIK	MEKYNIEKDIAAYIKK	KDIAAYIKKEFDKKYN	K	D	I	I	K	K	2	0	0	1	0	0	0	0	0	2	0	1	0	0	0	0	0	0	1	0	0	7	0	792.438	gi|281182477;gi|281182473;gi|18087731	gi|281182477	37	43	yes	no	2	0.019831	106.42	1	1	27485000	14340000	13144000			271
DIDECTSGTHNCR	DPIRQQCKDIDECTSG	TSGTHNCRTDQVCINL	K	D	I	C	R	T	0	1	1	2	2	0	1	1	1	1	0	0	0	0	0	1	2	0	0	0	0	13	0	1563.6	gi|568970173	gi|568970173	48	60	yes	yes	2	0.0066302	102.05	1	1	56045000	31161000	24884000			272
DIEAMDPSILK	KLFGLLVKDIEAMDPS	AMDPSILKGEPASGKR	K	D	I	L	K	G	1	0	0	2	0	0	1	0	0	2	1	1	1	0	1	1	0	0	0	0	0	11	0	1230.62	gi|31543349	gi|31543349	151	161	yes	yes	2	0.0020805	131.12	1		9378700	9378700	0			273
DIGAIAQVHAENGDIIAEEQQR	YEVLSVIRDIGAIAQV	IIAEEQQRILDLGITG	R	D	I	Q	R	I	4	1	1	2	0	3	3	2	1	4	0	0	0	0	0	0	0	0	0	1	0	22	0	2376.17	gi|40254595;gi|568986628	gi|40254595	190	211	yes	no	3	0.00010039	148.69	1	1	36971000	23814000	13157000			274
DIKEHAFFR	GCGPEGERDIKEHAFF	IKEHAFFRYIDWEKLE	R	D	I	F	R	Y	1	1	0	1	0	0	1	0	1	1	0	1	0	2	0	0	0	0	0	0	0	9	1	1161.59	gi|568949831;gi|6679345	gi|568949831	593	601	yes	no	3	0.016739	104.01	1	1	21188000	13470000	7718400			275
DIKGLQSDLQKTK	DILPRALKDIKGLQSD	QSDLQKTKEAFLENST	K	D	I	T	K	E	0	0	0	2	0	2	0	1	0	1	2	3	0	0	0	1	1	0	0	0	0	13	2	1472.82	gi|145699091	gi|145699091	5417	5429	yes	yes	3	0.051378	45.891	1		289900	289900	0			276
DIMEDTIEDKLDTK	SRWTPIIKDIMEDTIE	IEDKLDTKHYPYISTR	K	D	I	T	K	H	0	0	0	4	0	0	2	0	0	2	1	2	1	0	0	0	2	0	0	0	0	14	1	1664.78	gi|165972305;gi|165972307	gi|165972305	484	497	yes	no	3	0.02992	71.558		1	10409000	0	10409000			277
DIPNENELQFQIK	QVFLATWKDIPNENEL	NELQFQIKECHLNADT	K	D	I	I	K	E	0	0	2	1	0	2	2	0	0	2	1	1	0	1	1	0	0	0	0	0	0	13	0	1586.79	gi|21313640;gi|78711838;gi|568975905	gi|21313640	843	855	yes	no	2	0.0035712	119.87	1	1	19053000	11681000	7371800			278
DITYFIQQLLR	KHIPIAGRDITYFIQQ	YFIQQLLREREVGIPP	R	D	I	L	R	E	0	1	0	1	0	2	0	0	0	2	2	0	0	1	0	0	1	0	1	0	0	11	0	1408.77	gi|568933192;gi|52345394;gi|329664973;gi|329664963;gi|23956222	gi|568933192	111	121	yes	no	2	2.08e-05	214.82		1	12948000	0	12948000			279
DKAGYVGLVTVPVATLAGR	DSDKKRKKDKAGYVGL	PVATLAGRHFTEQWYP	K	D	K	G	R	H	3	1	0	1	0	0	0	3	0	0	2	1	0	0	1	0	2	0	1	4	0	19	1	1886.06	gi|527498272;gi|569000218;gi|569000225;gi|569000208;gi|569000220;gi|569000214;gi|569000212;gi|569000222;gi|569000216;gi|569000210;gi|569000233;gi|569000231;gi|569000229;gi|569000227	gi|527498272	338	356	no	no	3	0.0046374	106.31	1	1	21740000	14071000	7668900			280
DKPHVNVGTIGHVDHGK	EAKKTYVRDKPHVNVG	IGHVDHGKTTLTAAIT	R	D	K	G	K	T	0	0	1	2	0	0	0	3	3	1	0	2	0	0	1	0	1	0	0	3	0	17	0	1808.93	gi|27370092;gi|568950399;gi|254911131	gi|27370092	54	70	yes	no	4	0.021466	75.143	1	1	21058000	12481000	8576200			281
DKSKASGPLHQVR	QFQVRDVRDKSKASGP	SGPLHQVRDVRKLIKG	R	D	K	V	R	D	1	1	0	1	0	1	0	1	1	0	1	2	0	0	1	2	0	0	0	1	0	13	2	1421.77	gi|568925564;gi|568925562;gi|568925560;gi|568890428;gi|568890426;gi|568890424	gi|568925564	1086	1098	yes	no	3	0.039524	84.188	1		3674600	3674600	0			282
DKTPVQSQQPSATTPSGADEK	________________	TPSGADEKSSGKERRD	R	D	K	E	K	S	2	0	0	2	0	3	1	1	0	0	0	2	0	0	3	3	3	0	0	1	0	21	1	2171.03	gi|19882201	gi|19882201	7	27	yes	yes	3	8.14e-06	197.05	1		675530	675530	0			283
DKWIENLQR	ACRSAAERDKWIENLQ	KWIENLQRAVKPNKDN	R	D	K	Q	R	A	0	1	1	1	0	1	1	0	0	1	1	1	0	0	0	0	0	1	0	0	0	9	1	1200.63	gi|527498272;gi|569000218;gi|569000225;gi|569000208;gi|569000220;gi|569000214;gi|569000212;gi|569000222;gi|569000216;gi|569000210;gi|569000233;gi|569000231;gi|569000229;gi|569000227	gi|527498272	240	248	no	no	2;3	1.54e-05	223.36	2	2	71924000	41074000	30850000			284
DLAALEDKVK	RKHEGLERDLAALEDK	AALEDKVKALCAEADR	R	D	L	V	K	A	2	0	0	2	0	0	1	0	0	0	2	2	0	0	0	0	0	0	0	1	0	10	1	1100.61	gi|295054271;gi|568913214;gi|115496850;gi|568913208;gi|568913216;gi|295054266;gi|568913210;gi|568913206;gi|568913202;gi|568913212;gi|568913204	gi|295054271	303	312	yes	no	2	7.74e-05	219.72	1	1	72940000	39136000	33804000			285
DLAALGDKVNSLGETAQR	RKHEGFERDLAALGDK	SLGETAQRLIQSHPES	R	D	L	Q	R	L	3	1	1	2	0	1	1	2	0	0	3	1	0	0	0	1	1	0	0	1	0	18	1	1856.96	gi|295054271;gi|568913214;gi|115496850;gi|568913208;gi|568913216;gi|295054266;gi|568913210;gi|568913206;gi|568913202;gi|568913212;gi|568913204	gi|295054271	1261	1278	yes	no	2;3	5.11e-17	324.45	2	2	368750000	232760000	135990000			286
DLAGSIIGK	TTQVTIPKDLAGSIIG	LAGSIIGKGGQRIKQI	K	D	L	G	K	G	1	0	0	1	0	0	0	2	0	2	1	1	0	0	0	1	0	0	0	0	0	9	0	872.497	gi|568983058;gi|568983056;gi|568983054;gi|13384620;gi|568983052;gi|568983050;gi|568983048;gi|568983046	gi|568983058	373	381	yes	no	2	0.011371	100.25		1	7822300	0	7822300			287
DLASVNNLLK	LASEDYGKDLASVNNL	ASVNNLLKKHQLLEAD	K	D	L	L	K	K	1	0	2	1	0	0	0	0	0	0	3	1	0	0	0	1	0	0	0	1	0	10	0	1085.61	gi|295054271;gi|568913214;gi|115496850;gi|568913208;gi|568913216;gi|295054266;gi|568913210;gi|568913206;gi|568913202;gi|568913212;gi|568913204	gi|295054271	1674	1683	yes	no	2	0.00059213	160.75	1		7311100	7311100	0			288
DLASVNNLLKK	LASEDYGKDLASVNNL	SVNNLLKKHQLLEADI	K	D	L	K	K	H	1	0	2	1	0	0	0	0	0	0	3	2	0	0	0	1	0	0	0	1	0	11	1	1213.7	gi|295054271;gi|568913214;gi|115496850;gi|568913208;gi|568913216;gi|295054266;gi|568913210;gi|568913206;gi|568913202;gi|568913212;gi|568913204	gi|295054271	1674	1684	yes	no	3	0.034877	53.124		1	5104900	0	5104900			289
DLASVQALLR	MASDDFGRDLASVQAL	ASVQALLRKHEGLERD	R	D	L	L	R	K	2	1	0	1	0	1	0	0	0	0	3	0	0	0	0	1	0	0	0	1	0	10	0	1084.62	gi|295054271;gi|568913214;gi|115496850;gi|568913208;gi|568913216;gi|295054266;gi|568913210;gi|568913206;gi|568913202;gi|568913212;gi|568913204	gi|295054271	286	295	yes	no	2	5.47e-07	236.92	1	1	93981000	54172000	39809000			290
DLDDFQSWLSR	SKLQQFLRDLDDFQSW	DFQSWLSRTQTAIASE	R	D	L	S	R	T	0	1	0	3	0	1	0	0	0	0	2	0	0	1	0	2	0	1	0	0	0	11	0	1380.63	gi|568970047;gi|568970045;gi|117938332;gi|568970049;gi|117938334	gi|568970047	1070	1080	yes	no	2	0.029274	64.224	1		20041000	20041000	0			291
DLEAHIDTANKNREEAIK	KKLEMDLKDLEAHIDT	KNREEAIKQLRKLQAQ	K	D	L	I	K	Q	3	1	2	2	0	0	3	0	1	2	1	2	0	0	0	0	1	0	0	0	0	18	2	2066.04	gi|114326446	gi|114326446	1621	1638	yes	yes	3	0.053274	48.391		1	2155500	0	2155500			292
DLEGQLSDLEQR	QEVEIRNKDLEGQLSD	QLSDLEQRLEKSQNEQ	K	D	L	Q	R	L	0	1	0	2	0	2	2	1	0	0	3	0	0	0	0	1	0	0	0	0	0	12	0	1401.67	gi|171846263;gi|568984505;gi|545746274;gi|41281771	gi|171846263	312	323	yes	no	2	0.042164	137.62		1	2924700	0	2924700			293
DLFDPIIEER	EESYDVFKDLFDPIIE	FDPIIEERHGGYQPSD	K	D	L	E	R	H	0	1	0	2	0	0	2	0	0	2	1	0	0	1	1	0	0	0	0	0	0	10	0	1245.62	gi|10946574	gi|10946574	87	96	yes	yes	2	0.0034369	126.19	1		5635700	5635700	0			294
DLIGVQNLLK	AASTNRGKDLIGVQNL	IGVQNLLKKHQALQAE	K	D	L	L	K	K	0	0	1	1	0	1	0	1	0	1	3	1	0	0	0	0	0	0	0	1	0	10	0	1111.66	gi|295054271;gi|568913214;gi|115496850;gi|568913208;gi|568913216;gi|295054266;gi|568913210;gi|568913206;gi|568913202;gi|568913212;gi|568913204	gi|295054271	815	824	yes	no	2	5.69e-07	235.66	1	1	15546000	9827800	5717800			295
DLKPENLLLASK	HQMGVVHRDLKPENLL	ENLLLASKLKGAAVKL	R	D	L	S	K	L	1	0	1	1	0	0	1	0	0	0	4	2	0	0	1	1	0	0	0	0	0	12	0	1339.77	gi|226693349;gi|568969771;gi|568969795;gi|568969793;gi|568969791;gi|291291010;gi|568969785;gi|568969783;gi|568969777;gi|568969775;gi|568969769;gi|568969799;gi|568969789;gi|568969787;gi|291291008;gi|568969781;gi|568969779;gi|568969773;gi|28916677;gi|569003055;gi|569003053;gi|70906479;gi|654824419;gi|568921418;gi|568921416;gi|568921414;gi|18158420;gi|568921442;gi|568921440;gi|654824453;gi|568921438…	gi|28916677	135	146	no	no	2;3	3.99e-07	225.72	2	2	878210000	611360000	266860000			296
DLLGEEDIPREPR	RRYSPVAKDLLGEEDI	EDIPREPRRIVIHRGS	K	D	L	P	R	R	0	2	0	2	0	0	3	1	0	1	2	0	0	0	2	0	0	0	0	0	0	13	1	1537.77	gi|569019198;gi|568971503;gi|569019196;gi|568971501;gi|569019194;gi|568971499;gi|569019192;gi|568971497;gi|569019189;gi|568971494;gi|569019187;gi|568971492;gi|157909820;gi|6681195;gi|569019185;gi|568971490;gi|569019183;gi|568971488;gi|569019181;gi|568971486;gi|569019179;gi|568971484	gi|569019198	275	287	yes	no	2;3	0.00027434	184.96	2	2	100370000	57521000	42848000			297
DLLLDPAWEK	AQEDDWDRDLLLDPAW	LLDPAWEKQQRKTFTA	R	D	L	E	K	Q	1	0	0	2	0	0	1	0	0	0	3	1	0	0	1	0	0	1	0	0	0	10	0	1198.62	gi|157951643;gi|568978636;gi|61097906;gi|568978634;gi|7304855;gi|568946340;gi|568946338;gi|568946336;gi|568946342;gi|11230802	gi|568946340	42	51	no	no	2	0.00073885	155.11	1	1	11566000	7107100	4458900			298
DLLVGIYQR	DNGEDIPRDLLVGIYQ	LLVGIYQRIQGRELRT	R	D	L	Q	R	I	0	1	0	1	0	1	0	1	0	1	2	0	0	0	0	0	0	0	1	1	0	9	0	1075.6	gi|569011985;gi|167900460;gi|569011983;gi|569011981;gi|569011979;gi|569011991;gi|569011989;gi|569011987;gi|53832028	gi|569011985	917	925	yes	no	2	0.00023849	172.94	1	1	14733000	9172000	5561400			299
DLMSWINGIR	QRFLSDFRDLMSWING	MSWINGIRGLVSSDEL	R	D	L	I	R	G	0	1	1	1	0	0	0	1	0	2	1	0	1	0	0	1	0	1	0	0	0	10	0	1203.61	gi|295054271;gi|568913214;gi|115496850;gi|568913208;gi|568913216;gi|295054266;gi|568913210;gi|568913206;gi|568913202;gi|568913212;gi|568913204	gi|295054271	1330	1339	yes	no	2	3.63e-07	255.39	2	2	50828000	28583000	22245000			300
DLMTYMFNQLVVNK				D	L	N	K		0	0	2	1	0	1	0	0	0	0	2	1	2	1	0	0	1	0	1	2	0	14	0	1714.84		REV__gi|27370042			yes	yes	2	0.026353	76.24	1		14158000	14158000	0	+		301
DLNSQADSLMTSSAFDTSQVK	SAHEDRLKDLNSQADS	AFDTSQVKEKRDTING	K	D	L	V	K	E	2	0	1	3	0	2	0	0	0	0	2	1	1	1	0	5	2	0	0	1	0	21	0	2244.02	gi|295054271;gi|568913214;gi|115496850;gi|568913208;gi|568913216;gi|295054266;gi|568913210;gi|568913206;gi|568913202;gi|568913212;gi|568913204	gi|295054271	1701	1721	yes	no	2;3	1.85e-13	302.61	1	2	35984000	15648000	20336000			302
DLNSSIDLQSFMAR	EMQGYMMRDLNSSIDL	DLQSFMARGLNSSMDM	R	D	L	A	R	G	1	1	1	2	0	1	0	0	0	1	2	0	1	1	0	3	0	0	0	0	0	14	0	1595.76	gi|527498272;gi|569000218;gi|569000225;gi|569000208;gi|569000220;gi|569000214;gi|569000222;gi|569000216;gi|569000210;gi|569000233;gi|569000231;gi|569000229;gi|569000235;gi|569000227	gi|527498272	762	775	no	no	2	4.89e-17	324.84	2	2	82725000	49650000	33075000			303
DLSCVIK	TLMEKCPKDLSCVIKG	KDLSCVIKGIERSPRM	K	D	L	I	K	G	0	0	0	1	1	0	0	0	0	1	1	1	0	0	0	1	0	0	0	1	0	7	0	833.432	gi|134949047;gi|569000937;gi|569000935;gi|569000933	gi|134949047	128	134	yes	no	2	0.0022465	164.1		1	8409800	0	8409800			304
DLSQMLK	TGEKTTMRDLSQMLKK	RDLSQMLKKMPQYQKE	R	D	L	L	K	K	0	0	0	1	0	1	0	0	0	0	2	1	1	0	0	1	0	0	0	0	0	7	0	833.432	gi|165972305;gi|165972307	gi|165972305	326	332	yes	no	2	0.0006801	183.9	1	1	17515000	9104800	8409800			305
DLSSVQTLLTK	LKTDDYGRDLSSVQTL	SVQTLLTKQETFDAGL	R	D	L	T	K	Q	0	0	0	1	0	1	0	0	0	0	3	1	0	0	0	2	2	0	0	1	0	11	0	1203.67	gi|295054271;gi|568913214;gi|115496850;gi|568913208;gi|568913216;gi|295054266;gi|568913210;gi|568913206;gi|568913202;gi|568913212;gi|568913204	gi|295054271	1992	2002	yes	no	2	1.37e-10	284.1	1	1	187140000	115650000	71488000			306
DLTDYLMK	LRLDLAGRDLTDYLMK	DLTDYLMKILTERGYS	R	D	L	M	K	I	0	0	0	2	0	0	0	0	0	0	2	1	1	0	0	0	1	0	1	0	0	8	0	997.479	gi|6752954;gi|6671509;gi|439253893;gi|33563240;gi|14192922;gi|157823889;gi|6671507;gi|569006251;gi|30425250	gi|6752954	184	191	no	no	2	0.00028697	183.26	2	2	271590000	154280000	117300000			307
DLTGVQNLR	VSSEDYGRDLTGVQNL	LTGVQNLRKKHKRLEA	R	D	L	L	R	K	0	1	1	1	0	1	0	1	0	0	2	0	0	0	0	0	1	0	0	1	0	9	0	1014.55	gi|295054271;gi|568913214;gi|115496850;gi|568913208;gi|568913216;gi|295054266;gi|568913210;gi|568913206;gi|568913202;gi|568913212;gi|568913204	gi|295054271	1780	1788	yes	no	2	9.66e-06	218.73	1	1	150420000	84516000	65902000			308
DLTNVQNLQK	LASDDYGKDLTNVQNL	TNVQNLQKKHALLEAD	K	D	L	Q	K	K	0	0	2	1	0	2	0	0	0	0	2	1	0	0	0	0	1	0	0	1	0	10	0	1171.62	gi|295054271;gi|568913214;gi|115496850;gi|568913208;gi|568913216;gi|295054266;gi|568913210;gi|568913206;gi|568913202;gi|568913212;gi|568913204	gi|295054271	709	718	yes	no	2	2.56e-10	271.62	1	1	44442000	23730000	20711000			309
DLTSVNILLK	IQSDDYGKDLTSVNIL	TSVNILLKKQQMLENQ	K	D	L	L	K	K	0	0	1	1	0	0	0	0	0	1	3	1	0	0	0	1	1	0	0	1	0	10	0	1114.66	gi|568970047;gi|568970045;gi|117938332;gi|568970049;gi|117938334;gi|569005700;gi|569005698;gi|55926127;gi|569005696	gi|568970047	1411	1420	no	no	2	0.00059213	160.75	1	1	13856000	7830600	6025300			310
DLTSWVTEMK	QRFLADFRDLTSWVTE	TSWVTEMKALINADEL	R	D	L	M	K	A	0	0	0	1	0	0	1	0	0	0	1	1	1	0	0	1	2	1	0	1	0	10	0	1208.57	gi|295054271;gi|568913214;gi|115496850;gi|568913208;gi|568913216;gi|295054266;gi|568913210;gi|568913206;gi|568913202;gi|568913212;gi|568913204	gi|295054271	372	381	yes	no	2	7.74e-05	188.91	2	2	83241000	49450000	33791000			311
DLYANTVLSGGTTMYPGIADR	KCDVDIRKDLYANTVL	MYPGIADRMQKEITAL	K	D	L	D	R	M	2	1	1	2	0	0	0	3	0	1	2	0	1	0	1	1	3	0	2	1	0	21	0	2214.06	gi|6752954;gi|6671509	gi|6752954	292	312	yes	no	2;3	1.43e-09	266.28	4	3	1329900000	882150000	447730000			312
DMDDEESWIK	HRLHQFFRDMDDEESW	DDEESWIKEKKLLVSS	R	D	M	I	K	E	0	0	0	3	0	0	2	0	0	1	0	1	1	0	0	1	0	1	0	0	0	10	0	1266.51	gi|295054271;gi|568913214;gi|115496850;gi|568913208;gi|568913216;gi|295054266;gi|568913210;gi|568913206;gi|568913202;gi|568913212;gi|568913204	gi|295054271	1757	1766	yes	no	2	5.22e-06	222.28	1	2	49562000	26320000	23242000			313
DMDDEESWIKEK	HRLHQFFRDMDDEESW	EESWIKEKKLLVSSED	R	D	M	E	K	K	0	0	0	3	0	0	3	0	0	1	0	2	1	0	0	1	0	1	0	0	0	12	1	1523.64	gi|295054271;gi|568913214;gi|115496850;gi|568913208;gi|568913216;gi|295054266;gi|568913210;gi|568913206;gi|568913202;gi|568913212;gi|568913204	gi|295054271	1757	1768	yes	no	2;3	2.66e-15	331.57	3	3	96194000	57589000	38606000			314
DMEQRHVLLKQK	LNSARQKRDMEQRHVL	RHVLLKQKELGGEEPE	R	D	M	Q	K	E	0	1	0	1	0	2	1	0	1	0	2	2	1	0	0	0	0	0	0	1	0	12	2	1523.82	gi|568973070;gi|27881415;gi|568973068	gi|568973070	265	276	yes	no	3	0.046306	77.744	1	1	37432000	25054000	12377000			315
DMIDLEANFEK	NPEVPFPRDMIDLEAN	DLEANFEKIENELKEI	R	D	M	E	K	I	1	0	1	2	0	0	2	0	0	1	1	1	1	1	0	0	0	0	0	0	0	11	0	1323.6	gi|340007375;gi|568971302;gi|340007377;gi|12025532;gi|568971300;gi|340007379;gi|568971298;gi|568971296;gi|568971294;gi|568971292;gi|568971290	gi|340007375	33	43	yes	no	2	0.0001303	185.25		1	5600900	0	5600900			316
DMIPTEMQR	RCRRLQLKDMIPTEMQ	MIPTEMQRLTKYPLLL	K	D	M	Q	R	L	0	1	0	1	0	1	1	0	0	1	0	0	2	0	1	0	1	0	0	0	0	9	0	1119.51	gi|6678668;gi|194306553;gi|194306551;gi|194306549;gi|194306547;gi|568944912;gi|568944910	gi|6678668	554	562	yes	no	2	0.048334	43.083	1		1532600	1532600	0			317
DMLMQFVTK	PDIEFQIRDMLMQFVT	MLMQFVTKENCLILAV	R	D	M	T	K	E	0	0	0	1	0	1	0	0	0	0	1	1	2	1	0	0	1	0	0	1	0	9	0	1111.54	gi|568912893;gi|568912891;gi|568912889;gi|568912887;gi|568912881;gi|568912876;gi|568912874;gi|568912870;gi|568912895;gi|568912885;gi|568912883;gi|568912879;gi|568912872;gi|116063570;gi|568912897	gi|568912893	230	238	yes	no	2	4.83e-05	194.94	1	1	6738000	3723600	3014500			318
DMTSEELDDILR	VVHGSDLKDMTSEELD	EELDDILRYHTEIVFA	K	D	M	L	R	Y	0	1	0	3	0	0	2	0	0	1	2	0	1	0	0	1	1	0	0	0	0	12	0	1435.65	gi|21450277	gi|21450277	672	683	yes	yes	2	3.77e-07	228.12	1	2	19144000	9357300	9786900			319
DNEGFGFVLR	KTVVLQKKDNEGFGFV	EGFGFVLRGAKADTPI	K	D	N	L	R	G	0	1	1	1	0	0	1	2	0	0	1	0	0	2	0	0	0	0	0	1	0	10	0	1152.56	gi|164607122;gi|568952740;gi|169403965;gi|568952738;gi|568952736;gi|568952734;gi|568952732;gi|568952730;gi|568952726;gi|568952724;gi|568952722;gi|568952718;gi|568952716;gi|568952714;gi|568952712;gi|568952710;gi|568952708;gi|568952728;gi|568952720	gi|164607122	44	53	yes	no	2	0.00010641	179.42	1	1	19709000	14837000	4872300			320
DNFAQDLGTLR	SARLEVERDNFAQDLG	AQDLGTLRQKLQDETN	R	D	N	L	R	Q	1	1	1	2	0	1	0	1	0	0	2	0	0	1	0	0	1	0	0	0	0	11	0	1248.61	gi|196115327;gi|84000448;gi|568971648	gi|196115327	139	149	yes	no	2	2.12e-11	308.91	1	1	76331000	48769000	27562000			321
DNFTLIPEGTNGTEER	TAQKAVGKDNFTLIPE	GTNGTEERMSVIWDKA	K	D	N	E	R	M	0	1	2	1	0	0	3	2	0	1	1	0	0	1	1	0	3	0	0	0	0	16	0	1791.83	gi|40254595;gi|568986628	gi|40254595	346	361	yes	no	2	0.0070987	89.468	1		10403000	10403000	0			322
DNIQGITKPAIR	KRHRKVLRDNIQGITK	GITKPAIRRLARRGGV	R	D	N	I	R	R	1	1	1	1	0	1	0	1	0	3	0	1	0	0	1	0	1	0	0	0	0	12	0	1324.75	gi|568893484;gi|46430493;gi|306482623;gi|30089714;gi|30089708;gi|30061405;gi|30061403;gi|30061359;gi|30061355;gi|30061351;gi|30061349;gi|28316746;gi|23943922;gi|21361209	gi|568893484	25	36	yes	no	2;3	4.25e-08	264.3	2	2	2408500000	1216500000	1192100000			323
DNIQGITKPAIRR	KRHRKVLRDNIQGITK	ITKPAIRRLARRGGVK	R	D	N	R	R	L	1	2	1	1	0	1	0	1	0	3	0	1	0	0	1	0	1	0	0	0	0	13	1	1480.85	gi|568893484;gi|46430493;gi|306482623;gi|30089714;gi|30089708;gi|30061405;gi|30061403;gi|30061359;gi|30061355;gi|30061351;gi|30061349;gi|28316746;gi|23943922;gi|21361209	gi|568893484	25	37	yes	no	2;3	0.00088803	155.47	2	2	1121700000	500670000	621000000			324
DNLAEDIMR	KARVEVERDNLAEDIM	NLAEDIMRLREKLQEE	R	D	N	M	R	L	1	1	1	2	0	0	1	0	0	1	1	0	1	0	0	0	0	0	0	0	0	9	0	1075.5	gi|31982755	gi|31982755	176	184	yes	yes	2	0.0010509	139.38		1	6241900	0	6241900			325
DNSIQHEFSLTR	CRHENNTKDNSIQHEF	QHEFSLTREKRKHVLS	K	D	N	T	R	E	0	1	1	1	0	1	1	0	1	1	1	0	0	1	0	2	1	0	0	0	0	12	0	1445.69	gi|6678347	gi|6678347	46	57	yes	yes	2;3	5.59e-05	186.51	2	2	139310000	85890000	53423000			326
DPEGAGGAGVLAAGK	MQLSADARDPEGAGGA	AGVLAAGKASGVDQRD	R	D	P	G	K	A	4	0	0	1	0	0	1	5	0	0	1	1	0	0	1	0	0	0	0	1	0	15	0	1268.64	gi|113204613;gi|114520592;gi|568949784;gi|114520594	gi|113204613	212	226	yes	no	2	1.5e-05	210.91		1	8292400	0	8292400			327
DPEPPEPLTFR	SGPFYSPRDPEPPEPL	PPEPLTFRTQGVVGPG	R	D	P	F	R	T	0	1	0	1	0	0	2	0	0	0	1	0	0	1	4	0	1	0	0	0	0	11	0	1296.63	gi|568962755;gi|124487407	gi|568962755	1951	1961	yes	no	2	0.0049883	117.09	1	1	24157000	14169000	9988800			328
DQEGQDVLLFIDNIFR	LTVAEYFRDQEGQDVL	LFIDNIFRFTQAGSEV	R	D	Q	F	R	F	0	1	1	3	0	2	1	1	0	2	2	0	0	2	0	0	0	0	0	1	0	16	0	1920.96	gi|31980648	gi|31980648	295	310	yes	yes	2	1.07e-07	235.4		1	12295000	0	12295000			329
DQMQQQLSDYEQLLDVK	EREMAEIRDQMQQQLS	YEQLLDVKLALDMEIS	R	D	Q	V	K	L	0	0	0	3	0	5	1	0	0	0	3	1	1	0	0	1	0	0	1	1	0	17	0	2079.98	gi|188219589;gi|569003364	gi|188219589	352	368	yes	no	2	0.053391	45.221		1	2515800	0	2515800			330
DQNLPQILEESR	PASGPGPRDQNLPQIL	PQILEESRSE______	R	D	Q	S	R	S	0	1	1	1	0	2	2	0	0	1	2	0	0	0	1	1	0	0	0	0	0	12	0	1440.72	gi|116063560;gi|568974806;gi|568974804	gi|116063560	1372	1383	yes	no	2	2.68e-05	206.32		1	5707300	0	5707300			331
DSAMIDDTVVIPSHQVSALAK	LSHASYLRDSAMIDDT	HQVSALAKEAERNSYR	R	D	S	A	K	E	3	0	0	3	0	1	0	0	1	2	1	1	1	0	1	3	1	0	0	3	0	21	0	2196.11	gi|568921574;gi|568921572;gi|568921570;gi|568921568;gi|568921564;gi|568921562;gi|568921560;gi|568921554;gi|568921552;gi|568921550;gi|568921546;gi|568921542;gi|568921540;gi|568921538;gi|568921536;gi|568921534;gi|568921532;gi|568921530;gi|568921528;gi|568921526;gi|568921548;gi|568921594;gi|568921590;gi|568921588;gi|568921578;gi|568921566;gi|568921558;gi|568921556;gi|568921544;gi|568921576;gi|568921…	gi|568921574	913	933	yes	no	3	0.0021107	107.03	2	1	51754000	42812000	8942700			332
DSAVDLSSLK	QLFQGPGRDSAVDLSS	AVDLSSLKHSYSLGFA	R	D	S	L	K	H	1	0	0	2	0	0	0	0	0	0	2	1	0	0	0	3	0	0	0	1	0	10	0	1033.53	gi|568962755;gi|124487407	gi|568962755	2016	2025	yes	no	2	9.13e-05	182.46	1	1	8715700	734200	7981500			333
DSEGFGFVLR	KTVLLQKKDSEGFGFV	EGFGFVLRGAKAQTPI	K	D	S	L	R	G	0	1	0	1	0	0	1	2	0	0	1	0	0	2	0	1	0	0	0	1	0	10	0	1125.55	gi|568947831;gi|568947829;gi|568947827;gi|283549150;gi|568947843;gi|568947841;gi|568947835;gi|568947833	gi|568947831	661	670	yes	no	2	4.36e-06	205.09	1	1	5137600	0	5137600			334
DSGLPSQGLSFK	MFDYDKSKDSGLPSQG	PSQGLSFKYGDILHVI	K	D	S	F	K	Y	0	0	0	1	0	1	0	2	0	0	2	1	0	1	1	3	0	0	0	0	0	12	0	1234.62	gi|118136297;gi|568950512;gi|568950510;gi|568950538;gi|568950536;gi|568950534;gi|568950532;gi|568950530;gi|568950528;gi|568950526;gi|568950524;gi|568950522;gi|568950516;gi|568950514;gi|568950508;gi|568950506;gi|568950504;gi|568950502;gi|568950500;gi|568950548;gi|568950520;gi|568950518;gi|340007425;gi|568950546;gi|340007427;gi|568950544;gi|568950542;gi|568950540	gi|118136297	552	563	yes	no	2	6.09e-05	183.06	1	1	61493000	44093000	17400000			335
DSIVHQAGMLKR	LENLPASKDSIVHQAG	HQAGMLKRNCFASVFE	K	D	S	K	R	N	1	1	0	1	0	1	0	1	1	1	1	1	1	0	0	1	0	0	0	1	0	12	1	1353.72	gi|568907051;gi|112363072	gi|568907051	107	118	yes	no	3	0.049551	65.241	1		2774500	2774500	0			336
DSVMHQKDEALDEENKPGGQQDK	EKAALVQRDSVMHQKD	KPGGQQDKTSEQKGRD	R	D	S	D	K	T	1	0	1	4	0	3	3	2	1	0	1	3	1	0	1	1	0	0	0	1	0	23	1	2597.17	gi|291045426;gi|568915692;gi|124244033	gi|291045426	1369	1391	yes	no	4	0.0011214	123.83	1		3551600	3551600	0			337
DSVMHQKDEALDEENKPGGQQDKTSEQK	EKAALVQRDSVMHQKD	QDKTSEQKGRDLDKKD	R	D	S	Q	K	G	1	0	1	4	0	4	4	2	1	0	1	4	1	0	1	2	1	0	0	1	0	28	2	3170.44	gi|291045426;gi|568915692;gi|124244033	gi|291045426	1369	1396	yes	no	5	0.036343	40.718		1	844140	0	844140			338
DSYVGDEAQSK	VMVGMGQKDSYVGDEA	VGDEAQSKRGILTLKY	K	D	S	S	K	R	1	0	0	2	0	1	1	1	0	0	0	1	0	0	0	2	0	0	1	1	0	11	0	1197.52	gi|6752954;gi|6671509;gi|439253893;gi|33563240;gi|14192922;gi|157823889;gi|6671507;gi|569006251	gi|6752954	51	61	no	no	2	0.0070614	107.09	1		351770	351770	0			339
DTAGDASESALLK	ENISVSKRDTAGDASE	ASESALLKCIELSCGS	R	D	T	L	K	C	3	0	0	2	0	0	1	1	0	0	2	1	0	0	0	2	1	0	0	0	0	13	0	1276.61	gi|30409956	gi|30409956	444	456	yes	yes	2	0.000307	166.6	1	1	18045000	9340600	8704700			340
DTEQVDNWMSK	MDLQLFYRDTEQVDNW	QVDNWMSKQEAFLLNE	R	D	T	S	K	Q	0	0	1	2	0	1	1	0	0	0	0	1	1	0	0	1	1	1	0	1	0	11	0	1351.57	gi|295054271;gi|568913214;gi|115496850;gi|568913208;gi|568913216;gi|295054266;gi|568913210;gi|568913206;gi|568913202;gi|568913212;gi|568913204	gi|295054271	475	485	yes	no	2	1.34e-10	284.73	1	1	91737000	55950000	35787000			341
DTGILDSIGR	HGFLPRHRDTGILDSI	GILDSIGRFFSGDRGA	R	D	T	G	R	F	0	1	0	2	0	0	0	2	0	2	1	0	0	0	0	1	1	0	0	0	0	10	0	1045.54	gi|69885032;gi|569005281;gi|569005279;gi|69885049;gi|569005287;gi|569005283;gi|69885056;gi|569005289;gi|569005285;gi|69885073;gi|6754658;gi|569005291;gi|69885018;gi|69885040;gi|69885065	gi|69885032	33	42	no	no	2	2.97e-07	251.56	1	1	444100000	257790000	186310000			342
DVAEEITNYRPTIDTLHEQASALPQAHAESPDVK	QSLVKKHKDVAEEITN	HAESPDVKGRLAGIEE	K	D	V	V	K	G	5	1	1	3	0	2	4	0	2	2	2	1	0	0	3	2	3	0	1	2	0	34	0	3744.82	gi|568970047;gi|568970045;gi|117938332;gi|568970049;gi|117938334	gi|568970047	788	821	yes	no	4	0.001792	86.886	1	1	36138000	23680000	12458000			343
DVAGDASESALLK	DNIPVLKRDVAGDASE	ASESALLKCIELSSGS	R	D	V	L	K	C	3	0	0	2	0	0	1	1	0	0	2	1	0	0	0	2	0	0	0	1	0	13	0	1274.64	gi|594190942	gi|594190942	436	448	yes	yes	2	4.15e-08	257.95	1	1	84935000	46208000	38727000			344
DVATFLR	ATMSQVAKDVATFLRW	KDVATFLRWASEPEHD	K	D	V	L	R	W	1	1	0	1	0	0	0	0	0	0	1	0	0	1	0	0	1	0	0	1	0	7	0	820.444	gi|13385006	gi|13385006	269	275	yes	yes	2	0.050902	68.787		1	4869100	0	4869100			345
DVDEIEAWISEK	QTLQQFSRDVDEIEAW	IEAWISEKLQTASDES	R	D	V	E	K	L	1	0	0	2	0	0	3	0	0	2	0	1	0	0	0	1	0	1	0	1	0	12	0	1432.67	gi|295054271;gi|568913214;gi|115496850;gi|568913208;gi|568913216;gi|295054266;gi|568913210;gi|568913206;gi|568913202;gi|568913212;gi|568913204	gi|295054271	1539	1550	yes	no	2	1.38e-07	253.97	1	1	146240000	90629000	55611000			346
DVDETIGWIK	AEVQRFNRDVDETIGW	DETIGWIKEKEQLMAS	R	D	V	I	K	E	0	0	0	2	0	0	1	1	0	2	0	1	0	0	0	0	1	1	0	1	0	10	0	1174.59	gi|295054271;gi|568913214;gi|115496850;gi|568913208;gi|568913216;gi|295054266;gi|568913210;gi|568913206;gi|568913202;gi|568913212;gi|568913204	gi|295054271	263	272	yes	no	2	3.65e-05	207.83	1	1	19096000	11447000	7649100			347
DVEDEETWIR	LRLQQLFRDVEDEETW	EDEETWIREKEPIAAS	R	D	V	I	R	E	0	1	0	2	0	0	3	0	0	1	0	0	0	0	0	0	1	1	0	1	0	10	0	1290.57	gi|295054271;gi|568913214;gi|115496850;gi|568913208;gi|568913216;gi|295054266;gi|568913210;gi|568913206;gi|568913202;gi|568913212;gi|568913204	gi|295054271	792	801	yes	no	2	4.32e-07	243.65	1	1	168180000	103090000	65094000			348
DVEDEILWVGER	KEIHQFNRDVEDEILW	EILWVGERMPLATSTD	R	D	V	E	R	M	0	1	0	2	0	0	3	1	0	1	1	0	0	0	0	0	0	1	0	2	0	12	0	1458.7	gi|568970047;gi|568970045;gi|117938332;gi|568970049;gi|117938334	gi|568970047	1493	1504	yes	no	2	5.19e-08	263.29	1	1	92053000	57262000	34792000			349
DVNAAIAAIK	YRGDVVPKDVNAAIAA	NAAIAAIKTKRSIQFV	K	D	V	I	K	T	4	0	1	1	0	0	0	0	0	2	0	1	0	0	0	0	0	0	0	1	0	10	0	984.56	gi|568907654;gi|6678467	gi|568907654	312	321	yes	no	2	8.51e-05	185.33	1	1	189600000	114220000	75378000			350
DVNAAIATIK	YRGDVVPKDVNAAIAT	NAAIATIKTKRTIQFV	K	D	V	I	K	T	3	0	1	1	0	0	0	0	0	2	0	1	0	0	0	0	1	0	0	1	0	10	0	1014.57	gi|6755901;gi|6678471;gi|6678465;gi|6678469;gi|34740335;gi|568992008	gi|6678469	327	336	no	no	2	1.33e-05	218.55	1	1	613430000	373590000	239840000			351
DVSSADLVIK	MDAQERPRDVSSADLV	SSADLVIKNQQGIKAE	R	D	V	I	K	N	1	0	0	2	0	0	0	0	0	1	1	1	0	0	0	2	0	0	0	2	0	10	0	1045.57	gi|569005700;gi|569005698;gi|55926127;gi|569005696	gi|569005700	1938	1947	yes	no	2	0.0012228	136.52	1	1	31301000	18016000	13285000			352
DVSSVELLMNNHQGIK	IEAQEKPRDVSSVELL	MNNHQGIKAEIDARND	R	D	V	I	K	A	0	0	2	1	0	1	1	1	1	1	2	1	1	0	0	2	0	0	0	2	0	16	0	1782.89	gi|568970047;gi|568970045;gi|117938332;gi|568970049;gi|117938334	gi|568970047	1942	1957	yes	no	2;3	4.23e-08	255.72	3	3	168680000	110390000	58286000			353
DVTGAEALLER	VSSDELAKDVTGAEAL	GAEALLERHQEHRTEI	K	D	V	E	R	H	2	1	0	1	0	0	2	1	0	0	2	0	0	0	0	0	1	0	0	1	0	11	0	1172.6	gi|295054271;gi|568913214;gi|115496850;gi|568913208;gi|568913216;gi|295054266;gi|568913210;gi|568913206;gi|568913202;gi|568913212;gi|568913204	gi|295054271	1350	1360	yes	no	2	4.9e-05	201.46	1	1	191860000	115390000	76470000			354
DVTNNVHYENYR	RTHMQDLKDVTNNVHY	NVHYENYRSRKLAAVT	K	D	V	Y	R	S	0	1	3	1	0	0	1	0	1	0	0	0	0	0	0	0	1	0	2	2	0	12	0	1522.68	gi|329299065;gi|568959211;gi|28173550;gi|568959217;gi|568959215;gi|568959213	gi|329299065	298	309	yes	no	3	0.03132	57.175	1	1	24755000	13496000	11259000			355
DWVLNEFK	GDKSQQERDWVLNEFK	DWVLNEFKHGKAPILI	R	D	W	F	K	H	0	0	1	1	0	0	1	0	0	0	1	1	0	1	0	0	0	1	0	1	0	8	0	1049.52	gi|83816893;gi|568971476;gi|568971474;gi|568971472	gi|83816893	381	388	yes	no	2	0.0022019	141.52	1	1	7143000	4237400	2905600			356
DYETATLSDIK	KEAMLKQRDYETATLS	TATLSDIKALIRKHEA	R	D	Y	I	K	A	1	0	0	2	0	0	1	0	0	1	1	1	0	0	0	1	2	0	1	0	0	11	0	1254.6	gi|568946340;gi|568946338;gi|568946336;gi|568946342;gi|11230802	gi|568946340	441	451	yes	no	2	1.59e-05	217.14	1	1	50517000	29305000	21212000			357
DYFEEYGK	DTEEHHLRDYFEEYGK	DYFEEYGKIDTIEIIT	R	D	Y	G	K	I	0	0	0	1	0	0	2	1	0	0	0	1	0	1	0	0	0	0	2	0	0	8	0	1049.43	gi|568904641;gi|32880197;gi|568942404;gi|568942402;gi|568942400;gi|568904639;gi|109134362;gi|568942398;gi|568942395;gi|568942392;gi|568942390	gi|568904641	118	125	yes	no	2	0.00016856	199.02	1	1	26450000	14549000	11901000			358
EAAELRDHR	LRNWEARREAAELRDH	AAELRDHRRIGKEQEL	R	E	A	H	R	R	2	2	0	1	0	0	2	0	1	0	1	0	0	0	0	0	0	0	0	0	0	9	1	1095.54	gi|254692873;gi|568924136;gi|254692871;gi|568924134;gi|254692867;gi|254692865;gi|568924130	gi|254692873	300	308	yes	no	2	0.014121	72.23	2	1	0	0	0			359
EAAENSLVAYK	FATGNDRKEAAENSLV	ENSLVAYKAASDIAMT	K	E	A	Y	K	A	3	0	1	0	0	0	2	0	0	0	1	1	0	0	0	1	0	0	1	1	0	11	0	1193.59	gi|226874906	gi|226874906	143	153	yes	yes	2	0.0010316	143	1		6138000	6138000	0			360
EAALTNEEVGADLEQVEVLQK	LQQWITEKEAALTNEE	EQVEVLQKKFDDFQKD	K	E	A	Q	K	K	3	0	1	1	0	2	5	1	0	0	3	1	0	0	0	0	1	0	0	3	0	21	0	2284.14	gi|295054271;gi|568913214;gi|115496850;gi|568913208;gi|568913216;gi|295054266;gi|568913210;gi|568913206;gi|568913202;gi|568913212;gi|568913204	gi|295054271	1091	1111	yes	no	2;3	7.46e-14	309.09	2	2	231140000	141290000	89849000			361
EAALTNEEVGADLEQVEVLQKK	LQQWITEKEAALTNEE	QVEVLQKKFDDFQKDL	K	E	A	K	K	F	3	0	1	1	0	2	5	1	0	0	3	2	0	0	0	0	1	0	0	3	0	22	1	2412.24	gi|295054271;gi|568913214;gi|115496850;gi|568913208;gi|568913216;gi|295054266;gi|568913210;gi|568913206;gi|568913202;gi|568913212;gi|568913204	gi|295054271	1091	1112	yes	no	3	0.0004844	129.11	1	1	86535000	53777000	32758000			362
EAAQALLLAELR	QDRCLEVREAAQALLL	ALLLAELRRIEQAGRK	R	E	A	L	R	R	4	1	0	0	0	1	2	0	0	0	4	0	0	0	0	0	0	0	0	0	0	12	0	1296.74	gi|569002922;gi|569002920;gi|226494598	gi|569002922	1024	1035	yes	no	2	3.04e-05	203.87		1	1836400	0	1836400			363
EAASELLMR	DDRHRKNREAASELLM	AASELLMRLKDNRDLQ	R	E	A	M	R	L	2	1	0	0	0	0	2	0	0	0	2	0	1	0	0	1	0	0	0	0	0	9	0	1018.51	gi|568970047;gi|568970045;gi|117938332;gi|568970049;gi|117938334	gi|568970047	1262	1270	yes	no	2	0.00033265	174.02		1	12500000	0	12500000			364
EADIDGDGQVNYEEFVQMMTAK	EEVDEMIREADIDGDG	FVQMMTAK________	R	E	A	A	K	-	2	0	1	3	0	2	3	2	0	1	0	1	2	1	0	0	1	0	1	2	0	22	0	2489.07	gi|6753244;gi|6680834;gi|6680832;gi|568998763	gi|6753244	128	149	yes	no	2;3	7.43e-07	218.88	3	4	80764000	44652000	36113000			365
EAEDYELPEEILEK	HWCQQMEREAEDYELP	LPEEILEKIRSAVGST	R	E	A	E	K	I	1	0	0	1	0	0	6	0	0	1	2	1	0	0	1	0	0	0	1	0	0	14	0	1705.79	gi|568929128;gi|568929126;gi|38348480;gi|568929130	gi|568929128	817	830	yes	no	2	0.012641	82.925	1	1	16609000	10112000	6497200			366
EAEKLESEHPDQAQAILSR	AKLSDLQKEAEKLESE	QAQAILSRLAEISDVW	K	E	A	S	R	L	3	1	0	1	0	2	4	0	1	1	2	1	0	0	1	2	0	0	0	0	0	19	1	2150.06	gi|568970047;gi|568970045;gi|117938332;gi|568970049;gi|117938334	gi|568970047	1018	1036	yes	no	3;4	0.0011477	130.95	2	2	223570000	130340000	93230000			367
EAELTPENIAAAR	TWEERKPREAELTPEN	PENIAAAREESEPEVK	R	E	A	A	R	E	4	1	1	0	0	0	3	0	0	1	1	0	0	0	1	0	1	0	0	0	0	13	0	1383.7	gi|291045426;gi|568915692;gi|124244033	gi|291045426	629	641	yes	no	2	0.00059939	152	1		11487000	11487000	0			368
EAENEKLKEHVQSLETQIAK	LQRQIQKREAENEKLK	SLETQIAKWNLQVKMN	R	E	A	A	K	W	2	0	1	0	0	2	5	0	1	1	2	3	0	0	0	1	1	0	0	1	0	20	2	2323.2	gi|568923229;gi|568923225;gi|244793602;gi|568923223;gi|244793559;gi|568923221;gi|568923219;gi|244793625;gi|568923217;gi|568923215;gi|568923213;gi|568923211;gi|568923209;gi|568923207;gi|568923205;gi|568923203;gi|568923201	gi|568923229	195	214	yes	no	5	0.03277	55.189	1	1	3214800	525890	2688900			369
EAEYFQLPDLVK	PERGRLKREAEYFQLP	FQLPDLVKLLAPEDVK	R	E	A	V	K	L	1	0	0	1	0	1	2	0	0	0	2	1	0	1	1	0	0	0	1	1	0	12	0	1450.73	gi|569004160;gi|247494171;gi|569004158	gi|569004160	109	120	yes	no	2	8.59e-11	276.47	1	1	23039000	13332000	9706900			370
EAFLNTEDKGDSLDSVEALIK	AENWMAAREAFLNTED	DSVEALIKKHEDFDKA	R	E	A	I	K	K	2	0	1	3	0	0	3	1	0	1	3	2	0	1	0	2	1	0	0	1	0	21	1	2293.13	gi|295054271;gi|568913214;gi|115496850;gi|568913208;gi|568913216;gi|295054266;gi|568913210;gi|568913206;gi|568913202;gi|568913212;gi|568913204	gi|295054271	1445	1465	yes	no	2;3	2.8e-12	290.67	2	2	371880000	242470000	129410000			371
EAFQLFDR	EDQTAEFKEAFQLFDR	EAFQLFDRTGDGKILY	K	E	A	D	R	T	1	1	0	1	0	1	1	0	0	0	1	0	0	2	0	0	0	0	0	0	0	8	0	1024.5	gi|568966880;gi|33620739;gi|568966877;gi|568958440;gi|568895704;gi|568901143	gi|568966880	14	21	yes	no	2	0.00027738	182.39	1	1	18315000	11518000	6796800			372
EAFQNAYLELGGLGER	QPLDEEMKEAFQNAYL	ELGGLGERVLGFCHYY	K	E	A	E	R	V	2	1	1	0	0	1	3	3	0	0	3	0	0	1	0	0	0	0	1	0	0	16	0	1765.86	gi|594190942	gi|594190942	526	541	yes	yes	2	1.14e-11	271.82	1	1	13732000	8743800	4988500			373
EAFSLFDKDGDGTITTK	EEQIAEFKEAFSLFDK	GDGTITTKELGTVMRS	K	E	A	T	K	E	1	0	0	3	0	0	1	2	0	1	1	2	0	2	0	1	3	0	0	0	0	17	1	1843.88	gi|6753244;gi|6680834;gi|6680832	gi|6753244	15	31	yes	no	2;3	1.93e-07	257.46	2	2	290120000	194630000	95488000			374
EAGPRPPGSGPGPGPTPGAK	IVFSDASKEAGPRPPG	PGPTPGAKTEPGARMG	K	E	A	A	K	T	2	1	0	0	0	0	1	6	0	0	0	1	0	0	7	1	1	0	0	0	0	20	0	1782.9	gi|568962755;gi|124487407	gi|568962755	392	411	yes	no	3	0.00013402	157.47	1	1	60609000	30751000	29858000			375
EAGYSAAVGVGQRPPR	PAHPGREKEAGYSAAV	GVGQRPPRERGQLSRG	K	E	A	P	R	E	3	2	0	0	0	1	1	3	0	0	0	0	0	0	2	1	0	0	1	2	0	16	0	1613.83	gi|569011985;gi|167900460;gi|569011983;gi|569011981;gi|569011979;gi|569011991	gi|569011985	185	200	yes	no	3	0.031586	48.277		1	10984000	0	10984000			376
EAGYSAAVGVGQRPPRER	PAHPGREKEAGYSAAV	GQRPPRERGQLSRGAS	K	E	A	E	R	G	3	3	0	0	0	1	2	3	0	0	0	0	0	0	2	1	0	0	1	2	0	18	1	1898.97	gi|569011985;gi|167900460;gi|569011983;gi|569011981;gi|569011979;gi|569011991	gi|569011985	185	202	yes	no	3	0.016822	81.128	1	1	8221800	3209500	5012300			377
EAIDSYIK	QLQKGMVKEAIDSYIK	EAIDSYIKADDPSSYM	K	E	A	I	K	A	1	0	0	1	0	0	1	0	0	2	0	1	0	0	0	1	0	0	1	0	0	8	0	937.476	gi|51491845;gi|568975337;gi|568975335;gi|568975333	gi|51491845	1123	1130	yes	no	2	0.048324	63.419		1	9237600	0	9237600			378
EAIVTSEELGQDLEHVEVLQK	VMDWINDKEAIVTSEE	EHVEVLQKKFEEFQTD	K	E	A	Q	K	K	1	0	0	1	0	2	5	1	1	1	3	1	0	0	0	1	1	0	0	3	0	21	0	2365.2	gi|295054271;gi|568913214;gi|115496850;gi|568913208;gi|568913216;gi|295054266;gi|568913210;gi|568913206;gi|568913202;gi|568913212;gi|568913204	gi|295054271	169	189	yes	no	2;3	0.00085107	125.79	1	2	163750000	104360000	59385000			379
EANELQQWITEK	CKKFMLFREANELQQW	LQQWITEKEAALTNEE	R	E	A	E	K	E	1	0	1	0	0	2	3	0	0	1	1	1	0	0	0	0	1	1	0	0	0	12	0	1487.73	gi|295054271;gi|568913214;gi|115496850;gi|568913208;gi|568913216;gi|295054266;gi|568913210;gi|568913206;gi|568913202;gi|568913212;gi|568913204	gi|295054271	1079	1090	yes	no	2	4.52e-16	325.68	1	1	201220000	137580000	63646000			380
EANMEGIVTIMGLKPETR	HFKWYDAKEANMEGIV	MGLKPETRYSVRLAAL	K	E	A	T	R	Y	1	1	1	0	0	0	3	2	0	2	1	1	2	0	1	0	2	0	0	1	0	18	0	1988.01	gi|568958952;gi|124517683;gi|568958978;gi|568958976;gi|568958974;gi|124517689;gi|568958972;gi|568958970;gi|568958968;gi|568958966;gi|568958964;gi|164448632;gi|568958962;gi|568958960;gi|568958958;gi|568958956;gi|568958954;gi|568958950;gi|568958948;gi|568958946;gi|568958944;gi|568958942;gi|568958940;gi|568958938;gi|568958980	gi|568958952	565	582	yes	no	3	0.0063055	87.99	1	1	22477000	16357000	6119400			381
EAQLALGNAAADATEAK	AEANEKTREAQLALGN	AADATEAKNKAHEAER	R	E	A	A	K	N	7	0	1	1	0	1	2	1	0	0	2	1	0	0	0	0	1	0	0	0	0	17	0	1642.82	gi|153791270	gi|153791270	1405	1421	yes	yes	2	0.00026575	161.1		1	10088000	0	10088000			382
EARQENSELK	QDLDVQLREARQENSE	RQENSELKSTARKLGE	R	E	A	L	K	S	1	1	1	0	0	1	3	0	0	0	1	1	0	0	0	1	0	0	0	0	0	10	1	1202.59	gi|188219653	gi|188219653	310	319	yes	yes	2	0.038323	70.412		1	15598000	0	15598000			383
EASDIILTDDNFSSIVK	IAGTDVAKEASDIILT	DNFSSIVKAVMWGRNV	K	E	A	V	K	A	1	0	1	3	0	0	1	0	0	3	1	1	0	1	0	3	1	0	0	1	0	17	0	1865.93	gi|80861454;gi|6753140	gi|80861454	802	818	yes	no	2	3.57e-09	267.38	1	1	16039000	9953100	6085700			384
EASDIILTDDNFTSIVK	IAGTDVAKEASDIILT	DNFTSIVKAVMWGRNV	K	E	A	V	K	A	1	0	1	3	0	0	1	0	0	3	1	1	0	1	0	2	2	0	0	1	0	17	0	1879.94	gi|62234487;gi|568968333;gi|568968341;gi|568968337;gi|568909356;gi|269784615;gi|568909354;gi|568909352;gi|568909350;gi|568909348;gi|568909346;gi|54261793;gi|569010246;gi|569010244;gi|569010242;gi|569010240;gi|56699478;gi|569010238;gi|569010248;gi|569010236	gi|62234487	824	840	yes	no	2	6.79e-12	278.3		1	8171400	0	8171400			385
EASYQLQDTTGYTAR	AIYRDKEREASYQLQD	DTTGYTARERDVAQCH	R	E	A	A	R	E	2	1	0	1	0	2	1	1	0	0	1	0	0	0	0	1	3	0	2	0	0	15	0	1702.78	gi|569011985;gi|167900460;gi|569011983;gi|569011981;gi|569011979;gi|569011991	gi|569011985	136	150	yes	no	2	2.17e-17	328.41	1	1	46564000	25595000	20970000			386
EATESFASDPILYRPVAVALDTK	AETIKNVREATESFAS	VAVALDTKGPEIRTGL	R	E	A	T	K	G	4	1	0	2	0	0	2	0	0	1	2	1	0	1	2	2	2	0	1	2	0	23	0	2492.28	gi|359807367;gi|568960821;gi|568960833;gi|31981562;gi|568960831;gi|568960829;gi|568960827;gi|568960825;gi|568960823;gi|568960819;gi|568960835	gi|359807367	93	115	yes	no	3	0.0084265	77.554	1	1	26584000	17001000	9583100			387
EAVVQAEEAAAEITR	RKNLDVMKEAVVQAEE	EAAAEITRKLEKQEKK	K	E	A	T	R	K	5	1	0	0	0	1	4	0	0	1	0	0	0	0	0	0	1	0	0	2	0	15	0	1585.79	gi|568918161;gi|568918155;gi|126090932	gi|568918161	137	151	yes	no	2	0.023192	64.588	1		7744000	7744000	0			388
EAYPGDVFYLHSR	LLRRPPGREAYPGDVF	DVFYLHSRLLERAAKM	R	E	A	S	R	L	1	1	0	1	0	0	1	1	1	0	1	0	0	1	1	1	0	0	2	1	0	13	0	1552.73	gi|6680748	gi|6680748	335	347	yes	yes	3	0.020111	71.888	1	1	28468000	14960000	13507000			389
ECQGLQVQVDLLQK	NRVTELHRECQGLQVQ	VQVDLLQKTKSQEKTI	R	E	C	Q	K	T	0	0	0	1	1	4	1	1	0	0	3	1	0	0	0	0	0	0	0	2	0	14	0	1656.85	gi|111185907;gi|568971553	gi|111185907	1499	1512	yes	no	2	0.033321	67.019	1		17670000	17670000	0			390
EDFVELGVTR	AHLPALTKEDFVELGV	FVELGVTRVGHRMNIE	K	E	D	T	R	V	0	1	0	1	0	0	2	1	0	0	1	0	0	1	0	0	1	0	0	2	0	10	0	1163.58	gi|71896543;gi|568992966	gi|71896543	1704	1713	yes	no	2	7.29e-07	226.29		1	6297100	0	6297100			391
EDSPQSHVLVMK	YQLSIHEREDSPQSHV	QSHVLVMKGAPERILD	R	E	D	M	K	G	0	0	0	1	0	1	1	0	1	0	1	1	1	0	1	2	0	0	0	2	0	12	0	1368.67	gi|30409956	gi|30409956	494	505	yes	yes	3	0.031286	57.225	1	1	8763000	4800400	3962600			392
EDSVLSYETVTQMEVHYARPIIILGPTKDR	SSSGSQGREDSVLSYE	ILGPTKDRANDDLLSE	R	E	D	D	R	A	1	2	0	2	0	1	3	1	1	3	2	1	1	0	2	2	3	0	2	3	0	30	1	3459.77	gi|569019198;gi|568971503;gi|569019196;gi|568971501;gi|569019194;gi|568971499;gi|569019192;gi|568971497;gi|569019189;gi|568971494;gi|569019187;gi|568971492;gi|157909820;gi|6681195;gi|569019185;gi|568971490;gi|569019183;gi|568971488;gi|569019181;gi|568971486;gi|569019179;gi|568971484	gi|569019198	492	521	yes	no	4	0.035287	42.166		1	6643700	0	6643700			393
EDYVDLGVTR	SHLPALTKEDYVDLGV	YVDLGVTRVGHRMNID	K	E	D	T	R	V	0	1	0	2	0	0	1	1	0	0	1	0	0	0	0	0	1	0	1	2	0	10	0	1165.56	gi|568947831;gi|568947829;gi|568947827;gi|283549150;gi|568947843;gi|568947841;gi|568947847;gi|568947845;gi|568947839;gi|568947837;gi|568947849;gi|568947851	gi|568947831	2132	2141	yes	no	2	0.00021747	175.15		1	7287900	0	7287900			394
EEAESTLQSFRQDVDNASLAR	LQEEMLQREEAESTLQ	VDNASLARLDLERKVE	R	E	E	A	R	L	3	2	1	2	0	2	3	0	0	0	2	0	0	1	0	3	1	0	0	1	0	21	1	2365.11	gi|31982755	gi|31982755	197	217	yes	yes	3	0.0041436	101.28	1	1	29338000	18494000	10845000			395
EEAPKAEPEKSEGAAEEQPEPAPAPEQEAAAPGPAAGGEAPK	ADKAAAAKEEAPKAEP	AAGGEAPKAGEASAES	K	E	E	P	K	A	12	0	0	0	0	2	11	4	0	0	0	3	0	0	9	1	0	0	0	0	0	42	2	4118.92	gi|45598372	gi|45598372	82	123	yes	yes	4	0.011034	39.374	1	1	165060000	84371000	80691000			396
EEEARKQDFELDITVLK	EARLNILREEEARKQD	ELDITVLKEPSEIPAS	R	E	E	L	K	E	1	1	0	2	0	1	4	0	0	1	2	2	0	1	0	0	1	0	0	1	0	17	2	2062.06	gi|568939146;gi|568892609;gi|568939144;gi|568892607;gi|568939142;gi|568892605;gi|568939140;gi|568892603	gi|568939146	499	515	yes	no	4	0.05269	45.614		1	172610000	0	172610000			397
EEGVPTLWR	NALVRIAREEGVPTLW	EGVPTLWRGCIPTMAR	R	E	E	W	R	G	0	1	0	0	0	0	2	1	0	0	1	0	0	0	1	0	1	1	0	1	0	9	0	1085.55	gi|569019357;gi|568975424;gi|21312994	gi|569019357	142	150	yes	no	2	0.042245	61.78	1		7646900	7646900	0			398
EELITNWEQIR	ASQIQVKREELITNWE	ITNWEQIRTLAAERHA	R	E	E	I	R	T	0	1	1	0	0	1	3	0	0	2	1	0	0	0	0	0	1	1	0	0	0	11	0	1429.72	gi|295054271;gi|568913214;gi|115496850;gi|568913208;gi|568913216;gi|295054266;gi|568913210;gi|568913206;gi|568913202;gi|568913212;gi|568913204	gi|295054271	337	347	yes	no	2	7.8e-12	279.9	2	2	0	0	0			399
EESAADWALYTYEDGSDDLK	AAYEEVIREESAADWA	EDGSDDLKLAASGEGG	R	E	E	L	K	L	3	0	0	4	0	0	3	1	0	0	2	1	0	0	0	2	1	1	2	0	0	20	0	2276.96	gi|34328251;gi|293651558;gi|293651556;gi|568983474	gi|34328251	23	42	yes	no	2	4.62e-06	206.63	1	1	28986000	17232000	11754000			400
EFAEYVTNHYR	ILPMELYKEFAEYVTN	EYVTNHYRMLCAVLEP	K	E	F	Y	R	M	1	1	1	0	0	0	2	0	1	0	0	0	0	1	0	0	1	0	2	1	0	11	0	1427.65	gi|527498272;gi|569000218;gi|569000225;gi|569000208;gi|569000220;gi|569000214;gi|569000212;gi|569000222;gi|569000216;gi|569000210;gi|569000233;gi|569000231;gi|569000229;gi|569000227	gi|527498272	419	429	no	no	2;3	1.13e-07	261.87	1	1	23228000	11721000	11507000			401
EFDEIELAYR	PASAKSRREFDEIELA	DEIELAYRRRPPRSPD	R	E	F	Y	R	R	1	1	0	1	0	0	3	0	0	1	1	0	0	1	0	0	0	0	1	0	0	10	0	1283.6	gi|568940738;gi|568940736;gi|568940734;gi|568940732;gi|117168299	gi|568940738	1101	1110	yes	no	2	0.00084031	151.22		1	5453500	0	5453500			402
EFDELSPSAQR	TSKAFTGREFDELSPS	ELSPSAQRDACLNARC	R	E	F	Q	R	D	1	1	0	1	0	1	2	0	0	0	1	0	0	1	1	2	0	0	0	0	0	11	0	1277.59	gi|6806903;gi|158635979	gi|6806903	656	666	yes	no	2	0.0035302	124.12	1	1	24882000	15460000	9421700			403
EFVEAVLELR	TLEKKGGKEFVEAVLE	VEAVLELRKKNGPLEV	K	E	F	L	R	K	1	1	0	0	0	0	3	0	0	0	2	0	0	1	0	0	0	0	0	2	0	10	0	1203.65	gi|283945579;gi|283945575;gi|283945572;gi|41152517	gi|283945579	236	245	yes	no	2	2.62e-10	270.63	1	1	18223000	11159000	7063400			404
EGAAHAFAQYNLDQFTPVK	LNNDNLLREGAAHAFA	LDQFTPVKIEGYEDQV	R	E	G	V	K	I	4	0	1	1	0	2	1	1	1	0	1	1	0	2	1	0	1	0	1	1	0	19	0	2106.02	gi|6671672	gi|6671672	48	66	yes	yes	3	0.00026536	144.08		1	9114000	0	9114000			405
EGANINAQSQNGFTPLYMAAQENHIDVVK	EVVKVLVKEGANINAQ	ENHIDVVKYLLENGAN	K	E	G	V	K	Y	4	0	4	1	0	3	2	2	1	2	1	1	1	1	1	1	1	0	1	2	0	29	0	3158.51	gi|568921574;gi|568921572;gi|568921570;gi|568921568;gi|568921564;gi|568921562;gi|568921560;gi|568921554;gi|568921552;gi|568921550;gi|568921546;gi|568921542;gi|568921540;gi|568921538;gi|568921536;gi|568921534;gi|568921532;gi|568921530;gi|568921528;gi|568921526;gi|568921548;gi|568921594;gi|568921590;gi|568921588;gi|568921566;gi|568921558;gi|568921556;gi|568921544;gi|568921576;gi|568921592	gi|568921574	115	143	yes	no	3	9.02e-10	195.94	1	1	55518000	34780000	20738000			406
EGEDMIAEEHFGSEK	GHFEQAIKEGEDMIAE	EEHFGSEKIRERIIYI	K	E	G	E	K	I	1	0	0	1	0	0	5	2	1	1	0	1	1	1	0	1	0	0	0	0	0	15	0	1706.71	gi|568970047;gi|568970045;gi|117938332;gi|568970049;gi|117938334	gi|568970047	700	714	yes	no	3	0.022686	64.798	1	2	58755000	32695000	26059000			407
EGHVGLVQELLGR	NALHLAAKEGHVGLVQ	LVQELLGRGSSVDSAT	K	E	G	G	R	G	0	1	0	0	0	1	2	3	1	0	3	0	0	0	0	0	0	0	0	2	0	13	0	1405.77	gi|568921574;gi|568921572;gi|568921570;gi|568921568;gi|568921564;gi|568921562;gi|568921560;gi|568921554;gi|568921552;gi|568921550;gi|568921546;gi|568921542;gi|568921540;gi|568921538;gi|568921536;gi|568921534;gi|568921532;gi|568921530;gi|568921528;gi|568921526;gi|568921548;gi|568921594;gi|568921590;gi|568921588;gi|568921566;gi|568921558;gi|568921556;gi|568921544;gi|568921576;gi|568921592	gi|568921574	70	82	yes	no	2;3	3.47e-05	187.85	2	1	39542000	27041000	12500000			408
EGMQLISEKPETEAVVK	EWLDKIEKEGMQLISE	PETEAVVKEKLTGLHK	K	E	G	V	K	E	1	0	0	0	0	1	4	1	0	1	1	2	1	0	1	1	1	0	0	2	0	17	0	1886.97	gi|568970047;gi|568970045;gi|117938332;gi|568970049;gi|117938334	gi|568970047	1336	1352	yes	no	3	0.005211	93.424	2	2	278100000	167460000	110640000			409
EGQGFVSEDEYLEISDIKR	TWRHLSVKEGQGFVSE	LEISDIKRDQSGEYEC	K	E	G	K	R	D	0	1	0	2	0	1	4	2	0	2	1	1	0	1	0	2	0	0	1	1	0	19	1	2213.05	gi|568959721;gi|568959717;gi|568959715;gi|568959711;gi|568959725;gi|568959723	gi|568959721	135	153	yes	no	3	0.0028781	103.75	1	1	50948000	32945000	18004000			410
EGQVDVASVLLEAGAAHSLATK	TPLHISAREGQVDVAS	AAHSLATKKGFTPLHV	R	E	G	T	K	K	5	0	0	1	0	1	2	2	1	0	3	1	0	0	0	2	1	0	0	3	0	22	0	2165.13	gi|568921574;gi|568921572;gi|568921570;gi|568921568;gi|568921564;gi|568921562;gi|568921560;gi|568921554;gi|568921552;gi|568921550;gi|568921546;gi|568921542;gi|568921540;gi|568921538;gi|568921536;gi|568921534;gi|568921532;gi|568921530;gi|568921528;gi|568921526;gi|568921548;gi|568921594;gi|568921590;gi|568921588;gi|568921578;gi|568921566;gi|568921558;gi|568921556;gi|568921544;gi|568921576;gi|568921…	gi|568921574	536	557	yes	no	3	0.0060236	83.948	1	1	58315000	37603000	20711000			411
EGSIGGSGGSGGGGGGGLKPSITK	PRQQSLSKEGSIGGSG	GLKPSITKQHSQTPST	K	E	G	T	K	Q	0	0	0	0	0	0	1	12	0	2	1	2	0	0	1	4	1	0	0	0	0	24	0	1972.98	gi|527498272;gi|569000218;gi|569000225;gi|569000208;gi|569000220;gi|569000214;gi|569000212;gi|569000222;gi|569000216;gi|569000210;gi|569000233;gi|569000231;gi|569000229;gi|569000235;gi|569000227	gi|527498272	1109	1132	no	no	2;3	2.39e-10	234.73	1	2	318850000	152630000	166220000			412
EHEQNVQLLLQQGR	RQLTLQQKEHEQNVQL	QLLLQQGRDHLGEGLA	K	E	H	G	R	D	0	1	1	0	0	4	2	1	1	0	3	0	0	0	0	0	0	0	0	1	0	14	0	1690.88	gi|568947418;gi|568947414;gi|568947412;gi|568947410;gi|254553479;gi|601983875;gi|568947408;gi|568947406	gi|568947418	698	711	yes	no	3	0.050073	55.261	1		1799600	1799600	0			413
EIAQDFKTDLR	LPFQRLVREIAQDFKT	QDFKTDLRFQSAAIGA	R	E	I	L	R	F	1	1	0	2	0	1	1	0	0	1	1	1	0	1	0	0	1	0	0	0	0	11	1	1334.68	gi|82886797;gi|7305139;gi|6680161;gi|6680159;gi|568971703;gi|568900009;gi|341572602;gi|32880233;gi|309270053;gi|30089712;gi|30061347;gi|30061345;gi|30061343;gi|30061341;gi|30061339;gi|30061337;gi|21489955;gi|21489953;gi|124486606;gi|568889031;gi|82934691	gi|82886797	74	84	yes	no	2	1.93e-10	268.14		2	0	0	0			414
EIEAEIQALR	HYLEQQNKEIEAEIQA	EAEIQALRQKQASHAQ	K	E	I	L	R	Q	2	1	0	0	0	1	3	0	0	2	1	0	0	0	0	0	0	0	0	0	0	10	0	1170.62	gi|112363107	gi|112363107	126	135	yes	yes	2	4.93e-08	266.03	1	1	120440000	74044000	46395000			415
EIHQFNRDVEDEILWVGER	KHNLLASKEIHQFNRD	EILWVGERMPLATSTD	K	E	I	E	R	M	0	2	1	2	0	1	4	1	1	2	1	0	0	1	0	0	0	1	0	2	0	19	1	2383.16	gi|568970047;gi|568970045;gi|117938332;gi|568970049;gi|117938334	gi|568970047	1486	1504	yes	no	3	0.0031923	116.51	1		12355000	12355000	0			416
EIIDLVLDR	RGHYTIGKEIIDLVLD	IIDLVLDRIRKLADQC	K	E	I	D	R	I	0	1	0	2	0	0	1	0	0	2	2	0	0	0	0	0	0	0	0	1	0	9	0	1084.61	gi|6755901;gi|6678469;gi|34740335;gi|568992008	gi|6678469	113	121	no	no	2	4.83e-07	230.06	1	1	218270000	142750000	75523000			417
EIIDPVLDR	RGHYTIGKEIIDPVLD	IIDPVLDRIRKLSDQC	K	E	I	D	R	I	0	1	0	2	0	0	1	0	0	2	1	0	0	0	1	0	0	0	0	1	0	9	0	1068.58	gi|568907654;gi|6678467	gi|568907654	98	106	yes	no	2	5.16e-05	192.91	1	1	210620000	134630000	75995000			418
EILVGDVGQTVDDPYTTFVK	NIILEEGKEILVGDVG	DPYTTFVKMLPDKDCR	K	E	I	V	K	M	0	0	0	3	0	1	1	2	0	1	1	1	0	1	1	0	3	0	1	4	0	20	0	2195.1	gi|6680924	gi|6680924	54	73	yes	yes	2	1.93e-13	305.63		1	6313800	0	6313800			419
EITALAPSTMK	GIADRMQKEITALAPS	ALAPSTMKIKIIAPPE	K	E	I	M	K	I	2	0	0	0	0	0	1	0	0	1	1	1	1	0	1	1	2	0	0	0	0	11	0	1160.61	gi|6752954;gi|6671509;gi|439253893;gi|33563240;gi|14192922;gi|157823889;gi|6671507	gi|6752954	316	326	no	no	2	9.28e-05	180.66	2	2	1775000000	930880000	844150000			420
EITDFNDNYEITKK	EEEERFIKEITDFNDN	DNYEITKKRDTLMKEN	K	E	I	K	K	R	0	0	2	2	0	0	2	0	0	2	0	2	0	1	0	0	2	0	1	0	0	14	1	1728.82	gi|569007995;gi|58037425;gi|569007993;gi|569007991;gi|569007989;gi|569007987	gi|569007995	194	207	yes	no	2	0.011313	97.463	1	1	28308000	17872000	10436000			421
EKEPIVGSTDYGKDEDSAEALLK	NEAESWMREKEPIVGS	DSAEALLKKHEALMSD	R	E	K	L	K	K	2	0	0	3	0	0	4	2	0	1	2	3	0	0	1	2	1	0	1	1	0	23	2	2493.21	gi|295054271;gi|568913214;gi|115496850;gi|568913208;gi|568913216;gi|295054266;gi|568913210;gi|568913206;gi|568913202;gi|568913212;gi|568913204	gi|295054271	908	930	yes	no	3;4	0.00011012	151.01	2	2	379050000	248760000	130290000			422
EKEVEAIQAQAQALAQEDQSAGEVER	LEREMAVREKEVEAIQ	QSAGEVERTSRAVEEK	R	E	K	E	R	T	6	1	0	1	0	5	6	1	0	1	1	1	0	0	0	1	0	0	0	2	0	26	1	2826.36	gi|569005700;gi|569005698;gi|55926127;gi|569005696	gi|569005700	1436	1461	yes	no	3	1.71e-07	202.44	1	1	100130000	63798000	36333000			423
EKGIAGIRQAATTPTPR	RCRTAGGREKGIAGIR	AATTPTPRAPSEPRRG	R	E	K	P	R	A	3	2	0	0	0	1	1	2	0	2	0	1	0	0	2	0	3	0	0	0	0	17	2	1765.98	gi|568913893	gi|568913893	518	534	yes	yes	3	0.053897	63.682	1		21064000	21064000	0			424
EKKPPAAEAPPLEEK	KALPADKKEKKPPAAE	EAPPLEEKKPIPDDQK	K	E	K	E	K	K	3	0	0	0	0	0	4	0	0	0	1	3	0	0	4	0	0	0	0	0	0	15	1	1632.87	gi|160707978;gi|160707976;gi|568932804;gi|568932802;gi|568932800;gi|568932798;gi|568932806	gi|160707978	1161	1175	yes	no	3	0.00828	104.9		1	1437600	0	1437600			425
EKLDILDQER	HYASPEIKEKLDILDQ	LDILDQERTDLEKAWV	K	E	K	E	R	T	0	1	0	2	0	1	2	0	0	1	2	1	0	0	0	0	0	0	0	0	0	10	1	1257.66	gi|295054271;gi|568913214;gi|115496850;gi|568913208;gi|568913216;gi|295054266;gi|568913210;gi|568913206;gi|568913202;gi|568913212;gi|568913204	gi|295054271	1398	1407	yes	no	2;3	0.0084462	138.42	1	2	53461000	23270000	30191000			426
EKLELVSYFGK	FISGDEPKEKLELVSY	ELVSYFGKRPPGVLHC	K	E	K	G	K	R	0	0	0	0	0	0	2	1	0	0	2	2	0	1	0	1	0	0	1	1	0	11	1	1311.71	gi|226423909;gi|226423907;gi|568971442	gi|226423909	213	223	yes	no	2;3	0.0011616	177.16	2	1	124920000	91625000	33297000			427
EKNQWQLSADDLKK	RLDCAQLKEKNQWQLS	LSADDLKKLKPGLEKD	K	E	K	K	K	L	1	0	1	2	0	2	1	0	0	0	2	3	0	0	0	1	0	1	0	0	0	14	2	1701.87	gi|226423909;gi|226423907;gi|568971442	gi|226423909	142	155	yes	no	2;3;4	0.0010476	152	2	3	150570000	81671000	68899000			428
EKPGQVSEVAQLISQTLEQERR	NVRFVIGREKPGQVSE	QTLEQERRQRELLERH	R	E	K	R	R	Q	1	2	0	0	0	4	4	1	0	1	2	1	0	0	1	2	1	0	0	2	0	22	1	2524.32	gi|568939618;gi|568939614;gi|568939612;gi|568939610;gi|568939608;gi|31711997;gi|568939606;gi|568939604;gi|568939602;gi|568939600;gi|568939598;gi|568939596;gi|568939594;gi|568939592;gi|568939590;gi|568939616	gi|568939618	592	613	yes	no	4	0.0036504	98.077	1		14393000	14393000	0			429
EKPLSGGDSEVGAPQPSR	PGSGRAPREKPLSGGD	VGAPQPSRGYSYFTGS	R	E	K	S	R	G	1	1	0	1	0	1	2	3	0	0	1	1	0	0	3	3	0	0	0	1	0	18	0	1809.89	gi|568962755;gi|124487407	gi|568962755	1456	1473	yes	no	3	2.62e-05	179.74	1	1	70774000	35206000	35568000			430
EKPPPPPPGGGKDLFYVSRPPLAR	ARLPSPTKEKPPPPPP	VSRPPLARSSPAYCTS	K	E	K	A	R	S	1	2	0	1	0	0	1	3	0	0	2	2	0	1	8	1	0	0	1	1	0	24	1	2571.4	gi|527498272;gi|569000218;gi|569000225;gi|569000208;gi|569000220;gi|569000214;gi|569000212;gi|569000222;gi|569000216;gi|569000210;gi|569000233;gi|569000231;gi|569000229;gi|569000235;gi|569000227	gi|527498272	792	815	no	no	4	0.048811	31.965	1		16278000	16278000	0			431
ELAEAQDDSILK	DELKRIERELAEAQDD	AQDDSILK________	R	E	L	L	K	-	2	0	0	2	0	1	2	0	0	1	2	1	0	0	0	1	0	0	0	0	0	12	0	1330.66	gi|83715998	gi|83715998	60	71	yes	yes	2	0.014748	82.774	1		15549000	15549000	0			432
ELDDLEQWIQER	LRLCQLRRELDDLEQW	LEQWIQEREVVAASHE	R	E	L	E	R	E	0	1	0	2	0	2	3	0	0	1	2	0	0	0	0	0	0	1	0	0	0	12	0	1572.74	gi|569005700;gi|569005698;gi|55926127;gi|569005696	gi|569005700	1702	1713	yes	no	2	7.71e-24	399.21	1	1	45999000	28001000	17998000			433
ELEAELEDER	RLLLKQVRELEAELED	EAELEDERKQRALAVA	R	E	L	E	R	K	1	1	0	1	0	0	5	0	0	0	2	0	0	0	0	0	0	0	0	0	0	10	0	1231.56	gi|33598964;gi|568976400;gi|568976398;gi|568976396;gi|568976394;gi|568976402	gi|33598964	1600	1609	yes	no	2	2.17e-07	256.24	1		13515000	13515000	0			434
ELEDATETADAMNR	ASRRKLQRELEDATET	ETADAMNREVSSLKNK	R	E	L	N	R	E	3	1	1	2	0	0	3	0	0	0	1	0	1	0	0	0	2	0	0	0	0	14	0	1564.67	gi|114326446	gi|114326446	1899	1912	yes	yes	2	3.08e-08	260.5	1	1	19274000	11182000	8091500			435
ELENHFLGGGEAGAQGEAGGPLSSTSK	PTPGAAPRELENHFLG	GPLSSTSKAKGPESGP	R	E	L	S	K	A	3	0	1	0	0	1	4	7	1	0	3	1	0	1	1	3	1	0	0	0	0	27	0	2599.22	gi|164607122;gi|568952740;gi|169403965;gi|568952738;gi|568952736;gi|568952734;gi|568952732;gi|568952730;gi|568952726;gi|568952724;gi|568952722;gi|568952718;gi|568952716;gi|568952714;gi|568952712;gi|568952710;gi|568952708;gi|568952728;gi|568952720;gi|568952742	gi|164607122	563	589	yes	no	3	8.86e-06	160.83	1	1	43576000	26698000	16878000			436
ELGDDSLPSSQFLDGMNYLR	YLRPEDLKELGDDSLP	LDGMNYLRYSLEGGRS	K	E	L	L	R	Y	0	1	1	3	0	1	1	2	0	0	4	0	1	1	1	3	0	0	1	0	0	20	0	2256.04	gi|568921574;gi|568921572;gi|568921570;gi|568921568;gi|568921564;gi|568921562;gi|568921560;gi|568921554;gi|568921552;gi|568921550;gi|568921546;gi|568921542;gi|568921540;gi|568921538;gi|568921536;gi|568921534;gi|568921532;gi|568921530;gi|568921528;gi|568921526;gi|568921548;gi|568921594;gi|568921590;gi|568921588;gi|568921578;gi|568921566;gi|568921558;gi|568921556;gi|568921544;gi|568921576;gi|568921…	gi|568921574	865	884	yes	no	2	0.00019853	159.18		1	4703900	0	4703900			437
ELLLQPVTISR	EVEVRSSKELLLQPVT	LQPVTISRNEKEKVLI	K	E	L	S	R	N	0	1	0	0	0	1	1	0	0	1	3	0	0	0	1	1	1	0	0	1	0	11	0	1267.75	gi|13386054	gi|13386054	45	55	yes	yes	2	0.00018277	176.32		1	6451200	0	6451200			438
ELLTTMGDR	TIQEDYLRELLTTMGD	LLTTMGDRFTDEEVDE	R	E	L	D	R	F	0	1	0	1	0	0	1	1	0	0	2	0	1	0	0	0	2	0	0	0	0	9	0	1034.51	gi|71037403;gi|21728376;gi|569001415;gi|568918977;gi|198278553	gi|71037403	125	133	yes	no	2	0.0085702	109.83	1	1	19403000	10675000	8728700			439
ELPTAFDYVEFTR	PYVDGKGRELPTAFDY	FDYVEFTRSLFVN___	R	E	L	T	R	S	1	1	0	1	0	0	2	0	0	0	1	0	0	2	1	0	2	0	1	1	0	13	0	1586.76	gi|295054271;gi|568913214;gi|115496850;gi|568913208;gi|568913216;gi|295054266;gi|568913210;gi|568913206;gi|568913202;gi|568913212;gi|568913204	gi|295054271	2440	2452	yes	no	2	1.64e-07	225.63	1	1	185900000	112460000	73443000			440
ELQAQIAELQEDFESEK	NNALKVARELQAQIAE	QEDFESEKASRNKAEK	R	E	L	E	K	A	2	0	0	1	0	3	5	0	0	1	2	1	0	1	0	1	0	0	0	0	0	17	0	2005.95	gi|33598964;gi|568976400;gi|568976398;gi|568976396;gi|568976394;gi|568976402	gi|33598964	1115	1131	yes	no	2;3	6.84e-08	239.75	1	1	17383000	11339000	6043100			441
ELQELQTIK	EEQLLVQRELQELQTI	LQELQTIKQHVLQQQQ	R	E	L	I	K	Q	0	0	0	0	0	2	2	0	0	1	2	1	0	0	0	0	1	0	0	0	0	9	0	1100.61	gi|568962755;gi|124487407	gi|568962755	2423	2431	yes	no	2	0.0011089	136.99	1		25931000	25931000	0			442
ELQEMSTEGSKYVNKEIK	SGWAISDKELQEMSTE	KYVNKEIKNALKEVKQ	K	E	L	I	K	N	0	0	1	0	0	1	4	1	0	1	1	3	1	0	0	2	1	0	1	1	0	18	2	2112.04	CON__P17697	CON__P17697	24	41	yes	yes	3	0.053388	57.148	1		29990000	29990000	0		+	443
ELTAPDENVPAK	ITLQQQLKELTAPDEN	PDENVPAKILSYNRAN	K	E	L	A	K	I	2	0	1	1	0	0	2	0	0	0	1	1	0	0	2	0	1	0	0	1	0	12	0	1282.64	gi|112734855	gi|112734855	606	617	yes	yes	2	0.0004344	163.45	1		3960100	3960100	0			444
ELTITWAPLSR	GGGGGTNRELTITWAP	ITWAPLSREYHYGNNF	R	E	L	S	R	E	1	1	0	0	0	0	1	0	0	1	2	0	0	0	1	1	2	1	0	0	0	11	0	1285.7	gi|6680954;gi|227497226;gi|227497224	gi|6680954	724	734	yes	no	2	6.48e-05	193.96	1	1	45564000	29477000	16088000			445
ELTLEKPELK	DKVDKEGRELTLEKPE	TLEKPELKVVVSEKLE	R	E	L	L	K	V	0	0	0	0	0	0	3	0	0	0	3	2	0	0	1	0	1	0	0	0	0	10	0	1198.68	gi|569005700;gi|569005698;gi|55926127;gi|569005696	gi|569005700	1342	1351	yes	no	2;3	0.00020466	175.65	2	2	68486000	39926000	28560000			446
ELVLALYDYQEK	PMDDETGKELVLALYD	ALYDYQEKSPREVTMK	K	E	L	E	K	S	1	0	0	1	0	1	2	0	0	0	3	1	0	0	0	0	0	0	2	1	0	12	0	1482.76	gi|295054271;gi|568913214;gi|115496850;gi|568913208;gi|568913216;gi|295054266;gi|568913210;gi|568913206;gi|568913202;gi|568913212;gi|568913204	gi|295054271	970	981	yes	no	2	5.17e-11	291.22		1	10543000	0	10543000			447
EMEENFALEAANYQDTIGR	ESLERQMREMEENFAL	NYQDTIGRLQDEIQNM	R	E	M	G	R	L	3	1	2	1	0	1	4	1	0	1	1	0	1	1	0	0	1	0	1	0	0	19	0	2199.97	gi|31982755	gi|31982755	346	364	yes	yes	2	1.06e-12	298	1	2	24178000	9477400	14701000			448
EMLSSTTYPVVVK	QTFYPNHKEMLSSTTY	TTYPVVVKMGHAHSGM	K	E	M	V	K	M	0	0	0	0	0	0	1	0	0	0	1	1	1	0	1	2	2	0	1	3	0	13	0	1452.75	gi|160707901;gi|160707903	gi|160707901	257	269	yes	no	2	4.03e-05	182.71	2	2	161910000	97033000	64880000			449
EMLTLPTFPVVVK	QTYYPNHREMLTLPTF	PTFPVVVKIGHAHSGM	R	E	M	V	K	I	0	0	0	0	0	0	1	0	0	0	2	1	1	1	2	0	2	0	0	3	0	13	0	1472.83	gi|161168987;gi|8567410	gi|161168987	258	270	yes	no	2	1.12e-05	217.09		1	8166600	0	8166600			450
EMPAVQLDTQHMGTDVVIVK	GTGHIPLKEMPAVQLD	GTDVVIVKNGRRICGT	K	E	M	V	K	N	1	0	0	2	0	2	1	1	1	1	1	1	2	0	1	0	2	0	0	4	0	20	0	2210.11	gi|568988465;gi|27228993	gi|568988465	24	43	yes	no	3	0.0069787	97.502	1	1	49083000	33988000	15095000			451
ENEMDENLEQVSGIIGNLR	RRVTNDARENEMDENL	SGIIGNLRHMALDMGN	R	E	N	L	R	H	0	1	3	1	0	1	4	2	0	2	2	0	1	0	0	1	0	0	0	1	0	19	0	2159.02	gi|6755588;gi|597517936	gi|6755588	143	161	yes	no	2	2.42e-08	248.7		1	8049900	0	8049900			452
ENEVLEAWK	KADDIQKRENEVLEAW	NEVLEAWKSLLDACEG	R	E	N	W	K	S	1	0	1	0	0	0	3	0	0	0	1	1	0	0	0	0	0	1	0	1	0	9	0	1116.55	gi|568970047;gi|568970045;gi|117938332;gi|568970049;gi|117938334	gi|568970047	1886	1894	yes	no	2	0.00067644	154.85	1	1	93690000	54197000	39492000			453
ENIPTPALEPQTTVIHNPDGNK	ANVVTSPKENIPTPAL	IHNPDGNKESTESSNT	K	E	N	N	K	E	1	0	3	1	0	1	2	1	1	2	1	1	0	0	4	0	3	0	0	1	0	22	0	2384.2	gi|70906479;gi|654824419;gi|568921418;gi|568921416;gi|568921414;gi|568921450;gi|568921448;gi|568921444;gi|568921446	gi|70906479	341	362	yes	no	4	0.053176	22.709	1		14020000	14020000	0			454
ENLLEEQGSIALR	DPAQSASRENLLEEQG	EQGSIALRQGQIDNQY	R	E	N	L	R	Q	1	1	1	0	0	1	3	1	0	1	3	0	0	0	0	1	0	0	0	0	0	13	0	1470.77	gi|295054271;gi|568913214;gi|115496850;gi|568913208;gi|568913216;gi|295054266;gi|568913210;gi|568913206;gi|568913202;gi|568913212;gi|568913204	gi|295054271	1033	1045	yes	no	2	1.06e-11	289.72	1	1	144290000	96640000	47654000			455
ENTEGEYSSLEHESVAGVVESLK	DIDILIVRENTEGEYS	AGVVESLKIITKAKSL	R	E	N	L	K	I	1	0	1	0	0	0	6	2	1	0	2	1	0	0	0	4	1	0	1	3	0	23	0	2492.16	gi|569009753;gi|569009751;gi|6680345	gi|569009753	110	132	yes	no	3	0.018082	56.488	1	1	25215000	17459000	7756700			456
EPENGEPAEIKIIKEAYEK	________________	IIKEAYEKAFMFVNKG	R	E	P	E	K	A	2	0	1	0	0	0	6	1	0	3	0	3	0	0	2	0	0	0	1	0	0	19	2	2186.11	gi|222418581;gi|568922458;gi|222418579;gi|21450269	gi|222418581	4	22	yes	no	4	0.047836	40.493	1		611100000	611100000	0			457
EQAAALPPALSHTPEVQGR	RPTLDALREQAAALPP	HTPEVQGRVPTLEQHY	R	E	Q	G	R	V	4	1	0	0	0	2	2	1	1	0	2	0	0	0	3	1	1	0	0	1	0	19	0	1971.02	gi|569005700;gi|569005698;gi|55926127;gi|569005696	gi|569005700	808	826	yes	no	3	0.012448	75.376	1	1	67988000	41972000	26016000			458
EQFWEQAK	VEMKRINREQFWEQAK	EQFWEQAKKEEELRKE	R	E	Q	A	K	K	1	0	0	0	0	2	2	0	0	0	0	1	0	1	0	0	0	1	0	0	0	8	0	1064.49	gi|34328251;gi|293651558;gi|293651556;gi|568983474	gi|34328251	178	185	yes	no	2	0.0011235	163.15		1	10484000	0	10484000			459
EQGVLSFWR	DCVVRIPKEQGVLSFW	QGVLSFWRGNLANVIR	K	E	Q	W	R	G	0	1	0	0	0	1	1	1	0	0	1	0	0	1	0	1	0	1	0	1	0	9	0	1120.57	gi|22094075	gi|22094075	64	72	yes	yes	2	7.24e-05	180.09	1	1	32883000	20368000	12515000			460
EQLAQQQVHVEMDVAKPDLTAALR	EEEVRELREQLAQQQV	PDLTAALREIRTQYEA	R	E	Q	L	R	E	4	1	0	2	0	4	2	0	1	0	3	1	1	0	1	0	1	0	0	3	0	24	0	2689.39	gi|196115327;gi|84000448;gi|568971648	gi|196115327	210	233	yes	no	3;4	2.38e-05	161.97	2	1	50129000	43791000	6338200			461
EQLMASDDFGR	TIGWIKEKEQLMASDD	MASDDFGRDLASVQAL	K	E	Q	G	R	D	1	1	0	2	0	1	1	1	0	0	1	0	1	1	0	1	0	0	0	0	0	11	0	1267.55	gi|295054271;gi|568913214;gi|115496850;gi|568913208;gi|568913216;gi|295054266;gi|568913210;gi|568913206;gi|568913202;gi|568913212;gi|568913204	gi|295054271	275	285	yes	no	2	0.00092335	147.24	1	1	54157000	31802000	22356000			462
EQLMNSSLGSGTASLR	EAKIHDLREQLMNSSL	GSGTASLRSNPKRGFY	R	E	Q	L	R	S	1	1	1	0	0	1	1	2	0	0	3	0	1	0	0	4	1	0	0	0	0	16	0	1649.8	gi|569019198;gi|568971503;gi|569019196;gi|568971501;gi|569019194;gi|568971499;gi|569019192;gi|568971497;gi|569019189;gi|568971494;gi|569019187;gi|568971492;gi|157909820;gi|6681195;gi|569019185;gi|568971490;gi|569019183;gi|568971488;gi|569019181;gi|568971486;gi|569019179;gi|568971484	gi|569019198	384	399	yes	no	2	2.23e-17	317.03	2	2	68582000	41153000	27429000			463
EQMAISGGFIR	PARVVDEREQMAISGG	AISGGFIRRVTNDARE	R	E	Q	I	R	R	1	1	0	0	0	1	1	2	0	2	0	0	1	1	0	1	0	0	0	0	0	11	0	1207.6	gi|6755588;gi|597517936;gi|568916064	gi|6755588	125	135	yes	no	2	0.0069562	119.74		1	13813000	0	13813000			464
EQTEGEYSSLEHESAK	NLDLVIIREQTEGEYS	SLEHESAKGVIECLKI	R	E	Q	A	K	G	1	0	0	0	0	1	5	1	1	0	1	1	0	0	0	3	1	0	1	0	0	16	0	1822.79	gi|568915592;gi|18700024	gi|568915592	164	179	yes	no	3	0.020342	67.102	1	1	15372000	7154400	8217200			465
EQWANLEQLSAIR	RERIIYIREQWANLEQ	LEQLSAIRKKRLEEAS	R	E	Q	I	R	K	2	1	1	0	0	2	2	0	0	1	2	0	0	0	0	1	0	1	0	0	0	13	0	1556.79	gi|568970047;gi|568970045;gi|117938332;gi|568970049;gi|117938334	gi|568970047	724	736	yes	no	2	4.81e-17	316.65	1	1	103190000	61490000	41701000			466
EQWANLEQLSAIRK	RERIIYIREQWANLEQ	EQLSAIRKKRLEEASL	R	E	Q	R	K	K	2	1	1	0	0	2	2	0	0	1	2	1	0	0	0	1	0	1	0	0	0	14	1	1684.89	gi|568970047;gi|568970045;gi|117938332;gi|568970049;gi|117938334	gi|568970047	724	737	yes	no	3	0.027462	56.295	1	1	20299000	12909000	7390000			467
EQWLNGLALPER	CGLWVEEKEQWLNGLA	NGLALPERLEDLEVVQ	K	E	Q	E	R	L	1	1	1	0	0	1	2	1	0	0	3	0	0	0	1	0	0	1	0	0	0	12	0	1424.74	gi|569005700;gi|569005698;gi|55926127;gi|569005696	gi|569005700	872	883	yes	no	2	5.35e-05	188.09	1	1	25846000	15408000	10437000			468
EQWLNNMQIPEKLEDLEVIQHR	CELWIDEKEQWLNNMQ	DLEVIQHRFESLEPEM	K	E	Q	H	R	F	0	1	2	1	0	3	4	0	1	2	3	1	1	0	1	0	0	1	0	1	0	22	1	2761.39	gi|568970047;gi|568970045;gi|117938332;gi|568970049;gi|117938334	gi|568970047	869	890	yes	no	3;4	0.00064497	131.09	2	2	84387000	60853000	23534000			469
ESADPLSAWLQDAK	GRQLRYYRESADPLSA	SAWLQDAKRRQEQIQA	R	E	S	A	K	R	3	0	0	2	0	1	1	0	0	0	2	1	0	0	1	2	0	1	0	0	0	14	0	1529.74	gi|256367522;gi|256355107;gi|256000747;gi|256000745;gi|254675251;gi|256418964;gi|254675201;gi|254675265;gi|254675253;gi|254675119;gi|254675259;gi|254675195;gi|254675117;gi|254675244;gi|254675115	gi|256367522	1054	1067	yes	no	2	1.15e-07	237.59	1	1	15717000	9529300	6187800			470
ESASYQEALAR	EQEERHARESASYQEA	SYQEALARLEEEGQSL	R	E	S	A	R	L	3	1	0	0	0	1	2	0	0	0	1	0	0	0	0	2	0	0	1	0	0	11	0	1223.58	gi|196115327;gi|84000448;gi|568971648	gi|196115327	317	327	yes	no	2	0.0048105	117.95		1	4139200	0	4139200			471
ESDVVDVMEK	NEDELELRESDVVDVM	DVVDVMEKCDDGWFVG	R	E	S	E	K	C	0	0	0	2	0	0	2	0	0	0	0	1	1	0	0	1	0	0	0	3	0	10	0	1149.52	gi|327315370;gi|327315368;gi|568954729;gi|568954727;gi|568954725;gi|568954719;gi|568954713;gi|568954711;gi|568954709;gi|568954707;gi|568954647;gi|568954639;gi|568954733;gi|568954749;gi|568954747;gi|568954745;gi|568954743;gi|568954741;gi|568954739;gi|568954759;gi|568954735;gi|568954731;gi|568954755;gi|568954753;gi|568954751;gi|568954757	gi|327315370	1160	1169	yes	no	2	0.00049896	164.33		1	5465300	0	5465300			472
ESELLALQTK	LKQELSKKESELLALQ	ELLALQTKLETLSNQN	K	E	S	T	K	L	1	0	0	0	0	1	2	0	0	0	3	1	0	0	0	1	1	0	0	0	0	10	0	1130.62	gi|568987537;gi|568987531;gi|568987510;gi|568987540;gi|37360977;gi|568987535;gi|568987533;gi|568987529;gi|568987526;gi|568987524;gi|568987520;gi|568987518;gi|568987516;gi|568987512;gi|568987506;gi|568987504;gi|568987543;gi|568987514;gi|568987508;gi|568987552;gi|568987550;gi|568987548	gi|568987537	447	456	yes	no	2	0.010703	96.113		1	5239900	0	5239900			473
ESEPQAAADATEVK	TEEEGTPKESEPQAAA	AADATEVKESTEEKPK	K	E	S	V	K	E	4	0	0	1	0	1	3	0	0	0	0	1	0	0	1	1	1	0	0	1	0	14	0	1444.67	gi|45598372	gi|45598372	39	52	yes	yes	2	1.09e-05	213.99	1	1	143750000	44170000	99579000			474
ESEPQAAADATEVKESTEEKPK	TEEEGTPKESEPQAAA	ESTEEKPKDAADGEAK	K	E	S	P	K	D	4	0	0	1	0	1	6	0	0	0	0	3	0	0	2	2	2	0	0	1	0	22	1	2373.12	gi|45598372	gi|45598372	39	60	yes	yes	3;4	0.014721	77.969	2	2	269190000	124150000	145040000			475
ESIAEVQEMEK	LRFTSDLRESIAEVQE	AEVQEMEKYRVESELE	R	E	S	E	K	Y	1	0	0	0	0	1	4	0	0	1	0	1	1	0	0	1	0	0	0	1	0	11	0	1291.6	gi|569011985;gi|167900460;gi|569011983;gi|569011981;gi|569011979;gi|569011991;gi|569011989;gi|569011987;gi|53832028	gi|569011985	1068	1078	yes	no	2	6.95e-07	225.55	1	1	18166000	11341000	6825500			476
ESQLTALQAAR	LQLSLQERESQLTALQ	LTALQAARAALESQLR	R	E	S	A	R	A	3	1	0	0	0	2	1	0	0	0	2	0	0	0	0	1	1	0	0	0	0	11	0	1186.63	gi|568936838;gi|568936836;gi|568936834;gi|568936832;gi|568936830;gi|568936828;gi|568936824;gi|568936820;gi|568936816;gi|124487319;gi|568936814;gi|568936812;gi|568936810;gi|568936808;gi|568936806;gi|568936804;gi|568936802;gi|568936800;gi|568936798;gi|568936796;gi|568936794;gi|568936840;gi|568936826;gi|568936822;gi|568936818	gi|568936838	143	153	yes	no	2	0.003476	124.39	1	1	24621000	14804000	9816700			477
ESSESTNTTIEDEDTKVR	NKKNDGVKESSESTNT	EDEDTKVRKQEIIKVT	K	E	S	V	R	K	0	1	1	2	0	0	4	0	0	1	0	1	0	0	0	3	4	0	0	1	0	18	1	2039.91	gi|28916677;gi|569003055;gi|569003053;gi|558472775;gi|6753250	gi|28916677	329	346	yes	no	3	0.0050483	108.66	1	1	41317000	25195000	16123000			478
ESTFLDEGPNEQEITPLQHTPR	RPRYSEERESTFLDEG	TPLQHTPRSPWASDFK	R	E	S	P	R	S	0	1	1	1	0	2	4	1	1	1	2	0	0	1	3	1	3	0	0	0	0	22	0	2537.2	gi|291045426;gi|568915692;gi|124244033	gi|291045426	1698	1719	yes	no	3	0.0022283	100.39		1	8659900	0	8659900			479
ESTGAQVQVAGDMLPNSTER	GCKIKEIRESTGAQVQ	MLPNSTERAITIAGIP	R	E	S	E	R	A	2	1	1	1	0	2	2	2	0	0	1	0	1	0	1	2	2	0	0	2	0	20	0	2088.97	gi|568991663;gi|568991661;gi|568991659;gi|291327528;gi|157042772;gi|568991657;gi|157057549;gi|568991655;gi|157041229;gi|568991653;gi|568968141;gi|568968139;gi|6754994;gi|568968137;gi|568968135;gi|171906586;gi|568968133;gi|568968131;gi|568968129;gi|568968127;gi|568968125;gi|568968123;gi|568968121	gi|568991663	125	144	yes	no	2;3	1.32e-05	191.97	2		22337000	22337000	0			480
ESTLHLVLR	LSDYNIQKESTLHLVL	STLHLVLRLRGGIIEP	K	E	S	L	R	L	0	1	0	0	0	0	1	0	1	0	3	0	0	0	0	1	1	0	0	1	0	9	0	1066.61	gi|9845265;gi|76443694;gi|13195690;gi|6755919;gi|568973607;gi|157671923;gi|568962710;gi|568896241;gi|568893364;gi|568943877	gi|9845265	64	72	yes	no	2	0.00064019	156.35	1		16299000	16299000	0			481
ESYSIYVYK	KKRKRSRKESYSIYVY	SYSIYVYKVLKQVHPD	K	E	S	Y	K	V	0	0	0	0	0	0	1	0	0	1	0	1	0	0	0	2	0	0	3	1	0	9	0	1150.55	gi|68226431;gi|13386452;gi|46049029	gi|68226431	36	44	yes	no	2	0.018836	85.862	1	1	89361000	51543000	37818000			482
ESYSVYVYK	KKRKRSRKESYSVYVY	SYSVYVYKVLKQVHPD	K	E	S	Y	K	V	0	0	0	0	0	0	1	0	0	0	0	1	0	0	0	2	0	0	3	2	0	9	0	1136.54	gi|68226433;gi|68131547;gi|594542582;gi|594191055;gi|594190841;gi|568981860;gi|568981858;gi|568981856;gi|30089706;gi|30089704;gi|30061395;gi|30061389;gi|30061387;gi|30061385;gi|30061383;gi|30061381;gi|30061377;gi|294997245;gi|28316760;gi|160420312;gi|160420310;gi|160420308	gi|68226433	36	44	yes	no	2	0.0046613	123.21	1	1	1072000000	615980000	456040000			483
ETADTDTADQVMASFK	AFIDFMSRETADTDTA	DQVMASFKILAGDKNY	R	E	T	F	K	I	3	0	0	3	0	1	1	0	0	0	0	1	1	1	0	1	3	0	0	1	0	16	0	1728.75	gi|568978636;gi|61097906;gi|568978634;gi|568978632;gi|568978630;gi|568978628;gi|568978638;gi|568978640	gi|568978636	814	829	yes	no	2	1.24e-11	284.53	1	2	34968000	15323000	19645000			484
ETPAASEAPSSAAK	AEPAPSSKETPAASEA	EAPSSAAKAPAPAAPA	K	E	T	A	K	A	5	0	0	0	0	0	2	0	0	0	0	1	0	0	2	3	1	0	0	0	0	14	0	1315.63	gi|45598372	gi|45598372	182	195	yes	yes	2	0.00027764	167.22	1	1	1015400	514980	500440			485
ETTDTDTADQVIASFK	AFIDFMSRETTDTDTA	DQVIASFKVLAGDKNF	R	E	T	F	K	V	2	0	0	3	0	1	1	0	0	1	0	1	0	1	0	1	4	0	0	1	0	16	0	1740.81	gi|568946340;gi|568946338;gi|568946336;gi|568946342;gi|11230802	gi|568946340	834	849	yes	no	2	7.77e-12	285.18	1	1	66432000	44663000	21769000			486
EVDDLEQWIAER	HRLFQLNREVDDLEQW	LEQWIAEREVVAGSHE	R	E	V	E	R	E	1	1	0	2	0	1	3	0	0	1	1	0	0	0	0	0	0	1	0	1	0	12	0	1501.7	gi|568970047;gi|568970045;gi|117938332;gi|568970049;gi|117938334	gi|568970047	1706	1717	yes	no	2	4.33e-16	327.06	1	1	159180000	99621000	59554000			487
EVDEQMLAIQSK	FRGRMSMKEVDEQMLA	QMLAIQSKNSSYFVEW	K	E	V	S	K	N	1	0	0	1	0	2	2	0	0	1	1	1	1	0	0	1	0	0	0	1	0	12	0	1389.68	gi|12963615	gi|12963615	325	336	yes	yes	2	2.03e-16	343.47	2	2	121130000	75111000	46022000			488
EVDEQMLNVQNK	FRGRMSMKEVDEQMLN	QMLNVQNKNSSYFVEW	K	E	V	N	K	N	0	0	2	1	0	2	2	0	0	0	1	1	1	0	0	0	0	0	0	2	0	12	0	1445.68	gi|33859488;gi|21746161;gi|22165384;gi|7106439	gi|33859488	325	336	no	no	2	3.67e-12	311.88	2	1	601290000	395950000	205340000			489
EVDEQMLNVQNKNSSYFVEWIPNNVK	FRGRMSMKEVDEQMLN	EWIPNNVKTAVCDIPP	K	E	V	V	K	T	0	0	5	1	0	2	3	0	0	1	1	2	1	1	1	2	0	1	1	4	0	26	1	3123.5	gi|33859488;gi|21746161;gi|22165384;gi|7106439	gi|33859488	325	350	no	no	3	0.0017346	103.58	1		11800000	11800000	0			490
EVDEQMLSVQSK	FRGRMSMKEVDEQMLS	QMLSVQSKNSSYFVEW	K	E	V	S	K	N	0	0	0	1	0	2	2	0	0	0	1	1	1	0	0	2	0	0	0	2	0	12	0	1391.66	gi|31981939	gi|31981939	325	336	yes	yes	2	1.9e-11	305.3	1	1	131670000	83318000	48350000			491
EVTHSAAVEALKEAGSIVR	FVNEVDVREVTHSAAV	KEAGSIVRLYVMRRKP	R	E	V	V	R	L	4	1	0	0	0	0	3	1	1	1	1	1	0	0	0	2	1	0	0	3	0	19	1	1966.05	gi|569019198;gi|568971503;gi|569019196;gi|568971501;gi|569019194;gi|568971499;gi|569019192;gi|568971497;gi|569019189;gi|568971494;gi|569019187;gi|568971492;gi|157909820;gi|6681195;gi|569019185;gi|568971490;gi|569019183;gi|568971488;gi|569019181;gi|568971486;gi|569019179;gi|568971484	gi|569019198	102	120	yes	no	3;4	0.00028203	157.7	1	1	81658000	56169000	25489000			492
EVVAASHELGQDYEHVTMLR	LEQWIQEREVVAASHE	YEHVTMLRDKFREFSK	R	E	V	L	R	D	2	1	0	1	0	1	3	1	2	0	2	0	1	0	0	1	1	0	1	3	0	20	0	2283.1	gi|569005700;gi|569005698;gi|55926127;gi|569005696	gi|569005700	1714	1733	yes	no	3	4.39e-05	173.87	2	2	92902000	63732000	29170000			493
EVVAGSHELGQDYEHVTMLQER	LEQWIAEREVVAGSHE	HVTMLQERFREFARDT	R	E	V	E	R	F	1	1	0	1	0	2	4	2	2	0	2	0	1	0	0	1	1	0	1	3	0	22	0	2526.18	gi|568970047;gi|568970045;gi|117938332;gi|568970049;gi|117938334	gi|568970047	1718	1739	yes	no	3;4	1.24e-06	212.85	3	4	436210000	254550000	181650000			494
EVVKPLLVSTLGEK	ETVSIEVKEVVKPLLV	LVSTLGEKSGKGLKTC	K	E	V	E	K	S	0	0	0	0	0	0	2	1	0	0	3	2	0	0	1	1	1	0	0	3	0	14	0	1510.9	gi|126517469;gi|569009843;gi|14149645	gi|126517469	335	348	yes	no	2;3	0.00014189	174.59	1	2	21731000	8129500	13602000			495
EVVNAFCQQTSPEMK	FLTFNWFREVVNAFCQ	QQTSPEMKGKVLSRLK	R	E	V	M	K	G	1	0	1	0	1	2	2	0	0	0	0	1	1	1	1	1	1	0	0	2	0	15	0	1766.8	gi|568941312;gi|568941310;gi|568941308;gi|568941306;gi|282721083	gi|568941312	792	806	yes	no	2	0.047577	43.03		1	24052000	0	24052000			496
EVYMGNVIQGGEGQAPTR	GIPKEEVKEVYMGNVI	GEGQAPTRQATLGAGL	K	E	V	T	R	Q	1	1	1	0	0	2	2	4	0	1	0	0	1	0	1	0	1	0	1	2	0	18	0	1904.91	gi|21450129	gi|21450129	85	102	yes	yes	2	5.07e-12	269.85	2		20812000	20812000	0			497
EWENHFQQYKSQR	________________	FQQYKSQRCGYPKAQE	K	E	W	Q	R	C	0	1	1	0	0	3	2	0	1	0	0	1	0	1	0	1	0	1	1	0	0	13	1	1778.81	gi|117935040	gi|117935040	4	16	yes	yes	3	0.051228	61.48		1	7761400	0	7761400			498
EYQDLLNVK	WEMARHLREYQDLLNV	YQDLLNVKMALDIEIA	R	E	Y	V	K	M	0	0	1	1	0	1	1	0	0	0	2	1	0	0	0	0	0	0	1	1	0	9	0	1120.58	gi|112363107;gi|31982755;gi|33563250;gi|39204499;gi|124286811;gi|148539957	gi|112363107	381	389	no	no	2	3.91e-05	200.56	1	1	355870000	207850000	148010000			499
EYQLNDSAAYYLNDLDR	QACFNRSREYQLNDSA	YYLNDLDRIAQPNYIP	R	E	Y	D	R	I	2	1	2	3	0	1	1	0	0	0	3	0	0	0	0	1	0	0	3	0	0	17	0	2061.93	gi|74271899	gi|74271899	145	161	yes	yes	2	6.97e-09	265.93		1	5392100	0	5392100			500
FAAPAQPEEER	ESGSHSVRFAAPAQPE	PAQPEEERRPRPHDEE	R	F	A	E	R	R	3	1	0	0	0	1	3	0	0	0	0	0	0	1	2	0	0	0	0	0	0	11	0	1243.58	gi|568905909;gi|568905907;gi|568905905;gi|569018374;gi|568905903;gi|568905901;gi|568905899;gi|568905897;gi|568905895;gi|568905893;gi|569018372;gi|568905891;gi|568905889;gi|568905887;gi|568905885	gi|568905909	1159	1169	yes	no	2	0.003903	122.33		1	6205000	0	6205000			501
FADLSEAANRNNDALR	AEEWYKSKFADLSEAA	NRNNDALRQAKQESNE	K	F	A	L	R	Q	4	2	3	2	0	0	1	0	0	0	2	0	0	1	0	1	0	0	0	0	0	16	1	1775.86	gi|31982755	gi|31982755	295	310	yes	yes	3	0.021843	79.089		1	8402100	0	8402100			502
FADLTDAASR	TEEWYRSKFADLTDAA	DLTDAASRNAELLRQA	K	F	A	S	R	N	3	1	0	2	0	0	0	0	0	0	1	0	0	1	0	1	1	0	0	0	0	10	0	1065.51	gi|196115327;gi|84000448;gi|568971648	gi|196115327	258	267	yes	no	2	0.00084124	143.5	3	1	29343000	0	29343000			503
FADQQHMDVGPAAR	GSHPRPARFADQQHMD	MDVGPAARAPYLLGSR	R	F	A	A	R	A	3	1	0	2	0	2	0	1	1	0	0	0	1	1	1	0	0	0	0	1	0	14	0	1541.7	gi|568929128;gi|568929126;gi|38348480	gi|568929128	17	30	yes	no	3	0.00062631	147.73	1	1	10248000	6277900	3970600			504
FAILTDPNSNDGLVTVVKPIDFETNR	SGGDPTGRFAILTDPN	PIDFETNRMFVLTVAA	R	F	A	N	R	M	1	1	3	3	0	0	1	1	0	2	2	1	0	2	2	1	3	0	0	3	0	26	0	2874.48	gi|569003077;gi|161760627	gi|569003077	394	419	yes	no	3	0.014396	62.781	1		15663000	15663000	0			505
FAIQDISVEETSAK	MIWTIILRFAIQDISV	SVEETSAKEGLLLWCQ	R	F	A	A	K	E	2	0	0	1	0	1	2	0	0	2	0	1	0	1	0	2	1	0	0	1	0	14	0	1536.77	gi|157951643;gi|568978636;gi|61097906;gi|568978634;gi|568978632;gi|568978630;gi|568978628;gi|568978638;gi|7304855;gi|568946340;gi|568946338;gi|568946336;gi|568946342;gi|11230802	gi|568946340	154	167	no	no	2	1.55e-11	273.61	1	1	25609000	15731000	9878200			506
FANSLVGVQQQLQAFNTYR	IIILNNRKFANSLVGV	LQAFNTYRTVEKPPKF	K	F	A	Y	R	T	2	1	2	0	0	4	0	1	0	0	2	0	0	2	0	1	1	0	1	2	0	19	0	2183.11	gi|568970047;gi|568970045;gi|117938332;gi|568970049;gi|117938334	gi|568970047	330	348	yes	no	3	0.0040139	92.096	1	1	16677000	10576000	6101700			507
FANYIDKVR	ELQELNDRFANYIDKV	ANYIDKVRFLEQQNKI	R	F	A	V	R	F	1	1	1	1	0	0	0	0	0	1	0	1	0	1	0	0	0	0	1	1	0	9	1	1124.6	gi|31982755	gi|31982755	114	122	yes	yes	3	0.046058	76.17		1	4793100	0	4793100			508
FASEITPITISVK	KEAWDAGKFASEITPI	TPITISVKGKPDVVVK	K	F	A	V	K	G	1	0	0	0	0	0	1	0	0	3	0	1	0	1	1	2	2	0	0	1	0	13	0	1404.79	gi|21450129	gi|21450129	228	240	yes	yes	2	4.45e-06	219.89	1	1	68988000	39830000	29158000			509
FASFIER	QLQDLNDRFASFIERV	RFASFIERVHELEQQN	R	F	A	E	R	V	1	1	0	0	0	0	1	0	0	1	0	0	0	2	0	1	0	0	0	0	0	7	0	868.444	gi|39204499	gi|39204499	101	107	yes	yes	2	0.0031784	154.35	1	1	142040000	76790000	65252000			510
FAVFIEK	QLQGLNDRFAVFIEKV	RFAVFIEKVHQLETQN	R	F	A	E	K	V	1	0	0	0	0	0	1	0	0	1	0	1	0	2	0	0	0	0	0	1	0	7	0	852.475	gi|148539957	gi|148539957	105	111	yes	yes	2	0.0033424	152.63	1	1	122800000	71411000	51386000			511
FDDAVVQSDMK	AKRLIGRRFDDAVVQS	AVVQSDMKHWPFMVVN	R	F	D	M	K	H	1	0	0	3	0	1	0	0	0	0	0	1	1	1	0	1	0	0	0	2	0	11	0	1253.56	gi|31981690	gi|31981690	78	88	yes	yes	2	9.07e-05	181.66	1		35918000	35918000	0			512
FDGALNVDLTEFQTNLVPYPR	SSITASLRFDGALNVD	TNLVPYPRIHFPLATY	R	F	D	P	R	I	1	1	2	2	0	1	1	1	0	0	3	0	0	2	2	0	2	0	1	2	0	21	0	2408.2	gi|568907654;gi|6678467;gi|8394493;gi|6755901;gi|6678471;gi|6678465;gi|6678469;gi|34740335;gi|568992008	gi|6678469	244	264	no	no	2	7.74e-06	182		2	213900000	0	213900000			513
FDLMYAK	AWARLDHKFDLMYAKR	KFDLMYAKRAFVHWYV	K	F	D	A	K	R	1	0	0	1	0	0	0	0	0	0	1	1	1	1	0	0	0	0	1	0	0	7	0	886.426	gi|568907654;gi|6678467;gi|8394493;gi|568981388;gi|568981386;gi|568981384;gi|224809300;gi|6755901;gi|6678471;gi|6678465;gi|6678469;gi|34740335;gi|568992008	gi|6678469	395	401	no	no	2	1.1e-05	148.33	4	4	57021000	33924000	23096000			514
FDSKPAPSAQPAPPPHPPSR	SVSERVSRFDSKPAPS	PPPHPPSRLQETRKLF	R	F	D	S	R	L	3	1	0	1	0	1	0	0	1	0	0	1	0	1	8	3	0	0	0	0	0	20	0	2080.05	gi|50053703	gi|50053703	124	143	yes	yes	3;4	0.0013532	120.82	2	2	51684000	27654000	24030000			515
FEDENFILK	GRSIYGEKFEDENFIL	EDENFILKHTGPGILS	K	F	E	L	K	H	0	0	1	1	0	0	2	0	0	1	1	1	0	2	0	0	0	0	0	0	0	9	0	1153.57	gi|6679439;gi|568952044;gi|568894515	gi|6679439	83	91	yes	no	2	2.13e-13	280.03	1	2	19620000	19620000	0			516
FEDYLNAESR	VIDYIDSKFEDYLNAE	DYLNAESRVNRRQMPD	K	F	E	S	R	V	1	1	1	1	0	0	2	0	0	0	1	0	0	1	0	1	0	0	1	0	0	10	0	1242.55	gi|329299065;gi|568959211;gi|28173550;gi|568959217;gi|568959215;gi|568959213	gi|329299065	137	146	yes	no	2	6.53e-05	194.48	1	1	29252000	16021000	13231000			517
FEEEIKAEQEER	QAINVSSRFEEEIKAE	IKAEQEERKKQAEEVK	R	F	E	E	R	K	1	1	0	0	0	1	6	0	0	1	0	1	0	1	0	0	0	0	0	0	0	12	1	1535.71	gi|31981086	gi|31981086	207	218	yes	yes	2;3	2.1e-07	265.75	1	2	41186000	16379000	24806000			518
FEEFQTDLAAHEER	HVEVLQKKFEEFQTDL	DLAAHEERVNEVSQFA	K	F	E	E	R	V	2	1	0	1	0	1	4	0	1	0	1	0	0	2	0	0	1	0	0	0	0	14	0	1720.77	gi|295054271;gi|568913214;gi|115496850;gi|568913208;gi|568913216;gi|295054266;gi|568913210;gi|568913206;gi|568913202;gi|568913212;gi|568913204	gi|295054271	191	204	yes	no	3	0.00070188	143.56	1	1	65592000	41939000	23653000			519
FEELNADLFR	YTSITRARFEELNADL	ELNADLFRGTLDPVEK	R	F	E	F	R	G	1	1	1	1	0	0	2	0	0	0	2	0	0	2	0	0	0	0	0	0	0	10	0	1252.61	gi|31981690;gi|568978835;gi|50345978;gi|31560686	gi|31981690	302	311	yes	no	2	2.04e-10	280.09	1	1	68994000	52649000	16346000			520
FENAFLSHVISQHQSLLGNIR	LEPSKITKFENAFLSH	QSLLGNIRSDGKISEQ	K	F	E	I	R	S	1	1	2	0	0	2	1	1	2	2	3	0	0	2	0	3	0	0	0	1	0	21	0	2409.26	gi|6680748	gi|6680748	507	527	yes	yes	4	0.003056	107.72	1	1	33153000	20168000	12984000			521
FESLEPEMNNQASR	DLEVIQHRFESLEPEM	EMNNQASRVAVVNQIA	R	F	E	S	R	V	1	1	2	0	0	1	3	0	0	0	1	0	1	1	1	2	0	0	0	0	0	14	0	1650.73	gi|568970047;gi|568970045;gi|117938332;gi|568970049;gi|117938334	gi|568970047	891	904	yes	no	2	2.21e-17	334.53	2	1	183390000	129560000	53832000			522
FETLEPEMNALAAR	DLEVVQQRFETLEPEM	EMNALAARVTAVNDIA	R	F	E	A	R	V	3	1	1	0	0	0	3	0	0	0	2	0	1	1	1	0	1	0	0	0	0	14	0	1590.77	gi|569005700;gi|569005698;gi|55926127;gi|569005696	gi|569005700	894	907	yes	no	2	1.18e-11	291.75	2	2	101260000	61972000	39290000			523
FFDANYDGKDYNPLLAR	EFIQWFKKFFDANYDG	DYNPLLARQGQDVAPP	K	F	F	A	R	Q	2	1	2	3	0	0	0	1	0	0	2	1	0	2	1	0	0	0	2	0	0	17	1	2017.95	gi|568933539;gi|568933537;gi|39930509	gi|568933539	114	130	yes	no	3	0.0067533	103.66	1		5002300	5002300	0			524
FFFDVGSNK	SLTVDNKRFFFDVGSN	FFDVGSNKYGVFMRVS	R	F	F	N	K	Y	0	0	1	1	0	0	0	1	0	0	0	1	0	3	0	1	0	0	0	1	0	9	0	1059.5	gi|6679573;gi|569003429	gi|6679573	230	238	yes	no	2	0.01084	102.06	1	1	9788600	6423300	3365200			525
FFGTFPGNYVK	VGTSRRTKFFGTFPGN	TFPGNYVKRL______	K	F	F	V	K	R	0	0	1	0	0	0	0	2	0	0	0	1	0	3	1	0	1	0	1	1	0	11	0	1275.63	gi|327315370;gi|327315368;gi|568954729;gi|568954727;gi|568954725;gi|568954719;gi|568954713;gi|568954711;gi|568954709;gi|568954707;gi|568954647;gi|568954639;gi|568954733;gi|568954749;gi|568954747;gi|568954745;gi|568954743;gi|568954741;gi|568954739;gi|568954759;gi|568954735;gi|568954731;gi|568954755;gi|568954753;gi|568954751;gi|568954757	gi|327315370	1184	1194	yes	no	2	0.00050517	163.66		1	3063000	0	3063000			526
FFQLQMCEYLLKVNEIK	EEMEKERRFFQLQMCE	LLKVNEIKVKKGVDLL	R	F	F	I	K	V	0	0	1	0	1	2	2	0	0	1	3	2	1	2	0	0	0	0	1	1	0	17	1	2202.12	gi|568977662;gi|568977660;gi|147907212;gi|148223355;gi|568977658;gi|206597526;gi|568977656	gi|568977662	75	91	yes	no	3	0.050255	52.5		1	3873700	0	3873700			527
FFQPTEMAAQDFFQR	KLPVTINKFFQPTEMA	AAQDFFQRWKQLSLPL	K	F	F	Q	R	W	2	1	0	1	0	3	1	0	0	0	0	0	1	4	1	0	1	0	0	0	0	15	0	1861.85	gi|116256510;gi|6671561;gi|568947211;gi|568947209	gi|116256510	842	856	yes	no	2	0.00027674	172.26	1	1	17682000	9585800	8095800			528
FGLYLPK	TFAGIENKFGLYLPKF	KFGLYLPKFKSPSVAV	K	F	G	P	K	F	0	0	0	0	0	0	0	1	0	0	2	1	0	1	1	0	0	0	1	0	0	7	0	836.48	gi|568918906;gi|568918904;gi|27369581	gi|568918906	478	484	yes	no	2	0.01384	118.06	1	1	13720000	7353200	6367200			529
FGSYAALHENTLAKWYVNAK	ADFLKDHRFGSYAALH	AKWYVNAKGYFEDIAN	R	F	G	A	K	G	4	0	2	0	0	0	1	1	1	0	2	2	0	1	0	1	1	1	2	1	0	20	1	2282.15	gi|47059071;gi|255708458;gi|568920805;gi|568920803;gi|568920801	gi|47059071	340	359	yes	no	3	0.048032	48.907		1	205200000	0	205200000			530
FGYQFTK	EENSRILKFGYQFTKQ	KFGYQFTKQGPRTRVA	K	F	G	T	K	Q	0	0	0	0	0	1	0	1	0	0	0	1	0	2	0	0	1	0	1	0	0	7	0	889.433	gi|84697031;gi|568961689;gi|568961687;gi|31543876	gi|84697031	317	323	yes	no	2	0.0019903	166.78		1	18172000	0	18172000			531
FGYRDDHYQYDR	ATTLPEDRFGYRDDHY	DDHYQYDRSGPYGYRG	R	F	G	D	R	S	0	2	0	3	0	1	0	1	1	0	0	0	0	1	0	0	0	0	3	0	0	12	1	1633.69	gi|160707978;gi|160707976;gi|568932804;gi|568932802;gi|568932800;gi|568932798;gi|568932806	gi|160707978	2896	2907	yes	no	4	0.051999	56.551	1		4002200	4002200	0			532
FHRDADETKEWIEEK	GSAHEVQRFHRDADET	TKEWIEEKNQALNTDN	R	F	H	E	K	N	1	1	0	2	0	0	4	0	1	1	0	2	0	1	0	0	1	1	0	0	0	15	2	1931.9	gi|295054271;gi|568913214;gi|115496850;gi|568913208;gi|568913216;gi|295054266;gi|568913210;gi|568913206;gi|568913202;gi|568913212;gi|568913204	gi|295054271	1218	1232	yes	no	3;4	4.28e-05	203.85	2	1	42146000	26935000	15211000			533
FIEAGQYNDNLYGTSVQSVR	EKDIQEHKFIEAGQYN	GTSVQSVRFVAERGKH	K	F	I	V	R	F	1	1	2	1	0	2	1	2	0	1	1	0	0	1	0	2	1	0	2	2	0	20	0	2260.08	gi|118136297;gi|568950512;gi|568950510;gi|568950538;gi|568950536;gi|568950534;gi|568950532;gi|568950530;gi|568950528;gi|568950526;gi|568950524;gi|568950522;gi|568950516;gi|568950514;gi|568950508;gi|568950506;gi|568950504;gi|568950502;gi|568950500;gi|568950548;gi|568950520;gi|568950518;gi|340007425;gi|568950546;gi|340007427;gi|568950544;gi|568950542;gi|568950540	gi|118136297	726	745	yes	no	2;3	8.48e-13	279.1	2	2	72587000	42423000	30165000			534
FIEAGQYNNHLYGTSVQSVR	EKDIQEHKFIEAGQYN	GTSVQSVRAVAEKGKH	K	F	I	V	R	A	1	1	2	0	0	2	1	2	1	1	1	0	0	1	0	2	1	0	2	2	0	20	0	2282.11	gi|568994578;gi|568994576;gi|568994574;gi|356995923;gi|568994572;gi|568994570;gi|356995919;gi|356995917;gi|568994568;gi|356995921;gi|568994566;gi|568994564;gi|568994562;gi|568994560;gi|40254642;gi|568994558;gi|568994556;gi|568994554	gi|568994578	663	682	yes	no	3	0.0032782	95.554	1	1	24395000	15702000	8693800			535
FIEAGQYNSHLYGTSVQSVR	EKDIQAHKFIEAGQYN	GTSVQSVREVAEQGKH	K	F	I	V	R	E	1	1	1	0	0	2	1	2	1	1	1	0	0	1	0	3	1	0	2	2	0	20	0	2255.1	gi|569019198;gi|568971503;gi|569019196;gi|568971501;gi|569019194;gi|568971499;gi|569019192;gi|568971497;gi|569019189;gi|568971494;gi|569019187;gi|568971492;gi|157909820;gi|6681195;gi|569019185;gi|568971490;gi|569019183;gi|568971488;gi|569019181;gi|568971486;gi|569019179;gi|568971484	gi|569019198	573	592	yes	no	2;3	6.71e-19	332.26	3	3	407930000	251270000	156660000			536
FIEIAAR	RAPQCLGKFIEIAARK	KFIEIAARKKRNFILD	K	F	I	A	R	K	2	1	0	0	0	0	1	0	0	2	0	0	0	1	0	0	0	0	0	0	0	7	0	818.465	gi|160333923	gi|160333923	542	548	yes	yes	2	0.039707	79.451		1	15744000	0	15744000			537
FIIHAPPGEFNEVFNDVR	EKVRIAAKFIIHAPPG	NEVFNDVRLLLNNDNL	K	F	I	V	R	L	1	1	2	1	0	0	2	1	1	2	0	0	0	3	2	0	0	0	0	2	0	18	0	2100.04	gi|6671672	gi|6671672	20	37	yes	yes	3	0.00037749	142.57	1	1	60255000	39854000	20400000			538
FILIQNR	________________	RFILIQNRAGKTRLAK	R	F	I	N	R	A	0	1	1	0	0	1	0	0	0	2	1	0	0	1	0	0	0	0	0	0	0	7	0	902.534	gi|161086984	gi|161086984	4	10	yes	yes	2	0.0062944	132.72	1	1	19259000	10857000	8402200			539
FIPLIPIPER	ITKSVFSKFIPLIPIP	PLIPIPERTTKPYPAD	K	F	I	E	R	T	0	1	0	0	0	0	1	0	0	3	1	0	0	1	3	0	0	0	0	0	0	10	0	1193.72	gi|6680954;gi|227497226;gi|227497224;gi|568991240	gi|6680954	226	235	yes	no	2	0.0035878	125.57	1	1	62692000	40193000	22500000			540
FIVLSNNYLQIR	VILKKDVRFIVLSNNY	SNNYLQIRGIKKTDEG	R	F	I	I	R	G	0	1	2	0	0	1	0	0	0	2	2	0	0	1	0	1	0	0	1	1	0	12	0	1478.82	gi|568958952;gi|124517683;gi|568958978;gi|568958976;gi|568958974;gi|124517689;gi|568958972;gi|568958970;gi|568958968;gi|568958966;gi|568958964;gi|164448632;gi|568958962;gi|568958960;gi|568958958;gi|568958956;gi|568958954;gi|568958950;gi|568958948;gi|568958946;gi|568958944;gi|568958942;gi|568958940;gi|568958938;gi|568958980	gi|568958952	166	177	yes	no	2	8.35e-23	366.09	1	1	40248000	24505000	15744000			541
FKGTVEELSNQILSAR	QLQLLDTKFKGTVEEL	SNQILSARSWLQQEQE	K	F	K	A	R	S	1	1	1	0	0	1	2	1	0	1	2	1	0	1	0	2	1	0	0	1	0	16	1	1790.95	gi|58037475;gi|568962297;gi|568962295	gi|58037475	215	230	yes	no	3	0.00094706	144.4	1		8663800	8663800	0			542
FKQTTGSGSSQELDHEQYSK	QMKMKVHRFKQTTGSG	LDHEQYSKYNIHKDQY	R	F	K	S	K	Y	0	0	0	1	0	3	2	2	1	0	1	2	0	1	0	4	2	0	1	0	0	20	1	2256.03	gi|60592786;gi|60592776;gi|60592782;gi|60460915;gi|57528312	gi|60592786	909	928	yes	no	4	0.025154	68.243	1	1	7798200	4855200	2943000			543
FKSPSVAVAQPK	KFGLYLPKFKSPSVAV	SVAVAQPKAAAAAQ__	K	F	K	P	K	A	2	0	0	0	0	1	0	0	0	0	0	2	0	1	2	2	0	0	0	2	0	12	1	1257.71	gi|568918906;gi|568918904;gi|27369581	gi|568918906	485	496	yes	no	3	0.014544	93.623	1	1	15302000	8487200	6814600			544
FLEQQNQVLQTK	ASFIDKVRFLEQQNQV	QNQVLQTKWELLQQVD	R	F	L	T	K	W	0	0	1	0	0	4	1	0	0	0	2	1	0	1	0	0	1	0	0	1	0	12	0	1474.78	gi|126116585;gi|9910294;CON__Q9R0H5;gi|47059013;CON__Q6NXH9;gi|51092293;CON__Q6IFZ6;gi|568992801;CON__Q7Z794;CON__P04264;CON__ENSEMBL:ENSBTAP00000038253;CON__P35908	CON__P04264	200	211	no	no	2	2.91e-19	357.99	1	1	57721000	48276000	9445100		+	545
FLEYVQLGTSDK	HTKTGLKKFLEYVQLG	VQLGTSDKVARLLDKG	K	F	L	D	K	V	0	0	0	1	0	1	1	1	0	0	2	1	0	1	0	1	1	0	1	1	0	12	0	1398.7	gi|568947831;gi|568947829;gi|568947827;gi|283549150;gi|568947835;gi|568947833	gi|568947831	183	194	yes	no	2	1.36e-05	215.34	1	1	19603000	12668000	6934700			546
FLIPDYNDEIR	HALEEIKKFLIPDYND	PDYNDEIRQAQLQELT	K	F	L	I	R	Q	0	1	1	2	0	0	1	0	0	2	1	0	0	1	1	0	0	0	1	0	0	11	0	1393.69	gi|568991296;gi|117647236	gi|568991296	127	137	yes	no	2	0.0080342	102.4		1	5764400	0	5764400			547
FLIPNASQPESK	DVLSLLEKFLIPNASQ	NASQPESKVFYLKMKG	K	F	L	S	K	V	1	0	1	0	0	1	1	0	0	1	1	1	0	1	2	2	0	0	0	0	0	12	0	1329.69	gi|568902620;gi|359385700;gi|6756041;gi|359385698;gi|359385696	gi|568902620	104	115	yes	no	2	0.0014299	133.32	1	1	83743000	52935000	30807000			548
FLRENPYYDSR	DSNNNPERFLRENPYY	ENPYYDSRVVGKYCEK	R	F	L	S	R	V	0	2	1	1	0	0	1	0	0	0	1	0	0	1	1	1	0	0	2	0	0	11	1	1458.69	gi|51491845;gi|568975337;gi|568975335;gi|568975333	gi|51491845	893	903	yes	no	2;3	0.00050685	191.29	2	2	62656000	31823000	30833000			549
FLSQPFQVAEVFTGHMGK	SRARKIQRFLSQPFQV	VFTGHMGKLVPLKETI	R	F	L	G	K	L	1	0	0	0	0	2	1	2	1	0	1	1	1	3	1	1	1	0	0	2	0	18	0	2022	gi|31980648	gi|31980648	463	480	yes	yes	3	0.00092353	132.25	1	1	71617000	41416000	30201000			550
FMELLEPLSER	KRLTVQTKFMELLEPL	LLEPLSERKHNLLASK	K	F	M	E	R	K	0	1	0	0	0	0	3	0	0	0	3	0	1	1	1	1	0	0	0	0	0	11	0	1362.69	gi|568970047;gi|568970045;gi|117938332;gi|568970049;gi|117938334	gi|568970047	1467	1477	yes	no	2	6.99e-05	191.53	2	2	160190000	104890000	55297000			551
FNPDATIWTAK	LHQTKCLRFNPDATIW	DATIWTAKQQVLCALS	R	F	N	A	K	Q	2	0	1	1	0	0	0	0	0	1	0	1	0	1	1	0	2	1	0	0	0	11	0	1262.63	gi|568947831;gi|568947829;gi|568947827;gi|283549150;gi|568947835;gi|568947833	gi|568947831	90	100	yes	no	2	0.0035313	124.12	1	1	20405000	12198000	8207300			552
FNRDVDETIGWIK	FGAAEVQRFNRDVDET	DETIGWIKEKEQLMAS	R	F	N	I	K	E	0	1	1	2	0	0	1	1	0	2	0	1	0	1	0	0	1	1	0	1	0	13	1	1591.8	gi|295054271;gi|568913214;gi|115496850;gi|568913208;gi|568913216;gi|295054266;gi|568913210;gi|568913206;gi|568913202;gi|568913212;gi|568913204	gi|295054271	260	272	yes	no	2;3	5.79e-05	187.62	2	2	97930000	63940000	33990000			553
FNRDVDETIGWIKEK	FGAAEVQRFNRDVDET	TIGWIKEKEQLMASDD	R	F	N	E	K	E	0	1	1	2	0	0	2	1	0	2	0	2	0	1	0	0	1	1	0	1	0	15	2	1848.94	gi|295054271;gi|568913214;gi|115496850;gi|568913208;gi|568913216;gi|295054266;gi|568913210;gi|568913206;gi|568913202;gi|568913212;gi|568913204	gi|295054271	260	274	yes	no	3	0.0001685	177.39		1	6887200	0	6887200			554
FPFELVK	INRIFHERFPFELVKM	RFPFELVKMEFDEKEL	R	F	P	V	K	M	0	0	0	0	0	0	1	0	0	0	1	1	0	2	1	0	0	0	0	1	0	7	0	878.49	gi|568912893;gi|568912891;gi|568912889;gi|568912887;gi|568912881;gi|568912876;gi|568912874;gi|568912870;gi|568912895;gi|568912885;gi|568912883;gi|568912879;gi|568912872;gi|116063570;gi|568912897;gi|568958799;gi|568958795;gi|568958791;gi|568958789;gi|359751399;gi|568958787;gi|359751394;gi|87299637;gi|568958785;gi|568958783;gi|568958781;gi|359751391;gi|568958779;gi|568958777;gi|568958775;gi|5689587…	gi|568912893	442	448	yes	no	2	0.00080794	179.16	1	1	27543000	16881000	10662000			555
FPGQLNADLR	SGVTTCLRFPGQLNAD	GQLNADLRKLAVNMVP	R	F	P	L	R	K	1	1	1	1	0	1	0	1	0	0	2	0	0	1	1	0	0	0	0	0	0	10	0	1129.59	gi|33859488;gi|124430500;CON__ENSEMBL:ENSBTAP00000025008;gi|21746161;gi|22165384;gi|7106439;gi|31981939;gi|12963615	gi|33859488	242	251	no	no	2	4.7e-05	202.96	1	1	252260000	163290000	88973000			556
FPGQLNADLRK	SGVTTCLRFPGQLNAD	QLNADLRKLAVNMVPF	R	F	P	R	K	L	1	1	1	1	0	1	0	1	0	0	2	1	0	1	1	0	0	0	0	0	0	11	1	1257.68	gi|33859488;gi|124430500;CON__ENSEMBL:ENSBTAP00000025008;gi|21746161;gi|22165384;gi|7106439;gi|31981939;gi|12963615	gi|33859488	242	252	no	no	2;3	3.54e-05	214.67	2	3	369620000	239180000	130440000			557
FQKTKNLLTGETEADPEMIK	INKYKRRRFQKTKNLL	EADPEMIKRAEDYGPV	R	F	Q	I	K	R	1	0	1	1	0	1	3	1	0	1	2	3	1	1	1	0	3	0	0	0	0	20	2	2292.17	gi|568946281;gi|103472025	gi|568946281	103	122	yes	no	3	0.028162	85.046	1	1	25340000	17675000	7665400			558
FQMPDQGMTSADDFFQGTK	GGIDVHTRFQMPDQGM	DDFFQGTKAALAGGTT	R	F	Q	T	K	A	1	0	0	3	0	3	0	2	0	0	0	1	2	3	1	1	2	0	0	0	0	19	0	2149.91	gi|40254595;gi|568986628	gi|40254595	76	94	yes	no	2	8.85e-13	293.22	1	2	31501000	18715000	12785000			559
FQSVGVQVEEEK	AESKTSNKFQSVGVQV	GVQVEEEKCFRRFTRS	K	F	Q	E	K	C	0	0	0	0	0	2	3	1	0	0	0	1	0	1	0	1	0	0	0	3	0	12	0	1377.68	gi|189491682;gi|189491680;gi|569000106;gi|569000104;gi|569000102;gi|569000100;gi|569000098;gi|569000096;gi|569000094;gi|569000092;gi|569000090;gi|189491678;gi|569000088;gi|569000086;gi|569000084;gi|569000082;gi|51339023;gi|569000080;gi|569000078;gi|569000076;gi|569000074;gi|569000072;gi|569000108	gi|189491682	381	392	yes	no	2	0.0088477	94.023	1		7977400	7977400	0			560
FRPAGAAPRPPPKPM	KDRTPPPRFRPAGAAP	PRPPPKPM________	R	F	R	P	M	-	3	2	0	0	0	0	0	1	0	0	0	1	1	1	6	0	0	0	0	0	0	15	0	1588.87	gi|568901450;gi|255003793	gi|568901450	101	115	yes	no	3;4	0.025629	68.463	2	1	7954900	5033000	2921900			561
FSLDSEDVYSR	FYRRELDRFSLDSEDV	DSEDVYSRSPAPQAAF	R	F	S	S	R	S	0	1	0	2	0	0	1	0	0	0	1	0	0	1	0	3	0	0	1	1	0	11	0	1316.59	gi|164607122;gi|568952740;gi|169403965;gi|568952738;gi|568952736;gi|568952734;gi|568952732;gi|568952730;gi|568952726;gi|568952724;gi|568952722;gi|568952718;gi|568952716;gi|568952714;gi|568952712;gi|568952710;gi|568952708;gi|568952728;gi|568952720;gi|568952742	gi|164607122	371	381	yes	no	2	0.0034317	124.6	1		15821000	15821000	0			562
FSNEEIAMATVTALRR	PGHACTQKFSNEEIAM	ATVTALRRTVPPAVTG	K	F	S	R	R	T	3	2	1	0	0	0	2	0	0	1	1	0	1	1	0	1	2	0	0	1	0	16	1	1807.93	gi|6671539;gi|568949352;gi|568949350;gi|293597569;gi|568949348;gi|293597567;gi|312922382	gi|6671539	244	259	yes	no	3	0.022264	62.081	1	1	19442000	13520000	5922000			563
FSNLVLQALLVLLK	DYVPIGPRFSNLVLQA	QALLVLLKKAPPQGRK	R	F	S	L	K	K	1	0	1	0	0	1	0	0	0	0	6	1	0	1	0	1	0	0	0	2	0	14	0	1569.99	gi|31543349	gi|31543349	618	631	yes	yes	2;3	0.0016387	161.87	2	1	64739000	50989000	13750000			564
FSNVGLVHTSER	GGGSGGRRFSNVGLVH	GLVHTSERRHTVIAAQ	R	F	S	E	R	R	0	1	1	0	0	0	1	1	1	0	1	0	0	1	0	2	1	0	0	2	0	12	0	1344.68	gi|116089329;gi|568974914;gi|568974910;gi|568974905;gi|568974901;gi|568974899;gi|568974891;gi|568974889;gi|568974887;gi|568974885;gi|568974883;gi|568974881;gi|568974879;gi|568974877;gi|568974875;gi|568974918;gi|568974916;gi|568974912;gi|568974907;gi|568974895	gi|116089329	44	55	yes	no	3	0.0061144	107.97	1		7417800	7417800	0			565
FSTEQLPK	KPMSSYLRFSTEQLPK	FSTEQLPKFKAKHPDA	R	F	S	P	K	F	0	0	0	0	0	1	1	0	0	0	1	1	0	1	1	1	1	0	0	0	0	8	0	948.492	gi|6678303;gi|568967414	gi|6678303	59	66	yes	no	2	0.013617	106.68		1	7238100	0	7238100			566
FSTFSGSITGPLYTHR	LLEGEETRFSTFSGSI	TGPLYTHRQPSVTISS	R	F	S	H	R	Q	0	1	0	0	0	0	0	2	1	1	1	0	0	2	1	3	3	0	1	0	0	16	0	1769.87	gi|112363107	gi|112363107	410	425	yes	yes	2;3	1.01e-07	237.46	2	2	201220000	133190000	68029000			567
FSTFSGSITGPLYTHRQPSVTISSK	LLEGEETRFSTFSGSI	PSVTISSKIQKTKVEA	R	F	S	S	K	I	0	1	0	0	0	1	0	2	1	2	1	1	0	2	2	6	4	0	1	1	0	25	1	2697.38	gi|112363107	gi|112363107	410	434	yes	yes	3	0.022865	64.422		1	11139000	0	11139000			568
FSWGAEGQKPGFGYGGR	GRGLSLSRFSWGAEGQ	PGFGYGGRASDYKSAH	R	F	S	G	R	A	1	1	0	0	0	1	1	6	0	0	0	1	0	2	1	1	0	1	1	0	0	17	0	1799.84	gi|69885032;gi|569005281;gi|569005279;gi|69885049;gi|569005287;gi|569005283	gi|69885032	138	154	yes	no	2;3	1.68e-09	268.18	2	2	1485400000	900180000	585260000			569
FTDDYQLFEELGK	ATTATCTRFTDDYQLF	QLFEELGKGAFSVVRR	R	F	T	G	K	G	0	0	0	2	0	1	2	1	0	0	2	1	0	2	0	0	1	0	1	0	0	13	0	1603.74	gi|568986608;gi|568986606;gi|568986602;gi|568986598;gi|568986596;gi|568986592;gi|568986588;gi|568986586;gi|85362729;gi|85362742;gi|75991700;gi|568986604;gi|568986600;gi|568986594;gi|568986590	gi|568986608	10	22	yes	no	2	4.37e-17	320.48	1	1	75577000	49707000	25871000			570
FTDEEVDELYR	LLTTMGDRFTDEEVDE	EEVDELYREAPIDKKG	R	F	T	Y	R	E	0	1	0	2	0	0	3	0	0	0	1	0	0	1	0	0	1	0	1	1	0	11	0	1414.63	gi|71037403;gi|21728376;gi|569001415	gi|71037403	134	144	yes	no	2	5.7e-08	265.36	1	1	51982000	34006000	17976000			571
FTDEYQLFEELGK	ASTTTCTRFTDEYQLF	QLFEELGKGAFSVVRR	R	F	T	G	K	G	0	0	0	1	0	1	3	1	0	0	2	1	0	2	0	0	1	0	1	0	0	13	0	1617.76	gi|70906479;gi|654824419;gi|568921418;gi|568921416;gi|568921414;gi|18158420;gi|568921442;gi|568921440;gi|654824453;gi|568921438;gi|568921434;gi|568921432;gi|70906477;gi|568921430;gi|568921428;gi|568921426;gi|568921422;gi|568921420;gi|568921450;gi|568921448;gi|568921460;gi|654824581;gi|568921452	gi|70906479	10	22	yes	no	2	2.65e-17	335.2	1	1	62144000	45096000	17049000			572
FTDEYQLYEDIGK	ATTVTCTRFTDEYQLY	QLYEDIGKGAFSVVRR	R	F	T	G	K	G	0	0	0	2	0	1	2	1	0	1	1	1	0	1	0	0	1	0	2	0	0	13	0	1619.74	gi|226693349;gi|568969771;gi|568969795;gi|568969793;gi|568969791;gi|291291010;gi|568969785;gi|568969783;gi|568969777;gi|568969775;gi|568969769;gi|568969799;gi|568969789;gi|291291008;gi|568969781;gi|568969779;gi|568969773	gi|226693349	10	22	yes	no	2	1.18e-11	287.04	1	1	174120000	121690000	52428000			573
FTDFEEVR	FLHCKGKKFTDFEEVR	FTDFEEVRLEIEAETD	K	F	T	V	R	L	0	1	0	1	0	0	2	0	0	0	0	0	0	2	0	0	1	0	0	1	0	8	0	1041.48	gi|568912893;gi|568912891;gi|568912889;gi|568912887;gi|568912881;gi|568912876;gi|568912874;gi|568912870;gi|568912895;gi|568912885;gi|568912883;gi|568912879;gi|568912872;gi|116063570;gi|568912897	gi|568912893	163	170	yes	no	2	0.00029009	180.45	1	1	15174000	8896700	6276900			574
FTEEYQLFEELGK	MATITCTRFTEEYQLF	QLFEELGKGAFSVVRR	R	F	T	G	K	G	0	0	0	0	0	1	4	1	0	0	2	1	0	2	0	0	1	0	1	0	0	13	0	1631.77	gi|28916677;gi|569003055;gi|569003053	gi|28916677	9	21	yes	no	2	2.87e-17	333.32	2	1	869310000	600900000	268420000			575
FTQAGSEVSALLGR	LFIDNIFRFTQAGSEV	EVSALLGRIPSAVGYQ	R	F	T	G	R	I	2	1	0	0	0	1	1	2	0	0	2	0	0	1	0	2	1	0	0	1	0	14	0	1434.75	gi|31980648	gi|31980648	311	324	yes	yes	2	1.8e-08	263.98	1	1	40787000	23235000	17552000			576
FTVLTESAAK	AEEWFKSRFTVLTESA	VLTESAAKNTDAVRAA	R	F	T	A	K	N	2	0	0	0	0	0	1	0	0	0	1	1	0	1	0	1	2	0	0	1	0	10	0	1065.57	gi|39204499	gi|39204499	285	294	yes	yes	2	1.08e-05	219.72	1	1	204480000	121690000	82787000			577
FVEEIIEETK	PKLKVQHKFVEEIIEE	EEIIEETKVEDEKSEM	K	F	V	T	K	V	0	0	0	0	0	0	4	0	0	2	0	1	0	1	0	0	1	0	0	1	0	10	0	1235.63	gi|112363107	gi|112363107	451	460	yes	yes	2	7.38e-05	190.57	1	1	58295000	34147000	24147000			578
FVEGLPINDFSR	VIKNKTWKFVEGLPIN	LPINDFSREKMDLTAK	K	F	V	S	R	E	0	1	1	1	0	0	1	1	0	1	1	0	0	2	1	1	0	0	0	1	0	12	0	1392.7	gi|254540027	gi|254540027	299	310	yes	yes	2	0.0072795	102.33		1	5272800	0	5272800			579
FVFSLVDAMNGK	SMAYAGARFVFSLVDA	LVDAMNGKEGVVECSF	R	F	V	G	K	E	1	0	1	1	0	0	0	1	0	0	1	1	1	2	0	1	0	0	0	2	0	12	0	1326.66	gi|31982186	gi|31982186	258	269	yes	yes	2	3.32e-05	202	1	1	14523000	8981200	5541900			580
FVINYDYPNSSEDYIHR	GLDVEDVKFVINYDYP	SSEDYIHRIGRTARST	K	F	V	H	R	I	0	1	2	2	0	0	1	0	1	2	0	0	0	1	1	2	0	0	3	1	0	17	0	2130.96	gi|83816893;gi|568971476;gi|568971474;gi|568971472	gi|83816893	412	428	yes	no	3	0.0044373	100.4	1	1	28847000	18665000	10182000			581
FWEVISDEHGIDPSGNYVGDSDLQLER	CGNQIGAKFWEVISDE	DSDLQLERISVYYNEA	K	F	W	E	R	I	0	1	1	4	0	1	3	3	1	2	2	0	0	1	1	3	0	1	1	2	0	27	0	3076.41	gi|12963615	gi|12963615	20	46	yes	yes	3	4.26e-06	170.8	1	1	304360000	206020000	98341000			582
FWEVISDEHGIDPTGSYHGDSDLQLER	CGNQIGAKFWEVISDE	DSDLQLERINVYYNEA	K	F	W	E	R	I	0	1	0	4	0	1	3	3	2	2	2	0	0	1	1	3	1	1	1	1	0	27	0	3101.4	gi|33859488;gi|21746161	gi|33859488	20	46	no	no	3;4	2.05e-08	217.18	3	3	2092500000	1291000000	801560000			583
FWEVISDEHGIDPTGTYHGDSDLQLDR	CGNQIGAKFWEVISDE	DSDLQLDRISVYYNEA	K	F	W	D	R	I	0	1	0	5	0	1	2	3	2	2	2	0	0	1	1	2	2	1	1	1	0	27	0	3101.4	gi|7106439	gi|7106439	20	46	yes	yes	3;4	2.17e-06	175.34	2	2	645910000	455270000	190640000			584
FWEVISDEHGIDPTGTYHGDSDLQLER	CGNQIGAKFWEVISDE	DSDLQLERINVYYNEA	K	F	W	E	R	I	0	1	0	4	0	1	3	3	2	2	2	0	0	1	1	2	2	1	1	1	0	27	0	3115.42	gi|22165384;gi|31981939	gi|22165384	20	46	no	no	3;4	8.83e-08	193.38	2	2	1147700000	701590000	446080000			585
FWNQLDK	TRACCIARFWNQLDKA	RFWNQLDKADIAVPLV	R	F	W	D	K	A	0	0	1	1	0	1	0	0	0	0	1	1	0	1	0	0	0	1	0	0	0	7	0	949.466	gi|113204613;gi|114520592;gi|568949784	gi|113204613	15	21	yes	no	2	0.01172	122.18	1		7357600	7357600	0			586
FYFENALSK	VEGMDFHRFYFENALS	YFENALSKSNKPIHTI	R	F	Y	S	K	S	1	0	1	0	0	0	1	0	0	0	1	1	0	2	0	1	0	0	1	0	0	9	0	1117.54	gi|70906479;gi|654824419;gi|568921418;gi|568921416;gi|568921414;gi|18158420;gi|568921442;gi|568921440;gi|654824453;gi|568921438;gi|568921434;gi|568921432;gi|70906477;gi|568921430;gi|568921428;gi|568921426;gi|568921422;gi|568921420;gi|568921444;gi|568921454;gi|568921446;gi|654824495;gi|568921456	gi|70906479	431	439	yes	no	2	4.83e-05	194.94	1	1	34954000	26893000	8061000			587
FYFENLLAK	VEGMDFHRFYFENLLA	YFENLLAKNSKPIHTT	R	F	Y	A	K	N	1	0	1	0	0	0	1	0	0	0	2	1	0	2	0	0	0	0	1	0	0	9	0	1143.6	gi|226693349;gi|568969771;gi|568969795;gi|568969793;gi|568969791;gi|291291010;gi|568969785;gi|568969783;gi|568969777;gi|568969775;gi|568969769;gi|568969799;gi|568969789;gi|568969787;gi|291291008;gi|568969781;gi|568969779;gi|568969773;gi|568969801;gi|568969797	gi|226693349	461	469	yes	no	2	1.14e-05	217.64	1	1	266360000	181820000	84547000			588
FYFENLLSK	VEGMDFHKFYFENLLS	YFENLLSKNSKPIHTT	K	F	Y	S	K	N	0	0	1	0	0	0	1	0	0	0	2	1	0	2	0	1	0	0	1	0	0	9	0	1159.59	gi|568986608;gi|568986606;gi|568986602;gi|568986598;gi|568986596;gi|568986592;gi|568986588;gi|568986586;gi|85362729;gi|85362742;gi|75991700;gi|568986604;gi|568986600;gi|568986594;gi|568986590;gi|568986610;gi|568986612	gi|568986608	435	443	yes	no	2	5.09e-07	227.99	1	1	67015000	41162000	25853000			589
FYFENLWSR	VEGLDFHRFYFENLWS	YFENLWSRNSKPVHTT	R	F	Y	S	R	N	0	1	1	0	0	0	1	0	0	0	1	0	0	2	0	1	0	1	1	0	0	9	0	1260.59	gi|28916677;gi|569003055;gi|569003053;gi|558472775;gi|6753250	gi|28916677	397	405	yes	no	2	1.17e-10	295.96	3	2	446280000	281630000	164650000			590
FYSVNVDYSK	LGPNEQYKFYSVNVDY	SVNVDYSKLKKEGPDF	K	F	Y	S	K	L	0	0	1	1	0	0	0	0	0	0	0	1	0	1	0	2	0	0	2	2	0	10	0	1220.57	gi|33563266	gi|33563266	65	74	yes	yes	2	5.55e-05	199.03	1	1	128020000	79000000	49024000			591
GAAQNIIPASTGAAK	GKLWRDGRGAAQNIIP	PASTGAAKAVGKVIPE	R	G	A	A	K	A	5	0	1	0	0	1	0	2	0	2	0	1	0	0	1	1	1	0	0	0	0	15	0	1368.74	gi|6679937;gi|149273202;gi|576080555;gi|568969691	gi|6679937	199	213	yes	no	2	2.56e-05	201.3	1	1	608900000	397200000	211690000			592
GADFLVTEVENGGSLGSK	ISLQVKEKGADFLVTE	NGGSLGSKKGVNLPGA	K	G	A	S	K	K	1	0	1	1	0	0	2	4	0	0	2	1	0	1	0	2	1	0	0	2	0	18	0	1778.87	gi|359807367;gi|568960821;gi|568960833;gi|31981562;gi|568960831;gi|568960829;gi|568960827;gi|568960825;gi|568960823;gi|568960819;gi|568960835	gi|359807367	189	206	yes	no	2	6.48e-18	327.42		1	8177700	0	8177700			593
GAEHFTIELTEENFR	LQQESGNRGAEHFTIE	ELTEENFRRLQAEHDR	R	G	A	F	R	R	1	1	1	0	0	0	4	1	1	1	1	0	0	2	0	0	2	0	0	0	0	15	0	1791.84	gi|568987537;gi|568987531;gi|568987510;gi|568987540;gi|37360977;gi|568987535;gi|568987533;gi|568987529;gi|568987526;gi|568987524;gi|568987520;gi|568987518;gi|568987516;gi|568987512;gi|568987506;gi|568987504;gi|568987543;gi|568987514;gi|568987508	gi|568987537	250	264	yes	no	3	0.0064168	94.673		1	5623400	0	5623400			594
GAELEYESLK	EEERPQIRGAELEYES	ELEYESLKRQELESEN	R	G	A	L	K	R	1	0	0	0	0	0	3	1	0	0	2	1	0	0	0	1	0	0	1	0	0	10	0	1137.56	gi|568960787;gi|568960781;gi|568960789;gi|568960783;gi|115511052;gi|568960777;gi|568960785;gi|568960779;gi|568960791	gi|568960787	1198	1207	yes	no	2	0.054204	125.75	1		5899000	5899000	0			595
GAELEYESLKR	EEERPQIRGAELEYES	LEYESLKRQELESENK	R	G	A	K	R	Q	1	1	0	0	0	0	3	1	0	0	2	1	0	0	0	1	0	0	1	0	0	11	1	1293.66	gi|568960787;gi|568960781;gi|568960789;gi|568960783;gi|115511052;gi|568960777;gi|568960785;gi|568960779;gi|568960791	gi|568960787	1198	1208	yes	no	2;3	0.0051238	121.29	2	1	29383000	15197000	14186000			596
GAGQTVTIIAQYQPEDYAR	EQAAAALKGAGQTVTI	YQPEDYARFEAKIHDL	K	G	A	A	R	F	3	1	0	1	0	3	1	2	0	2	0	0	0	0	1	0	2	0	2	1	0	19	0	2080.02	gi|118136297;gi|568950512;gi|568950510;gi|568950538;gi|568950536;gi|568950534;gi|568950532;gi|568950530;gi|568950528;gi|568950526;gi|568950524;gi|568950522;gi|568950516;gi|568950514;gi|568950508;gi|568950506;gi|568950504;gi|568950502;gi|568950500;gi|568950548;gi|568950520;gi|568950518;gi|340007425	gi|118136297	489	507	yes	no	2	0.00014742	161.31	1	1	37907000	21657000	16251000			597
GAHAHSGPTSAGSSSVPSPGQPGSPSVSK	VMSSVVEKGAHAHSGP	PGSPSVSKKKHGGSKP	K	G	A	S	K	K	3	0	0	0	0	1	0	5	2	0	0	1	0	0	5	9	1	0	0	2	0	29	0	2614.24	gi|160707978;gi|160707976;gi|568932804;gi|568932802;gi|568932800;gi|568932798	gi|160707978	4575	4603	yes	no	4	0.010142	77.231	1	1	14873000	7536200	7336900			598
GAILTTMLATR	FNARRKLKGAILTTML	LTTMLATRNFSGGKSG	K	G	A	T	R	N	2	1	0	0	0	0	0	1	0	1	2	0	1	0	0	0	3	0	0	0	0	11	0	1146.64	gi|226693349;gi|568969771;gi|568969795;gi|568969793;gi|568969791;gi|291291010;gi|568969785;gi|568969783;gi|568969777;gi|568969775;gi|568969769;gi|568969799;gi|568969789;gi|568969787;gi|291291008;gi|568969781;gi|568969779;gi|568969773;gi|568969801;gi|568969797;gi|28916677;gi|569003055;gi|569003053;gi|70906479;gi|654824419;gi|568921418;gi|568921416;gi|568921414;gi|18158420;gi|568921442;gi|568921440…	gi|28916677	301	311	no	no	2	3.23e-06	223.14	2	2	932630000	661860000	270770000			599
GAILTTMLVSR	FNARRKLKGAILTTML	LTTMLVSRNFSVGRQS	K	G	A	S	R	N	1	1	0	0	0	0	0	1	0	1	2	0	1	0	0	1	2	0	0	1	0	11	0	1160.66	gi|568986608;gi|568986606;gi|568986602;gi|568986598;gi|568986596;gi|568986592;gi|568986588;gi|568986586;gi|85362729;gi|85362742;gi|75991700;gi|568986604;gi|568986600;gi|568986594;gi|568986590;gi|568986610;gi|568986612	gi|568986608	302	312	yes	no	2	0.00015427	177.44	1	1	24205000	17010000	7194900			600
GATYGKPVHHGVNQLK	GRKRPVPKGATYGKPV	HHGVNQLKFARSLQSV	K	G	A	L	K	F	1	0	1	0	0	1	0	3	2	0	1	2	0	0	1	0	1	0	1	2	0	16	0	1704.91	gi|568985566;gi|568985564;gi|568893368;gi|149255418;gi|13385036	gi|568985566	78	93	yes	no	3	0.0055095	96.756		1	1244700	0	1244700			601
GAWSNVLR	EGANAFFKGAWSNVLR	GAWSNVLRGMGGAFVL	K	G	A	L	R	G	1	1	1	0	0	0	0	1	0	0	1	0	0	0	0	1	0	1	0	1	0	8	0	901.477	gi|148747424;gi|22094075	gi|148747424	273	280	no	no	2	0.00012561	205.58	1	1	76003000	42118000	33885000			602
GAYDAQGTLSK	KSAHKGFKGAYDAQGT	DAQGTLSKIFKLGGRD	K	G	A	S	K	I	2	0	0	1	0	1	0	2	0	0	1	1	0	0	0	1	1	0	1	0	0	11	0	1109.54	gi|69885032;gi|569005281;gi|569005279;gi|69885049;gi|569005287;gi|569005283;gi|69885040;gi|69885065	gi|69885032	167	177	no	no	2	0.00028989	172.11	1		1359600	1359600	0			603
GDEELDSLIK	RHLQLAIRGDEELDSL	EELDSLIKATIAGGGV	R	G	D	I	K	A	0	0	0	2	0	0	2	1	0	1	2	1	0	0	0	1	0	0	0	0	0	10	0	1117.55	gi|7949045;gi|256773209	gi|7949045	93	102	yes	no	2	6.93e-05	192.64	1	1	128560000	74551000	54007000			604
GDFIALDLGGSSFR	SIPDGSEKGDFIALDL	DLGGSSFRILRVQVNH	K	G	D	F	R	I	1	1	0	2	0	0	0	3	0	1	2	0	0	2	0	2	0	0	0	0	0	14	0	1453.72	gi|568966729;gi|568966727;gi|225735584;gi|568966725;gi|568966723;gi|568966721;gi|568966719;gi|225735582	gi|568966729	64	77	yes	no	2	7.29e-06	217.46	1	1	18366000	11662000	6703600			605
GDIPGLGDDGYGTK	KPGVIDSKGDIPGLGD	GDDGYGTKTLRGQEDL	K	G	D	T	K	T	0	0	0	3	0	0	0	5	0	1	1	1	0	0	1	0	1	0	1	0	0	14	0	1363.63	gi|118136297;gi|568950512;gi|568950510;gi|568950548;gi|568950520;gi|568950546;gi|340007427	gi|118136297	626	639	yes	no	2	0.00099902	134.37	1	1	41594000	24068000	17526000			606
GDLGIEIPAEK	SDGIMVARGDLGIEIP	GIEIPAEKVFLAQKMM	R	G	D	E	K	V	1	0	0	1	0	0	2	2	0	2	1	1	0	0	1	0	0	0	0	0	0	11	0	1140.6	gi|359807367;gi|568960821;gi|568960833;gi|31981562;gi|568960831;gi|568960829;gi|568960827;gi|568960825;gi|568960823;gi|568960819;gi|568960835;gi|568922074;gi|153792772;gi|153792131;gi|568922076	gi|359807367	295	305	yes	no	2	0.0041735	121.02	1	1	24313000	13932000	10382000			607
GDLPLNINIQEPR	________________	NINIQEPRWDQSTFLG	M	G	D	P	R	W	0	1	2	1	0	1	1	1	0	2	2	0	0	0	2	0	0	0	0	0	0	13	0	1477.79	gi|295821212;gi|295821210;gi|569008137;gi|569008135;gi|16716499	gi|295821212	2	14	yes	no	2	0.012301	82.925	1	1	19485000	12493000	6991500			608
GDQALSFLK	________________	DQALSFLKDFLAGGIA	M	G	D	L	K	D	1	0	0	1	0	1	0	1	0	0	2	1	0	1	0	1	0	0	0	0	0	9	0	977.518	gi|148747424	gi|148747424	2	10	yes	yes	2	0.00055294	157.78	1	1	23662000	13964000	9698200			609
GDQALSFLKDFLAGGIAAAVSK	________________	GIAAAVSKTAVAPIER	M	G	D	S	K	T	5	0	0	2	0	1	0	3	0	1	3	2	0	2	0	2	0	0	0	1	0	22	1	2178.17	gi|148747424	gi|148747424	2	23	yes	yes	2;3	3.7e-09	250.28	2	2	601310000	378400000	222910000			610
GDQILSVNGIDLR	DLSGELQRGDQILSVN	SVNGIDLRGASHEQAA	R	G	D	L	R	G	0	1	1	2	0	1	0	2	0	2	2	0	0	0	0	1	0	0	0	1	0	13	0	1398.75	gi|118136297;gi|568950512;gi|568950510;gi|568950538;gi|568950536;gi|568950534;gi|568950532;gi|568950530;gi|568950528;gi|568950526;gi|568950524;gi|568950522;gi|568950516;gi|568950514;gi|568950508;gi|568950506;gi|568950504;gi|568950502;gi|568950500;gi|568950548;gi|568950520;gi|568950518;gi|340007425	gi|118136297	464	476	yes	no	2	1.05e-11	290.1	1	1	55248000	35571000	19677000			611
GDVAEGDLIEHFSQFGAVEK	KLFVGGLKGDVAEGDL	SQFGAVEKAEIIADKQ	K	G	D	E	K	A	2	0	0	2	0	1	3	3	1	1	1	1	0	2	0	1	0	0	0	2	0	20	0	2147.02	gi|226443091	gi|226443091	107	126	yes	yes	3	0.0019281	113.28	1	1	17049000	11722000	5327000			612
GEEVDQSAPEQEQPATVSHEEEQASTIR	TEAAKEQRGEEVDQSA	EEQASTIRTSEGLEQK	R	G	E	I	R	T	3	1	0	1	0	4	7	1	1	1	0	0	0	0	2	3	2	0	0	2	0	28	0	3080.38	gi|568998956;gi|568998946;gi|7305031;gi|568998954;gi|568998942;gi|568998908;gi|568998906;gi|568998960;gi|568998950;gi|568998940;gi|568998938;gi|568998936;gi|568998934;gi|568998932;gi|568998930;gi|568998928;gi|568998926;gi|568998924;gi|568998922;gi|568998920;gi|568998918;gi|568998916;gi|568998912;gi|568998910;gi|568998904;gi|568998902;gi|568998900;gi|568998958;gi|568998948;gi|568998964;gi|56899896…	gi|568998956	796	823	yes	no	3	5.52e-06	152.03	1	1	70220000	40511000	29709000			613
GEFITTVQQR	LKDDSWLKGEFITTVQ	FITTVQQRGAAVIKAR	K	G	E	Q	R	G	0	1	0	0	0	2	1	1	0	1	0	0	0	1	0	0	2	0	0	1	0	10	0	1177.61	gi|254540027	gi|254540027	221	230	yes	yes	2	0.00028496	172.56		1	7294100	0	7294100			614
GEGAGQPSTSAQGQPAAPVPQKR	________________	AAPVPQKRGRGRPRKQ	R	G	E	K	R	G	4	1	0	0	0	4	1	4	0	0	0	1	0	0	4	2	1	0	0	1	0	23	1	2218.11	gi|6754210;gi|568966737	gi|6754210	5	27	yes	no	3	0.0014354	108.14	1	1	1493900	731880	762040			615
GEGLYADPYGLLHEGR	AGGMVLVKGEGLYADP	YGLLHEGRLSLAAAAG	K	G	E	G	R	L	1	1	0	1	0	0	2	4	1	0	3	0	0	0	1	0	0	0	2	0	0	16	0	1745.84	gi|116089329;gi|568974914;gi|568974910;gi|568974905;gi|568974901;gi|568974899;gi|568974891;gi|568974889;gi|568974887;gi|568974885;gi|568974883;gi|568974881;gi|568974879;gi|568974877;gi|568974875;gi|568974918;gi|568974916;gi|568974912;gi|568974907;gi|568974895;gi|568974903;gi|568974897;gi|568974893	gi|116089329	426	441	yes	no	3	0.0036304	111.81	1	1	39605000	26663000	12941000			616
GEKGDSGAPGREGPDGPK	DPGEDGRKGEKGDSGA	REGPDGPKGERGAPGN	K	G	E	P	K	G	1	1	0	2	0	0	2	6	0	0	0	2	0	0	3	1	0	0	0	0	0	18	2	1709.8	gi|568963461;gi|568963459;gi|568963457;gi|568963454;gi|568963452;gi|115647999	gi|568963461	1851	1868	yes	no	2	0.046739	83.751	1		2199200	2199200	0			617
GEPNNDYEKCVILNYR	DRATFWHKGEPNNDYE	KCVILNYRKTMWGWND	K	G	E	Y	R	K	0	1	3	1	1	0	2	1	0	1	1	1	0	0	1	0	0	0	2	1	0	16	1	1982.92	gi|51921313;gi|568942317	gi|51921313	167	182	yes	no	3	0.041309	53.3	1	1	40330000	25439000	14891000			618
GETGPAGPAGPIGPAGAR	PAGKNGDRGETGPAGP	PIGPAGARGPAGPQGP	R	G	E	A	R	G	4	1	0	0	0	0	1	6	0	1	0	0	0	0	4	0	1	0	0	0	0	18	0	1531.77	gi|34328108	gi|34328108	1056	1073	yes	yes	2	0.0002813	153.23	1	1	22302000	13342000	8959600			619
GFAFVTFDDHDSVDK	DRGSGKKRGFAFVTFD	DDHDSVDKIVIQKYHT	R	G	F	D	K	I	1	0	0	4	0	0	0	1	1	0	0	1	0	3	0	1	1	0	0	2	0	15	0	1698.75	gi|6754220;gi|85060507	gi|6754220	147	161	yes	no	3	0.052677	52.576	1	1	10555000	6274400	4281100			620
GFAFVTFDDHDSVDKIVIQK	DRGSGKKRGFAFVTFD	VDKIVIQKYHTVNGHN	R	G	F	Q	K	Y	1	0	0	4	0	1	0	1	1	2	0	2	0	3	0	1	1	0	0	3	0	20	1	2280.14	gi|6754220;gi|85060507	gi|6754220	147	166	yes	no	4	0.035184	56.514		1	6061000	0	6061000			621
GFAFVTFDDHDTVDK	DRQSGKKRGFAFVTFD	DDHDTVDKIVVQKYHT	R	G	F	D	K	I	1	0	0	4	0	0	0	1	1	0	0	1	0	3	0	0	2	0	0	2	0	15	0	1712.77	gi|37674277;gi|31559916;gi|157277969;gi|569016892;gi|569016890	gi|37674277	168	182	yes	no	3	0.0009768	133.88	1	1	32584000	19275000	13309000			622
GFAFVTFDDHDTVDKIVVQK	DRQSGKKRGFAFVTFD	VDKIVVQKYHTINGHN	R	G	F	Q	K	Y	1	0	0	4	0	1	0	1	1	1	0	2	0	3	0	0	2	0	0	4	0	20	1	2280.14	gi|37674277;gi|31559916;gi|157277969;gi|569016892;gi|569016890	gi|37674277	168	187	yes	no	3;4	0.0055563	94.569	2	1	34141000	25618000	8523000			623
GFAFVTFESPADAK	DRETNKSRGFAFVTFE	FESPADAKDAARDMNG	R	G	F	A	K	D	3	0	0	1	0	0	1	1	0	0	0	1	0	3	1	1	1	0	0	1	0	14	0	1485.71	gi|83699420;gi|568956346;gi|568956344;gi|355390287;gi|6755296;gi|569009895;gi|569009893;gi|262231769	gi|83699420	50	63	yes	no	2	4.7e-05	201.09	2	1	0	0	0			624
GFAYVQFEDVR	DFYTRRPRGFAYVQFE	YVQFEDVRDAEDALHN	R	G	F	V	R	D	1	1	0	1	0	1	1	1	0	0	0	0	0	2	0	0	0	0	1	2	0	11	0	1329.64	gi|568930574;gi|545746420;gi|6753820;gi|568926770;gi|545746418;gi|122937372	gi|568930574	52	62	yes	no	2	0.00038701	168.3		1	4605800	0	4605800			625
GFFATESSFDPHHR	SLGKHRPKGFFATESS	SSFDPHHRSQPSYDRP	K	G	F	H	R	S	1	1	0	1	0	0	1	1	2	0	0	0	0	3	1	2	1	0	0	0	0	14	0	1633.73	gi|568947831;gi|568947829;gi|568947827;gi|283549150;gi|568947843;gi|568947841;gi|568947847;gi|568947845;gi|568947839;gi|568947837;gi|568947835;gi|568947833	gi|568947831	853	866	yes	no	3	0.05117	60.161	1		7539900	7539900	0			626
GFGFVLFK	DPITGRSRGFGFVLFK	GFGFVLFKESESVDKV	R	G	F	F	K	E	0	0	0	0	0	0	0	2	0	0	1	1	0	3	0	0	0	0	0	1	0	8	0	913.506	gi|116256516;gi|116256514;gi|116256518;gi|568935208;gi|116256512;gi|568935919;gi|568935917;gi|568935913;gi|568935911;gi|148664250;gi|568904084;gi|309271524;gi|640489878;gi|294610680	gi|116256516	120	127	yes	no	2	0.00034123	178.84	1		5899200	5899200	0			627
GFGFVTFDDHDPVDK	DRQSGKKRGFGFVTFD	DDHDPVDKIVLQKYHT	R	G	F	D	K	I	0	0	0	4	0	0	0	2	1	0	0	1	0	3	1	0	1	0	0	2	0	15	0	1694.76	gi|568904641;gi|32880197;gi|568942404;gi|568942402;gi|568942400;gi|568904639;gi|109134362;gi|568942398;gi|568942395;gi|568942392;gi|568942390	gi|568904641	142	156	yes	no	2;3	0.00060684	146.84	2	2	74384000	53211000	21172000			628
GFGFVTFDDHDPVDKIVLQK	DRQSGKKRGFGFVTFD	VDKIVLQKYHTINGHN	R	G	F	Q	K	Y	0	0	0	4	0	1	0	2	1	1	1	2	0	3	1	0	1	0	0	3	0	20	1	2276.15	gi|568904641;gi|32880197;gi|568942404;gi|568942402;gi|568942400;gi|568904639;gi|109134362;gi|568942398;gi|568942395;gi|568942392;gi|568942390	gi|568904641	142	161	yes	no	3;4	0.0024666	119.04	2	2	36452000	22202000	14250000			629
GFGTELTLVAHR	YLCVDCGRGFGTELTL	ELTLVAHRRAHTANPL	R	G	F	H	R	R	1	1	0	0	0	0	1	2	1	0	2	0	0	1	0	0	2	0	0	1	0	12	0	1299.69	gi|568945223;gi|568945221;gi|568945219;gi|568945217;gi|30425158;gi|568945215	gi|568945223	375	386	yes	no	3	0.017068	41.689	1		0	0	0			630
GFKFDTDELNFPTEK	LPSGKFPRGFKFDTDE	ELNFPTEKLCFVGLMS	R	G	F	E	K	L	0	0	1	2	0	0	2	1	0	0	1	2	0	3	1	0	2	0	0	0	0	15	1	1786.84	gi|30409956	gi|30409956	565	579	yes	yes	3	0.00093369	148.85	1	1	19412000	11208000	8203300			631
GFKGAYDAQGTLSK	SDYKSAHKGFKGAYDA	DAQGTLSKIFKLGGRD	K	G	F	S	K	I	2	0	0	1	0	1	0	3	0	0	1	2	0	1	0	1	1	0	1	0	0	14	1	1441.72	gi|69885032;gi|569005281;gi|569005279;gi|69885049;gi|569005287;gi|569005283;gi|69885040;gi|69885065	gi|69885032	164	177	no	no	2;3	9.53e-07	232.78	2	2	168550000	78305000	90241000			632
GFVQVDDGRK	IVKEFEDKGFVQVDDG	VQVDDGRKIVFVPGCS	K	G	F	R	K	I	0	1	0	2	0	1	0	2	0	0	0	1	0	1	0	0	0	0	0	2	0	10	1	1119.57	gi|262118273	gi|262118273	353	362	yes	yes	2	0.035497	77.662	1		9027800	9027800	0			633
GGEAEEPVPKPYSQDLSR	KPVPEAPKGGEAEEPV	PYSQDLSRSPQSLSDT	K	G	G	S	R	S	1	1	0	1	0	1	3	2	0	0	1	1	0	0	3	2	0	0	1	1	0	18	0	1957.94	gi|568962755;gi|124487407	gi|568962755	671	688	yes	no	3	0.0044612	94.203	1	1	25393000	13164000	12229000			634
GGELVYTDTEAR	PLTDKAAKGGELVYTD	VYTDTEARDVFEKATV	K	G	G	A	R	D	1	1	0	1	0	0	2	2	0	0	1	0	0	0	0	0	2	0	1	1	0	12	0	1309.62	gi|256367522;gi|256355107;gi|256000747;gi|256000745;gi|254675251;gi|256418964;gi|254675201;gi|254675265;gi|254675253;gi|254675119;gi|254675259;gi|254675195;gi|254675117;gi|254675244;gi|254675115	gi|256367522	2730	2741	yes	no	2	0.00081681	146.5	1	1	13749000	6246400	7502200			635
GGEPPGDTFAPFHGYSK	HHHHHHHRGGEPPGDT	APFHGYSKSEDLSSGV	R	G	G	S	K	S	1	0	0	1	0	0	1	4	1	0	0	1	0	2	3	1	1	0	1	0	0	17	0	1762.8	gi|527498272;gi|569000218;gi|569000225;gi|569000208;gi|569000220;gi|569000214;gi|569000212;gi|569000222;gi|569000216;gi|569000210;gi|569000233;gi|569000231;gi|569000229;gi|569000235;gi|569000227	gi|527498272	968	984	no	no	3	0.027204	53.168	1	1	73690000	46271000	27419000			636
GGGGNFGPGPGSNFR	NFGFGDSRGGGGNFGP	PGPGSNFRGGSDGYGS	R	G	G	F	R	G	0	1	2	0	0	0	0	7	0	0	0	0	0	2	2	1	0	0	0	0	0	15	0	1376.62	gi|568904641;gi|32880197;gi|568942404;gi|568942402;gi|568942400;gi|568904639;gi|109134362;gi|568942398;gi|568942395;gi|568942392;gi|568942390	gi|568904641	202	216	yes	no	2	9.4e-08	242.4	1	1	110060000	60371000	49690000			637
GGGPSPTSGAPSPSHHSSSGGSSGPAQAPALR	QPSLRGWRGGGPSPTS	PAQAPALRYFQLPPRA	R	G	G	L	R	Y	4	1	0	0	0	1	0	7	2	0	1	0	0	0	6	9	1	0	0	0	0	32	0	2839.32	gi|568947831;gi|568947829;gi|568947827;gi|283549150;gi|568947843;gi|568947841;gi|568947847;gi|568947845;gi|568947839;gi|568947837;gi|568947835;gi|568947833;gi|568947849;gi|568947851	gi|568947831	1051	1082	yes	no	3;4	0.00027674	106.36	2	2	126380000	58872000	67506000			638
GGSQGEAVGELPR	LDILQQVKGGSQGEAV	EAVGELPRGKLYSLGK	K	G	G	P	R	G	1	1	0	0	0	1	2	4	0	0	1	0	0	0	1	1	0	0	0	1	0	13	0	1255.62	gi|226423909;gi|226423907	gi|226423909	336	348	yes	no	2	1.54e-07	228.17	1	1	432430000	143480000	288960000			639
GGTPPQQQQQQQQQPGASPPAAPGPK	EILQELGKGGTPPQQQ	PPAAPGPKDSPGETDA	K	G	G	P	K	D	3	0	0	0	0	9	0	4	0	0	0	1	0	0	7	1	1	0	0	0	0	26	0	2607.28	gi|124487313;gi|568905799;gi|568905792;gi|164607135	gi|124487313	86	111	yes	no	3	1.76e-05	156.08	1	1	13811000	8331800	5479500			640
GGVSLPALKK	AVSASKERGGVSLPAL	VSLPALKKALAAGGYD	R	G	G	K	K	A	1	0	0	0	0	0	0	2	0	0	2	2	0	0	1	1	0	0	0	1	0	10	1	968.602	gi|21426893	gi|21426893	55	64	yes	yes	2	0.038011	77.533		1	6397300	0	6397300			641
GHQLLSADVDIK	HIHTARMRGHQLLSAD	LSADVDIKELAVETKN	R	G	H	I	K	E	1	0	0	2	0	1	0	1	1	1	2	1	0	0	0	1	0	0	0	1	0	12	0	1294.69	gi|31543349	gi|31543349	416	427	yes	yes	3	0.020747	73.273	1		8386500	8386500	0			642
GHTGIGELAAALNEFDNK	TSPTDEAKGHTGIGEL	ALNEFDNKIILDPMTF	K	G	H	N	K	I	3	0	2	1	0	0	2	3	1	1	2	1	0	1	0	0	1	0	0	0	0	18	0	1855.91	gi|568940495;gi|568940493;gi|157951727;gi|568940491;gi|157951729;gi|157951725	gi|568940495	269	286	yes	no	3	8.58e-06	209.6	1	1	18497000	12487000	6009500			643
GHYTEGAELVDAVLDVVR	GAGNNWAKGHYTEGAE	DAVLDVVRKEAESCDC	K	G	H	V	R	K	2	1	0	2	0	0	2	2	1	0	2	0	0	0	0	0	1	0	1	4	0	18	0	1941.98	gi|31981939	gi|31981939	104	121	yes	yes	2;3	1.38e-05	200.9	2	2	319280000	165530000	153750000			644
GHYTEGAELVDSVLDVVR	GAGNNWAKGHYTEGAE	DSVLDVVRKESESCDC	K	G	H	V	R	K	1	1	0	2	0	0	2	2	1	0	2	0	0	0	0	1	1	0	1	4	0	18	0	1957.97	gi|33859488;gi|21746161;gi|22165384;gi|7106439;gi|12963615	gi|33859488	104	121	no	no	2;3	1.53e-08	258.92	4	2	1232200000	1048100000	184120000			645
GHYTEGAELVDSVLDVVRK	GAGNNWAKGHYTEGAE	SVLDVVRKESESCDCL	K	G	H	R	K	E	1	1	0	2	0	0	2	2	1	0	2	1	0	0	0	1	1	0	1	4	0	19	1	2086.07	gi|33859488;gi|21746161;gi|22165384;gi|7106439;gi|12963615	gi|33859488	104	122	no	no	3;4	2.48e-08	234.36	2	2	553160000	392950000	160210000			646
GHYTIGKEIIDPVLDR	DAANNYARGHYTIGKE	IIDPVLDRIRKLSDQC	R	G	H	D	R	I	0	1	0	2	0	0	1	2	1	3	1	1	0	0	1	0	1	0	1	1	0	16	1	1824.97	gi|568907654;gi|6678467	gi|568907654	91	106	yes	no	3;4	0.0006914	154.81	2	2	57173000	37788000	19385000			647
GIFNGFSITLK	QVDPQKYKGIFNGFSI	NGFSITLKEDGVRGLA	K	G	I	L	K	E	0	0	1	0	0	0	0	2	0	2	1	1	0	2	0	1	1	0	0	0	0	11	0	1195.66	gi|568894906;gi|568894904;gi|19526818;gi|568966988	gi|568894906	97	107	yes	no	2	8.81e-06	220.5	1		8144300	8144300	0			648
GIFNGFSITLKEDGVR	QVDPQKYKGIFNGFSI	TLKEDGVRGLAKGWAP	K	G	I	V	R	G	0	1	1	1	0	0	1	3	0	2	1	1	0	2	0	1	1	0	0	1	0	16	1	1751.92	gi|568894906;gi|568894904;gi|19526818;gi|568966988	gi|568894906	97	112	yes	no	3	0.046727	53.946	1		6562300	6562300	0			649
GIIDSTVSEQR	TDKHTLVKGIIDSTVS	DSTVSEQRQVVAVTGD	K	G	I	Q	R	Q	0	1	0	1	0	1	1	1	0	2	0	0	0	0	0	2	1	0	0	1	0	11	0	1203.61	gi|62234487;gi|568968333;gi|568968341;gi|568968337;gi|568968335;gi|568968339	gi|62234487	779	789	yes	no	2	4.97e-05	201.09	1	1	31304000	15659000	15645000			650
GILAADESTGSIAK	HRIVAPGKGILAADES	ESTGSIAKRLQSIGTE	K	G	I	A	K	R	3	0	0	1	0	0	1	2	0	2	1	1	0	0	0	2	1	0	0	0	0	14	0	1331.69	gi|6671539;gi|568949352;gi|568949350;gi|293597569;gi|568949348;gi|293597567;gi|476007882	gi|6671539	29	42	yes	no	2	2.81e-05	197.38	1	1	36595000	22054000	14541000			651
GILTLKYPIEHGIITNWDDMEK	GDEAQSKRGILTLKYP	TNWDDMEKIWHHTFYN	R	G	I	E	K	I	0	0	1	2	0	0	2	2	1	4	2	2	1	0	1	0	2	1	1	0	0	22	1	2585.32	gi|439253893;gi|33563240;gi|14192922;gi|157823889;gi|6671507;gi|569006251	gi|439253893	65	86	yes	no	3;4	0.0015508	120.79	3	4	446560000	261080000	185480000			652
GIPNVLRR	AFPSYFSKGIPNVLRR	GIPNVLRRTRERILRV	K	G	I	R	R	T	0	2	1	0	0	0	0	1	0	1	1	0	0	0	1	0	0	0	0	1	0	8	1	923.566	gi|568973615;gi|21539585	gi|568973615	34	41	yes	no	2	0.0094249	97.473		2	0	0	0			653
GIQYLIER	LFNKKPEKGIQYLIER	GIQYLIERGFLSDTPV	K	G	I	E	R	G	0	1	0	0	0	1	1	1	0	2	1	0	0	0	0	0	0	0	1	0	0	8	0	990.55	gi|569011985;gi|167900460;gi|569011983;gi|569011981;gi|569011979;gi|569011991;gi|569011989;gi|569011987;gi|53832028;gi|568941588;gi|568941586;gi|568941572;gi|197304780;gi|568941594;gi|568941592;gi|568941590;gi|568941584;gi|197304784;gi|568941582;gi|568941580;gi|568941578;gi|568941576;gi|568941574	gi|569011985	761	768	no	no	2	0.0042559	130.75	1	1	24792000	13098000	11694000			654
GIRPAINVGLSVSR	LETELFYKGIRPAINV	NVGLSVSRVGSAAQTR	K	G	I	S	R	V	1	2	1	0	0	0	0	2	0	2	1	0	0	0	1	2	0	0	0	2	0	14	0	1437.84	gi|6680748	gi|6680748	403	416	yes	yes	3	0.0092712	88.075	1	1	18129000	10669000	7459700			655
GISPVPINLR	DRVTGTNKGISPVPIN	SPVPINLRVYSPHVLN	K	G	I	L	R	V	0	1	1	0	0	0	0	1	0	2	1	0	0	0	2	1	0	0	0	1	0	10	0	1064.63	gi|568912893;gi|568912891;gi|568912889;gi|568912887;gi|568912881;gi|568912876;gi|568912874;gi|568912870;gi|568912895;gi|568912885;gi|568912883;gi|568912879;gi|568912872;gi|116063570;gi|568912897;gi|568958799;gi|568958795;gi|568958791;gi|568958789;gi|359751399;gi|568958787;gi|359751394;gi|87299637;gi|568958785;gi|568958783;gi|568958781;gi|359751391;gi|568958779;gi|568958777;gi|568958775;gi|5689587…	gi|568912893	186	195	yes	no	2	0.0010707	142.36	1	1	38913000	22422000	16491000			656
GISQEQMNEFR	QILTRDAKGISQEQMN	QEQMNEFRASFNHFDR	K	G	I	F	R	A	0	1	1	0	0	2	2	1	0	1	0	0	1	1	0	1	0	0	0	0	0	11	0	1337.6	gi|568978636;gi|61097906;gi|568978634;gi|568978632;gi|568978630;gi|568978628;gi|568978638;gi|568978640	gi|568978636	742	752	yes	no	2	9.37e-05	180.24	1		22093000	22093000	0			657
GISQEQMQEFR	QILTRDAKGISQEQMQ	QEQMQEFRASFNHFDK	K	G	I	F	R	A	0	1	0	0	0	3	2	1	0	1	0	0	1	1	0	1	0	0	0	0	0	11	0	1351.62	gi|568946340;gi|568946338;gi|568946336;gi|568946342;gi|11230802	gi|568946340	762	772	yes	no	2	1.22e-15	317.4	1	1	60616000	37786000	22830000			658
GIVDQSQQAYQEAFEISKK	VAAGDDKKGIVDQSQQ	EAFEISKKEMQPT___	K	G	I	K	K	E	2	0	0	1	0	4	2	1	0	2	0	2	0	1	0	2	0	0	1	1	0	19	1	2168.07	gi|568902620;gi|359385700;gi|6756041;gi|359385698;gi|359385696	gi|568902620	140	158	yes	no	3	0.004629	89.344	1		14452000	14452000	0			659
GIYAYGFEKPSAIQQR	NLSESLLRGIYAYGFE	KPSAIQQRAILPCIKG	R	G	I	Q	R	A	2	1	0	0	0	2	1	2	0	2	0	1	0	1	1	1	0	0	2	0	0	16	0	1826.93	gi|21450625;gi|568893448;gi|176866061;gi|568994603;gi|226823309;gi|176865892;gi|568994601;gi|568893092;gi|51712358;gi|218505708;gi|20149756	gi|21450625	46	61	yes	no	3	0.023722	61.444	1		15618000	15618000	0			660
GKDLIGVQNLLK	PIAASTNRGKDLIGVQ	IGVQNLLKKHQALQAE	R	G	K	L	K	K	0	0	1	1	0	1	0	2	0	1	3	2	0	0	0	0	0	0	0	1	0	12	1	1296.78	gi|295054271;gi|568913214;gi|115496850;gi|568913208;gi|568913216;gi|295054266;gi|568913210;gi|568913206;gi|568913202;gi|568913212;gi|568913204	gi|295054271	813	824	yes	no	2;3	6.69e-10	273.44	2	2	153290000	97590000	55701000			661
GKDLIGVQNLLKK	PIAASTNRGKDLIGVQ	GVQNLLKKHQALQAEI	R	G	K	K	K	H	0	0	1	1	0	1	0	2	0	1	3	3	0	0	0	0	0	0	0	1	0	13	2	1424.87	gi|295054271;gi|568913214;gi|115496850;gi|568913208;gi|568913216;gi|295054266;gi|568913210;gi|568913206;gi|568913202;gi|568913212;gi|568913204	gi|295054271	813	825	yes	no	3	7.94e-05	180.61	1	1	47198000	29052000	18146000			662
GKEEVASALVHILQSTGK	LEPALNVKGKEEVASA	HILQSTGKAKDFLSDM	K	G	K	G	K	A	2	0	0	0	0	1	2	2	1	1	2	2	0	0	0	2	1	0	0	2	0	18	1	1866.02	gi|527498272;gi|569000218;gi|569000225;gi|569000208;gi|569000220;gi|569000214;gi|569000212;gi|569000222;gi|569000216;gi|569000210;gi|569000233;gi|569000231;gi|569000229;gi|569000227	gi|527498272	443	460	no	no	3;4	0.00026388	165.66	2	2	79055000	52023000	27033000			663
GKFTTSDVAAIETDKEGVQNAK	ITPELLTRGKFTTSDV	KEGVQNAKEILTRLGV	R	G	K	A	K	E	3	0	1	2	0	1	2	2	0	1	0	3	0	1	0	1	3	0	0	2	0	22	2	2308.15	gi|568966729;gi|568966727;gi|225735584;gi|568966725;gi|568966723;gi|568966721;gi|568966719	gi|568966729	318	339	yes	no	3	4.59e-06	201.96	1	1	35593000	23571000	12021000			664
GKPDVVVKEDEEYKR	TPITISVKGKPDVVVK	KEDEEYKRVDFSKVPK	K	G	K	K	R	V	0	1	0	2	0	0	3	1	0	0	0	3	0	0	1	0	0	0	1	3	0	15	2	1789.92	gi|21450129	gi|21450129	241	255	yes	yes	4	0.0090531	101.72	1	1	11298000	2572600	8725100			665
GKSQQLTVSAAQKPRPSSGNLLQSPEPSYGPARPR	GQPPPLQRGKSQQLTV	SYGPARPRQQSLSKEG	R	G	K	P	R	Q	3	3	1	0	0	4	1	3	0	0	3	2	0	0	6	6	1	0	1	1	0	35	1	3688.94	gi|527498272;gi|569000218;gi|569000225;gi|569000208;gi|569000220;gi|569000214;gi|569000212;gi|569000222;gi|569000216;gi|569000210;gi|569000233;gi|569000231;gi|569000229;gi|569000235;gi|569000227	gi|527498272	1068	1102	no	no	5;6	0.033934	25.785	1	2	145710000	62253000	83454000			666
GKSVKPGEGLELPVGAK	SILQQMNRGKSVKPGE	LELPVGAKSANLAPRS	R	G	K	A	K	S	1	0	0	0	0	0	2	4	0	0	2	3	0	0	2	1	0	0	0	2	0	17	1	1664.95	gi|164607122;gi|568952740;gi|169403965;gi|568952738;gi|568952736;gi|568952734;gi|568952732;gi|568952730;gi|568952726;gi|568952724;gi|568952722;gi|568952718;gi|568952716;gi|568952714;gi|568952712;gi|568952710;gi|568952708;gi|568952728;gi|568952720;gi|568952742	gi|164607122	1048	1064	yes	no	3	0.053993	48.729	1		10034000	10034000	0			667
GLAVFISDIR	VSKGDGMRGLAVFISD	AVFISDIRNCKSKEAE	R	G	L	I	R	N	1	1	0	1	0	0	0	1	0	2	1	0	0	1	0	1	0	0	0	1	0	10	0	1089.62	gi|163644277;gi|568952281;gi|116256510;gi|6671561	gi|163644277	12	21	no	no	2	0.00051708	163.64	1	1	43156000	23539000	19617000			668
GLDPNYHDSDSGETPLTLAAQTEGSVEVIR	KVARLLDKGLDPNYHD	EGSVEVIRTLCLGGAH	K	G	L	I	R	T	2	1	1	3	0	1	3	3	1	1	3	0	0	0	2	3	3	0	1	2	0	30	0	3170.5	gi|568947831;gi|568947829;gi|568947827;gi|283549150;gi|568947835;gi|568947833	gi|568947831	202	231	yes	no	3	0.00033252	110.7		1	5768200	0	5768200			669
GLGEISAATEFK	RLAALNGKGLGEISAA	ISAATEFKTQPVHSPP	K	G	L	F	K	T	2	0	0	0	0	0	2	2	0	1	1	1	0	1	0	1	1	0	0	0	0	12	0	1221.62	gi|568958952;gi|124517683;gi|568958978;gi|568958976;gi|568958974;gi|124517689;gi|568958972;gi|568958970;gi|568958968;gi|568958966;gi|568958964;gi|164448632;gi|568958962;gi|568958960;gi|568958958;gi|568958956;gi|568958954;gi|568958950;gi|568958948;gi|568958946;gi|568958944;gi|568958942;gi|568958940;gi|568958938;gi|568958980	gi|568958952	594	605	yes	no	2	5.39e-05	187.85	1	1	46889000	28273000	18616000			670
GLGFSIAGGVGNQHIPGDNSIYVTK	IKLIKGPKGLGFSIAG	DNSIYVTKIIEGGAAH	K	G	L	T	K	I	1	0	2	1	0	1	0	6	1	3	1	1	0	1	1	2	1	0	1	2	0	25	0	2500.27	gi|569019198;gi|568971503;gi|569019196;gi|568971501;gi|569019194;gi|568971499;gi|569019192;gi|568971497;gi|569019189;gi|568971494;gi|569019187;gi|568971492;gi|157909820;gi|6681195;gi|569019185;gi|568971490;gi|569019183;gi|568971488;gi|569019181;gi|568971486;gi|569019179;gi|568971484;gi|118136297;gi|568950512;gi|568950510;gi|568950538;gi|568950536;gi|568950534;gi|568950532;gi|568950530;gi|56895052…	gi|569019198	144	168	no	no	2;3	0.0015547	96.016	1	2	238320000	151590000	86725000			671
GLPGPEDDKPTVISELSSR	WGDPVESRGLPGPEDD	VISELSSRLQQLNKDT	R	G	L	S	R	L	0	1	0	2	0	0	2	2	0	1	2	1	0	0	3	3	1	0	0	1	0	19	0	1996.01	gi|71896543;gi|568992966;gi|568992972;gi|568992970;gi|568992968	gi|71896543	1482	1500	yes	no	3	0.017946	65.265	1	1	52010000	31329000	20681000			672
GLSSVPEVAEVEPTTK	TSPEKTEKGLSSVPEV	AEVEPTTKADQGLDFA	K	G	L	T	K	A	1	0	0	0	0	0	3	1	0	0	1	1	0	0	2	2	2	0	0	3	0	16	0	1641.85	gi|568905909;gi|568905907;gi|568905905;gi|569018374;gi|568905903;gi|568905901;gi|568905899;gi|568905897;gi|568905895;gi|568905893;gi|569018372;gi|568905891;gi|568905889;gi|568905887;gi|568905885	gi|568905909	862	877	yes	no	2	0.01057	83.751	1	1	26606000	18821000	7785100			673
GLVSSDELAK	MSWINGIRGLVSSDEL	VSSDELAKDVTGAEAL	R	G	L	A	K	D	1	0	0	1	0	0	1	1	0	0	2	1	0	0	0	2	0	0	0	1	0	10	0	1017.53	gi|295054271;gi|568913214;gi|115496850;gi|568913208;gi|568913216;gi|295054266;gi|568913210;gi|568913206;gi|568913202;gi|568913212;gi|568913204	gi|295054271	1340	1349	yes	no	2	0.0035474	125.74	1	1	31046000	7919400	23126000			674
GMEDLIPLVNR	PAATMGNRGMEDLIPL	DLIPLVNRLQDAFSAI	R	G	M	N	R	L	0	1	1	1	0	0	1	1	0	1	2	0	1	0	1	0	0	0	0	1	0	11	0	1255.66	gi|568912893;gi|568912891;gi|568912889;gi|568912887;gi|568912881;gi|568912876;gi|568912874;gi|568912870;gi|568912895;gi|568912885;gi|568912883;gi|568912879;gi|568912872;gi|116063570	gi|568912893	77	87	yes	no	2	0.00047998	164.65	2	2	49617000	30482000	19134000			675
GMGGAFVLVLYDEIKK	GAWSNVLRGMGGAFVL	VLYDEIKKYV______	R	G	M	K	K	Y	1	0	0	1	0	0	1	3	0	1	2	2	1	1	0	0	0	0	1	2	0	16	1	1738.93	gi|148747424;gi|22094075	gi|148747424	281	296	no	no	3	0.0043585	111.83	1	1	115370000	63384000	51986000			676
GMHQSIEEFR	EAQLGSHRGMHQSIEE	HQSIEEFRAKIERARN	R	G	M	F	R	A	0	1	0	0	0	1	2	1	1	1	0	0	1	1	0	1	0	0	0	0	0	10	0	1232.56	gi|256367522;gi|256355107;gi|256000747;gi|256000745;gi|254675251;gi|256418964;gi|254675201;gi|254675265;gi|254675253;gi|254675119;gi|254675259;gi|254675195;gi|254675117;gi|254675244;gi|254675115	gi|256367522	400	409	yes	no	3	0.025261	73.841	1	1	11474000	6759000	4715000			677
GMNTLVGYDLVPEPK	IDAWELRKGMNTLVGY	YDLVPEPKIIDAALRA	K	G	M	P	K	I	0	0	1	1	0	0	1	2	0	0	2	1	1	0	2	0	1	0	1	2	0	15	0	1631.82	gi|112181182	gi|112181182	69	83	yes	yes	2	0.00059017	147.83	1	1	19135000	11346000	7788100			678
GMSLNLEPDNVGVVVFGNDK	VEFSSGLKGMSLNLEP	VVVFGNDKLIKEGDVV	K	G	M	D	K	L	0	0	3	2	0	0	1	3	0	0	2	1	1	1	1	1	0	0	0	4	0	20	0	2103.03	gi|6680748	gi|6680748	104	123	yes	yes	2	1.16e-18	329.56	1	1	13242000	7377400	5864600			679
GNAMVEEGHFAAEDVK	RIKAVTQKGNAMVEEG	HFAAEDVKAKLSELNQ	K	G	N	V	K	A	3	0	1	1	0	0	3	2	1	0	0	1	1	1	0	0	0	0	0	2	0	16	0	1702.76	gi|295054271;gi|568913214;gi|115496850;gi|568913208;gi|568913216;gi|295054266;gi|568913210;gi|568913206;gi|568913202;gi|568913212;gi|568913204	gi|295054271	847	862	yes	no	2;3	4.49e-08	254.89	3	4	383330000	222870000	160460000			680
GNFGGSFAGSFGGAGGHAPGVAR	DRAIEMERGNFGGSFA	GHAPGVARKACQIFVR	R	G	N	A	R	K	4	1	1	0	0	0	0	9	1	0	0	0	0	3	1	2	0	0	0	1	0	23	0	2033.95	gi|158186704;gi|21313308	gi|158186704	588	610	yes	no	3	0.016847	59.182	1		17058000	17058000	0			681
GNFNYIEFTR	REAPIDKKGNFNYIEF	FNYIEFTRILKHGAKD	K	G	N	T	R	I	0	1	2	0	0	0	1	1	0	1	0	0	0	2	0	0	1	0	1	0	0	10	0	1259.59	gi|71037403;gi|21728376;gi|569001415	gi|71037403	152	161	yes	no	2	5.29e-07	238.01	1	1	37093000	23362000	13731000			682
GNGTELFDYVADCLADFMK	PMPNEITRGNGTELFD	DCLADFMKTKNLTHKK	R	G	N	M	K	T	2	0	1	3	1	0	1	2	0	0	2	1	1	2	0	0	1	0	1	1	0	19	0	2164.94	gi|568967198;gi|21703836	gi|568967198	121	139	yes	no	3	0.043612	40.493		1	6591000	0	6591000			683
GNPTVEVDLYTAK	AREIFDSRGNPTVEVD	EVDLYTAKGLFRAAVP	R	G	N	A	K	G	1	0	1	1	0	0	1	1	0	0	1	1	0	0	1	0	2	0	1	2	0	13	0	1405.71	gi|70794816;gi|568930542;gi|158853992;gi|569019040;gi|568930540;gi|568930538;gi|568940593;gi|7305027;gi|568940591;gi|568940589;gi|568895712	gi|70794816	16	28	yes	no	2	3.99e-05	183.06		1	10755000	0	10755000			684
GNSGLGFSIAGGTDNPHIGDDPGIFITK	FEEITLERGNSGLGFS	DPGIFITKIIPGGAAA	R	G	N	T	K	I	1	0	2	3	0	0	0	7	1	4	1	1	0	2	2	2	2	0	0	0	0	28	0	2756.34	gi|118136297;gi|568950512;gi|568950510;gi|568950538;gi|568950536;gi|568950534;gi|568950532;gi|568950530;gi|568950528;gi|568950526;gi|568950524;gi|568950522;gi|568950516;gi|568950514;gi|568950508;gi|568950506;gi|568950504;gi|568950502;gi|568950500;gi|568950548;gi|568950520;gi|568950518	gi|118136297	104	131	yes	no	3	5.42e-06	152.57	1	1	101770000	64964000	36805000			685
GNSGLGFSIAGGTDNPHIGDDPSIFITK	YEEITLERGNSGLGFS	DPSIFITKIIPGGAAA	R	G	N	T	K	I	1	0	2	3	0	0	0	6	1	4	1	1	0	2	2	3	2	0	0	0	0	28	0	2786.35	gi|569019198;gi|568971503;gi|569019196;gi|568971501;gi|569019194;gi|568971499;gi|569019192;gi|568971497;gi|569019189;gi|568971494;gi|569019187;gi|568971492;gi|157909820;gi|6681195;gi|569019185;gi|568971490;gi|569019183;gi|568971488;gi|569019181;gi|568971486;gi|569019179;gi|568971484	gi|569019198	46	73	yes	no	2;3	0.00042059	114.84	1	2	284650000	161660000	122990000			686
GPAAENLEAKPVQAPTVK	TAVKKETKGPAAENLE	PVQAPTVKKAEKDKKP	K	G	P	V	K	K	4	0	1	0	0	1	2	1	0	0	1	2	0	0	3	0	1	0	0	2	0	18	0	1818.98	gi|160707978;gi|160707976;gi|568932804;gi|568932802;gi|568932800;gi|568932798;gi|568932806	gi|160707978	940	957	yes	no	3	0.003093	108.18		1	13520000	0	13520000			687
GPAGPGPGPGSGAAPEAR	FHTLPYQRGPAGPGPG	SGAAPEARSESPSRIR	R	G	P	A	R	S	4	1	0	0	0	0	1	6	0	0	0	0	0	0	5	1	0	0	0	0	0	18	0	1501.73	gi|568929128;gi|568929126;gi|38348480	gi|568929128	145	162	yes	no	2	1.08e-05	206.13		1	6753000	0	6753000			688
GPQGLGQPSGSLPAK	GAAPLKQKGPQGLGQP	PSGSLPAKASPQATKA	K	G	P	A	K	A	1	0	0	0	0	2	0	4	0	0	2	1	0	0	3	2	0	0	0	0	0	15	0	1392.74	gi|568962755;gi|124487407	gi|568962755	556	570	yes	no	2	1.55e-07	225.31	1	1	59064000	29527000	29538000			689
GPSAEMQGYMMR	RSQPMVLRGPSAEMQG	EMQGYMMRDLNSSIDL	R	G	P	M	R	D	1	1	0	0	0	1	1	2	0	0	0	0	3	0	1	1	0	0	1	0	0	12	0	1356.56	gi|527498272;gi|569000218;gi|569000225;gi|569000208;gi|569000220;gi|569000214;gi|569000212;gi|569000222;gi|569000216;gi|569000210;gi|569000233;gi|569000231;gi|569000229;gi|569000235;gi|569000227	gi|527498272	750	761	no	no	2	5.54e-11	289.59	3	1	39468000	33492000	5975400			690
GPVTFRDPLLK	KLKSPLGKGPVTFRDP	TFRDPLLKQSSDSELM	K	G	P	L	K	Q	0	1	0	1	0	0	0	1	0	0	2	1	0	1	2	0	1	0	0	1	0	11	1	1241.71	gi|71896543;gi|568992966;gi|568992972;gi|568992970;gi|568992968	gi|71896543	1425	1435	yes	no	3	0.012151	105.2	1	1	19067000	11981000	7085800			691
GPVTKEPHKDQGSVAPGLPK	TSDASKNRGPVTKEPH	SVAPGLPKGQEPLKDQ	R	G	P	P	K	G	1	0	0	1	0	1	1	3	1	0	1	3	0	0	4	1	1	0	0	2	0	20	2	2041.1	gi|113204613	gi|113204613	582	601	yes	yes	4	0.021272	73.168	1	1	4838800	2947900	1891000			692
GQEDLILSYEPVTR	GYGTKTLRGQEDLILS	LSYEPVTRQEINYTRP	R	G	Q	T	R	Q	0	1	0	1	0	1	2	1	0	1	2	0	0	0	1	1	1	0	1	1	0	14	0	1618.82	gi|118136297;gi|568950512;gi|568950510;gi|568950538;gi|568950536;gi|568950534;gi|568950532;gi|568950530;gi|568950528;gi|568950526;gi|568950524;gi|568950522;gi|568950516;gi|568950514;gi|568950508;gi|568950506;gi|568950504;gi|568950502;gi|568950500;gi|568950548;gi|568950520;gi|568950518;gi|340007425;gi|568950546;gi|340007427;gi|568950544;gi|568950542;gi|568950540	gi|118136297	643	656	yes	no	2	2.99e-08	260.73	1	1	29330000	16490000	12839000			693
GQGFVSEDEYLEISDIKR	TWRHLSVKGQGFVSED	LEISDIKRDQSGEYEC	K	G	Q	K	R	D	0	1	0	2	0	1	3	2	0	2	1	1	0	1	0	2	0	0	1	1	0	18	1	2084.01	gi|51092272;gi|568959719;gi|568959713	gi|51092272	169	186	yes	no	3	0.0017122	121.45	1	1	88396000	56990000	31406000			694
GQPGYPSSADYSQSSR	PAPAMQKKGQPGYPSS	ADYSQSSRAPSAYHHA	K	G	Q	S	R	A	1	1	0	1	0	2	0	2	0	0	0	0	0	0	2	5	0	0	2	0	0	16	0	1685.73	gi|568962755;gi|124487407	gi|568962755	3704	3719	yes	no	2	0.0059015	94.387	1	1	8452400	4172700	4279700			695
GQVLAAAYELQR	LLELLDTRGQVLAAAY	AAAYELQRFLHGARQA	R	G	Q	Q	R	F	3	1	0	0	0	2	1	1	0	0	2	0	0	0	0	0	0	0	1	1	0	12	0	1317.7	gi|569005700;gi|569005698;gi|55926127;gi|569005696	gi|569005700	1794	1805	yes	no	2	6.23e-05	182.1	1	1	49949000	33016000	16933000			696
GRELPTAFDYVEFTR	MKPYVDGKGRELPTAF	FDYVEFTRSLFVN___	K	G	R	T	R	S	1	2	0	1	0	0	2	1	0	0	1	0	0	2	1	0	2	0	1	1	0	15	1	1799.88	gi|295054271;gi|568913214;gi|115496850;gi|568913208;gi|568913216;gi|295054266;gi|568913210;gi|568913206;gi|568913202;gi|568913212;gi|568913204	gi|295054271	2438	2452	yes	no	2;3	1.02e-06	229.02	2	2	108790000	73435000	35357000			697
GRKPGSVVAAAAAEAK	PQAIPKKRGRKPGSVV	AAAAAEAKKKAVKESS	R	G	R	A	K	K	6	1	0	0	0	0	1	2	0	0	0	2	0	0	1	1	0	0	0	2	0	16	1	1481.83	gi|126517469;gi|569009843;gi|14149645	gi|126517469	286	301	yes	no	3	0.010381	90.706	1	1	13945000	7321200	6623500			698
GSAQESLDTISPK	YYELSDSRGSAQESLD	SLDTISPKNQHDEKEL	R	G	S	P	K	N	1	0	0	1	0	1	1	1	0	1	1	1	0	0	1	3	1	0	0	0	0	13	0	1331.66	gi|568905909;gi|568905907;gi|568905905;gi|569018374;gi|568905903;gi|568905901;gi|568905899;gi|568905897;gi|568905895;gi|568905893;gi|569018372;gi|568905891;gi|568905889;gi|568905887;gi|568905885	gi|568905909	440	452	yes	no	2	0.00069182	147.39	1		9349400	9349400	0			699
GSIPAMSYAPFR	RSRASIHRGSIPAMSY	AMSYAPFRDVRGPPMH	R	G	S	F	R	D	2	1	0	0	0	0	0	1	0	1	0	0	1	1	2	2	0	0	1	0	0	12	0	1295.63	gi|527498272;gi|569000218;gi|569000225;gi|569000208;gi|569000220;gi|569000212;gi|569000210;gi|569000233;gi|569000231;gi|569000229	gi|527498272	11	22	yes	no	2	0.00073662	150.06	1	1	19566000	11716000	7849400			700
GSLPPAALEPQTTVIHNPVDGIK	SSAITSPKGSLPPAAL	HNPVDGIKESSDSTNT	K	G	S	I	K	E	2	0	1	1	0	1	1	2	1	2	2	1	0	0	4	1	2	0	0	2	0	23	0	2353.26	gi|226693349;gi|568969771;gi|568969795;gi|568969793;gi|291291010;gi|568969785;gi|568969783;gi|568969777;gi|568969775;gi|568969769;gi|568969787;gi|568969801;gi|568969797	gi|226693349	370	392	yes	no	3	0.0062207	82.367	1	1	92894000	69176000	23718000			701
GSMAGSTGVHDTVVNQLLSK	IDAICKQRGSMAGSTG	VVNQLLSKIDGVEQLN	R	G	S	S	K	I	1	0	1	1	0	1	0	3	1	0	2	1	1	0	0	3	2	0	0	3	0	20	0	2000	gi|31543349	gi|31543349	338	357	yes	yes	2;3	1.34e-08	242.18	3	2	116780000	95309000	21474000			702
GSPIVQEPEEASEPK	QTPVTSERGSPIVQEP	PEEASEPKEESSPRKT	R	G	S	P	K	E	1	0	0	0	0	1	4	1	0	1	0	1	0	0	3	2	0	0	0	1	0	15	0	1595.77	gi|568921574;gi|568921572;gi|568921570;gi|568921568;gi|568921564;gi|568921562;gi|568921560;gi|568921554;gi|568921552;gi|568921550;gi|568921546;gi|568921542;gi|568921540;gi|568921538;gi|568921536;gi|568921534;gi|568921532;gi|568921530;gi|568921528;gi|568921526;gi|568921548;gi|568921594;gi|568921590;gi|568921588;gi|568921578;gi|568921566;gi|568921558;gi|568921556;gi|568921544;gi|568921576;gi|568921…	gi|568921574	3786	3800	yes	no	2	1.45e-07	227.91	1		7773200	7773200	0			703
GSPLVVISQGK	IFEGMECRGSPLVVIS	LVVISQGKIVLEDGTL	R	G	S	G	K	I	0	0	0	0	0	1	0	2	0	1	1	1	0	0	1	2	0	0	0	2	0	11	0	1083.63	gi|40254595;gi|568986628	gi|40254595	441	451	yes	no	2	9.28e-05	180.66	1	1	36285000	21913000	14373000			704
GSPTPSGTRPTTGQATPQSQQPPKPPEQSR	PDTKPVPKGSPTPSGT	PKPPEQSRRFSLNLGG	K	G	S	S	R	R	1	2	0	0	0	5	1	3	0	0	0	1	0	0	8	4	5	0	0	0	0	30	0	3099.53	gi|160707978;gi|160707976;gi|568932804;gi|568932802;gi|568932800;gi|568932798;gi|568932806	gi|160707978	812	841	yes	no	4	0.035852	37.923	1	1	27862000	15372000	12490000			705
GSSDSLDSLSPR	WGGSKSNRGSSDSLDS	SLDSLSPRTEAVSPTV	R	G	S	P	R	T	0	1	0	2	0	0	0	1	0	0	2	0	0	0	1	5	0	0	0	0	0	12	0	1219.57	gi|568939618;gi|568939614;gi|568939612;gi|568939610;gi|568939608;gi|31711997;gi|568939606;gi|568939604;gi|568939602;gi|568939600;gi|568939598;gi|568939596;gi|568939594;gi|568939592;gi|568939590	gi|568939618	183	194	yes	no	2	5.58e-05	186.58		1	9350400	0	9350400			706
GSSTEDGPGVPPPSPR	RPPPAGTRGSSTEDGP	GVPPPSPRRVLPTSPT	R	G	S	P	R	R	0	1	0	1	0	0	1	3	0	0	0	0	0	0	5	3	1	0	0	1	0	16	0	1535.72	gi|568947831;gi|568947829;gi|568947827;gi|283549150;gi|568947843;gi|568947841;gi|568947847;gi|568947845;gi|568947839;gi|568947837;gi|568947835;gi|568947833;gi|568947849;gi|568947851	gi|568947831	1506	1521	yes	no	2	0.0018811	126.07	1	1	4029600	1898100	2131500			707
GSYGDLGGPIITTQVTIPK	DYSYAGGRGSYGDLGG	TTQVTIPKDLAGSIIG	R	G	S	P	K	D	0	0	0	1	0	1	0	4	0	3	1	1	0	0	2	1	3	0	1	1	0	19	0	1916.03	gi|568983058;gi|568983056;gi|568983054;gi|13384620;gi|568983052;gi|568983050;gi|568983048;gi|568983046	gi|568983058	354	372	yes	no	2	1.04e-08	255.24	1	1	47347000	24992000	22355000			708
GSYLGKAGSSPRSPAQGR	________________	PRSPAQGRADSGEKPA	M	G	S	G	R	A	2	2	0	0	0	1	0	4	0	0	1	1	0	0	2	4	0	0	1	0	0	18	2	1774.91	gi|242397454;gi|242397452	gi|242397454	2	19	yes	no	3	0.041178	70.451	1	1	421070000	281990000	139070000			709
GTAPAASQPAGKPQPGPTTAPGPQPAGPPR	PQSQPTTRGTAPAASQ	PQPAGPPRAEQASSSK	R	G	T	P	R	A	6	1	0	0	0	3	0	5	0	0	0	1	0	0	10	1	3	0	0	0	0	30	0	2758.42	gi|568962755;gi|124487407	gi|568962755	3824	3853	yes	no	3;4	0.0005524	94.403	2	2	99368000	48735000	50633000			710
GTGASGSFKLNKK	KGTLVQTKGTGASGSF	GSFKLNKKAASGEAKP	K	G	T	K	K	A	1	0	1	0	0	0	0	3	0	0	1	3	0	1	0	2	1	0	0	0	0	13	2	1293.7	gi|13430890;gi|254588110;gi|21426893;gi|9845257	gi|13430890	98	110	no	no	3	0.015093	93.839	1	1	1042000	387360	654630			711
GTGGVDTAATGSVFDISNLDR	ENLRLQKRGTGGVDTA	FDISNLDRLGKSEVEL	R	G	T	D	R	L	2	1	1	3	0	0	0	4	0	1	1	0	0	1	0	2	3	0	0	2	0	21	0	2051.98	gi|6753428;gi|568915235;gi|568915233	gi|6753428	355	375	yes	no	2	8.11e-05	162.92		1	6619800	0	6619800			712
GTNVIAGVWLEEAGQK	DSVRQALRGTNVIAGV	WLEEAGQKLSIYEALK	R	G	T	Q	K	L	2	0	1	0	0	1	2	3	0	1	1	1	0	0	0	0	1	1	0	2	0	16	0	1670.86	gi|256367522;gi|256355107;gi|256000747;gi|256000745;gi|254675251;gi|256418964;gi|254675201;gi|254675265;gi|254675253;gi|254675119;gi|254675259;gi|254675195;gi|254675117;gi|254675244;gi|254675115	gi|256367522	2861	2876	yes	no	2	3.11e-05	195.45	1	1	10971000	6715500	4255100			713
GTQGKVLCLQKQLAK	LLDHPFIKGTQGKVLC	CLQKQLAKVLQDQKHR	K	G	T	A	K	V	1	0	0	0	1	3	0	2	0	0	3	3	0	0	0	0	1	0	0	1	0	15	2	1670.95	gi|568917518;gi|568917514;gi|568917512;gi|568917510;gi|568917508;gi|568917506;gi|568917504;gi|568917502;gi|568917500;gi|568917498;gi|568917496;gi|568917494;gi|111120334	gi|568917518	283	297	yes	no	4	0.050387	54.199		1	118530	0	118530			714
GVASSPAISFGQQSTATLTPSPR	RVPTPPVRGVASSPAI	ATLTPSPREEMQPMLQ	R	G	V	P	R	E	3	1	0	0	0	2	0	2	0	1	1	0	0	1	3	5	3	0	0	1	0	23	0	2259.15	gi|568997572;gi|568997570;gi|568997568;gi|568997566;gi|568997564;gi|110815826;gi|568997562;gi|568997560;gi|568997558;gi|568997556;gi|568997554;gi|568997552;gi|568997550;gi|568997548;gi|568997546;gi|568997544	gi|568997572	1158	1180	yes	no	3	0.028887	60.134		1	18807000	0	18807000			715
GVGIISEGNETVEDIAAR	ITAKAIAKGVGIISEG	TVEDIAARLNIPVNQV	K	G	V	A	R	L	2	1	1	1	0	0	3	3	0	3	0	0	0	0	0	1	1	0	0	2	0	18	0	1828.92	gi|21450277;gi|594190942;gi|30409956	gi|21450277	630	647	no	no	2;3	4.44e-25	361.93	2	2	268550000	160740000	107810000			716
GVIDMGNSLIER	HANADRIRGVIDMGNS	MGNSLIERGACAGSED	R	G	V	E	R	G	0	1	1	1	0	0	1	2	0	2	1	0	1	0	0	1	0	0	0	1	0	12	0	1302.66	gi|295054271;gi|568913214;gi|115496850;gi|568913208;gi|568913216;gi|295054266;gi|568913210;gi|568913206;gi|568913202;gi|568913212;gi|568913204	gi|295054271	1593	1604	yes	no	2	1.62e-10	269.04	2	2	120700000	68376000	52327000			717
GVTDTLAQIR	DGLLKRCRGVTDTLAQ	TDTLAQIRRQVDEGMW	R	G	V	I	R	R	1	1	0	1	0	1	0	1	0	1	1	0	0	0	0	0	2	0	0	1	0	10	0	1072.59	gi|116089329;gi|568974914;gi|568974910;gi|568974905;gi|568974901;gi|568974899;gi|568974891;gi|568974889;gi|568974887;gi|568974885;gi|568974883;gi|568974881;gi|568974879;gi|568974877;gi|568974875;gi|568974918;gi|568974916;gi|568974912;gi|568974907;gi|568974895;gi|568974903;gi|568974897;gi|568974893	gi|116089329	851	860	yes	no	2	0.00066958	157.78		1	6108800	0	6108800			718
GVTIASGGVLPNIHPELLAK	EELNQLLKGVTIASGG	IHPELLAKKRGSKGKL	K	G	V	A	K	K	2	0	1	0	0	0	1	3	1	2	3	1	0	0	2	1	1	0	0	2	0	20	0	1985.13	gi|283945579;gi|283945575;gi|283945572;gi|41152517;gi|568983379;gi|568983377	gi|283945579	97	116	yes	no	2;3	8.42e-06	191.97	2	2	180780000	108960000	71822000			719
GVTIASGGVLPR	EELNQLLKGVTIASGG	ASGGVLPRIHPELLAK	K	G	V	P	R	I	1	1	0	0	0	0	0	3	0	1	1	0	0	0	1	1	1	0	0	2	0	12	0	1125.65	gi|568967951;gi|46250738	gi|568967951	97	108	yes	no	2	0.00073592	150.09	1	1	62836000	34532000	28305000			720
GVVDSEDLPLNISR	PEYLNFIRGVVDSEDL	DLPLNISREMLQQSKI	R	G	V	S	R	E	0	1	1	2	0	0	1	1	0	1	2	0	0	0	1	2	0	0	0	2	0	14	0	1512.78	gi|40556608;gi|6754254;gi|568978837	gi|40556608	379	392	yes	no	2	1.41e-11	277.31	1	1	29367000	20933000	8433700			721
GVVTNGLDVSPAEEK	GSGREEEKGVVTNGLD	DVSPAEEKKGEDSSDD	K	G	V	E	K	K	1	0	1	1	0	0	2	2	0	0	1	1	0	0	1	1	1	0	0	3	0	15	0	1513.76	gi|112363107	gi|112363107	760	774	yes	yes	2	0.0035185	155.26	1		79071000	79071000	0			722
GWFPFSYTR	ESEKTKMRGWFPFSYT	WFPFSYTRVLDSDGSD	R	G	W	T	R	V	0	1	0	0	0	0	0	1	0	0	0	0	0	2	1	1	1	1	1	0	0	9	0	1159.55	gi|83649713;gi|568971118;gi|568971116;gi|568971114;gi|568971112;gi|83642836;gi|262231776	gi|83649713	386	394	yes	no	2	0.011731	99.013	1	1	19320000	11244000	8076000			723
GYAYVEFENPDEAEK	RMHPHLSKGYAYVEFE	ENPDEAEKALKHMDGG	K	G	Y	E	K	A	2	0	1	1	0	0	4	1	0	0	0	1	0	1	1	0	0	0	2	1	0	15	0	1759.76	gi|121674799;gi|568999561;gi|121674793;gi|121674790	gi|121674799	181	195	yes	no	2	3.79e-05	190.18		1	8597100	0	8597100			724
GYEEWLLNEIRR	QHLEQAEKGYEEWLLN	WLLNEIRRLERLDHLA	K	G	Y	R	R	L	0	2	1	0	0	0	3	1	0	1	2	0	0	0	0	0	0	1	1	0	0	12	1	1576.8	gi|157951643;gi|568981523;gi|568978636;gi|61097906;gi|568978634;gi|568978632;gi|568978630;gi|568978628;gi|568978638;gi|568978640;gi|568946340;gi|568946338;gi|568946336;gi|568946342;gi|11230802	gi|568946340	397	408	no	no	3	0.0092797	90.05	1	1	21720000	13059000	8661100			725
GYFDALVK	AGVTFAAKGYFDALVK	GYFDALVKMGELASES	K	G	Y	V	K	M	1	0	0	1	0	0	0	1	0	0	1	1	0	1	0	0	0	0	1	1	0	8	0	911.475	gi|83649713;gi|568971118;gi|568971116;gi|568971114;gi|568971112;gi|83642836;gi|262231776	gi|83649713	51	58	yes	no	2	0.0044411	130.27	1	1	13930000	6466600	7463200			726
GYFEYIEENKYSR	RPREDHGRGYFEYIEE	IEENKYSRAKSPQPPV	R	G	Y	S	R	A	0	1	1	0	0	0	3	1	0	1	0	1	0	1	0	1	0	0	3	0	0	13	1	1696.77	gi|160333923	gi|160333923	232	244	yes	yes	3	0.046434	59.155	1	1	38123000	22074000	16049000			727
GYGFGLIK	SARDVFTKGYGFGLIK	GYGFGLIKLDLKTKSE	K	G	Y	I	K	L	0	0	0	0	0	0	0	3	0	1	1	1	0	1	0	0	0	0	1	0	0	8	0	853.47	gi|6755963;gi|568973617	gi|6755963	21	28	yes	no	2	0.0024839	135.87		1	9475700	0	9475700			728
GYLNKDTHDQLSEPSEVR	PLEVAYQRGYLNKDTH	LSEPSEVRSYVDPSTD	R	G	Y	V	R	S	0	1	1	2	0	1	2	1	1	0	2	1	0	0	1	2	1	0	1	1	0	18	1	2086.99	gi|256367522;gi|256355107;gi|256000747;gi|256000745;gi|254675251;gi|256418964;gi|254675201;gi|254675265;gi|254675253;gi|254675119;gi|254675259;gi|254675195;gi|254675117;gi|254675244;gi|254675115	gi|256367522	3666	3683	yes	no	3	0.00065174	140.89	1		8840900	8840900	0			729
GYMTPTSPAGSER	ATTASPTRGYMTPTSP	TSPAGSERSPSTSSTI	R	G	Y	E	R	S	1	1	0	0	0	0	1	2	0	0	0	0	1	0	2	2	2	0	1	0	0	13	0	1352.6	gi|568962755;gi|124487407	gi|568962755	1401	1413	yes	no	2	3.01e-05	193.28	1	1	18438000	8655500	9782100			730
GYSFTTTAER	LMKILTERGYSFTTTA	SFTTTAEREIVRDIKE	R	G	Y	E	R	E	1	1	0	0	0	0	1	1	0	0	0	0	0	1	0	1	3	0	1	0	0	10	0	1131.52	gi|6752954;gi|6671509	gi|6752954	197	206	yes	no	2	8.65e-05	184.71	1	1	314150000	106570000	207580000			731
GYSFTTTAEREIVR	LMKILTERGYSFTTTA	TAEREIVRDIKEKLCY	R	G	Y	V	R	D	1	2	0	0	0	0	2	1	0	1	0	0	0	1	0	1	3	0	1	1	0	14	1	1628.82	gi|6752954;gi|6671509	gi|6752954	197	210	yes	no	3	0.036283	67.519	1	1	35228000	19877000	15352000			732
GYSFVTTAER	LMKILTERGYSFVTTA	SFVTTAEREIVRDIKE	R	G	Y	E	R	E	1	1	0	0	0	0	1	1	0	0	0	0	0	1	0	1	2	0	1	1	0	10	0	1129.54	gi|439253893;gi|33563240;gi|14192922;gi|157823889;gi|6671507;gi|569006251	gi|439253893	199	208	yes	no	2	0.0019741	132.25		1	6627700	0	6627700			733
HALIIYDDLSK	EYFRDNGKHALIIYDD	IIYDDLSKQAVAYRQM	K	H	A	S	K	Q	1	0	0	2	0	0	0	0	1	2	2	1	0	0	0	1	0	0	1	0	0	11	0	1286.69	gi|6680748	gi|6680748	306	316	yes	yes	2	0.00029475	171.92		1	13104000	0	13104000			734
HALLEADVAAHQDR	NVQNLQKKHALLEADV	DVAAHQDRIDGITIQA	K	H	A	D	R	I	4	1	0	2	0	1	1	0	2	0	2	0	0	0	0	0	0	0	0	1	0	14	0	1544.77	gi|295054271;gi|568913214;gi|115496850;gi|568913208;gi|568913216;gi|295054266;gi|568913210;gi|568913206;gi|568913202;gi|568913212;gi|568913204	gi|295054271	720	733	yes	no	3	1.53e-07	226.42	1	1	130160000	72992000	57169000			735
HALLEADVAAHQDRIDGITIQAR	NVQNLQKKHALLEADV	DGITIQARQFQDAGHF	K	H	A	A	R	Q	5	2	0	3	0	2	1	1	2	3	2	0	0	0	0	0	1	0	0	1	0	23	1	2512.31	gi|295054271;gi|568913214;gi|115496850;gi|568913208;gi|568913216;gi|295054266;gi|568913210;gi|568913206;gi|568913202;gi|568913212;gi|568913204	gi|295054271	720	742	yes	no	4	0.021439	67.396		1	11146000	0	11146000			736
HATALEELSEQLEQAKR	QIQDMRQRHATALEEL	EQLEQAKRFKANLEKN	R	H	A	K	R	F	3	1	0	0	0	2	4	0	1	0	3	1	0	0	0	1	1	0	0	0	0	17	1	1952	gi|33598964;gi|568976400;gi|568976398;gi|568976396;gi|568976394;gi|568976402	gi|33598964	1201	1217	yes	no	3	2.52e-12	299.56	1	1	22724000	15417000	7307800			737
HAVTEAEIQQLK	KFKELQIKHAVTEAEI	EAEIQQLKRKLQSLEQ	K	H	A	L	K	R	2	0	0	0	0	2	2	0	1	1	1	1	0	0	0	0	1	0	0	1	0	12	0	1365.73	gi|50053703	gi|50053703	678	689	yes	yes	3	0.013579	84.188	1		7715900	7715900	0			738
HAVTEAEIQQLKR	KFKELQIKHAVTEAEI	AEIQQLKRKLQSLEQE	K	H	A	K	R	K	2	1	0	0	0	2	2	0	1	1	1	1	0	0	0	0	1	0	0	1	0	13	1	1521.83	gi|50053703	gi|50053703	678	690	yes	yes	3	2.02e-05	202.18	1	1	40584000	19745000	20840000			739
HAVTVSYFYDSTR	KNWVPTSKHAVTVSYF	SYFYDSTRNVYRIISL	K	H	A	T	R	N	1	1	0	1	0	0	0	0	1	0	0	0	0	1	0	2	2	0	2	2	0	13	0	1544.73	gi|171846263;gi|568984505;gi|545746274;gi|41281771;gi|6754224	gi|171846263	30	42	yes	no	2	1.71e-05	206.74	1	1	50426000	27655000	22771000			740
HAVVNLINYQDDAELATR	AEPSQMLKHAVVNLIN	DDAELATRAIPELTKL	K	H	A	T	R	A	3	1	2	2	0	1	1	0	1	1	2	0	0	0	0	0	1	0	1	2	0	18	0	2041.02	gi|6671684;gi|568963436;gi|260166642	gi|6671684	134	151	yes	no	3	0.0039138	99.796	1		18442000	18442000	0			741
HEAFESDLAAHQDR	DIKALIRKHEAFESDL	DLAAHQDRVEQIAAIA	K	H	E	D	R	V	3	1	0	2	0	1	2	0	2	0	1	0	0	1	0	1	0	0	0	0	0	14	0	1624.72	gi|157951643;gi|568981523;gi|568978636;gi|61097906;gi|568978634;gi|568978632;gi|568978630;gi|568978628;gi|568978638;gi|568978640;gi|7304855;gi|568946340;gi|568946338;gi|568946336;gi|568946342;gi|11230802	gi|568946340	457	470	no	no	3	1.55e-07	225.79	1	1	24976000	13524000	11451000			742
HEAFETDFTVHKDR	AIQGLLKKHEAFETDF	DFTVHKDRVNDVCTNG	K	H	E	D	R	V	1	1	0	2	0	0	2	0	2	0	0	1	0	2	0	0	2	0	0	1	0	14	1	1730.8	gi|295054271;gi|568913214;gi|115496850;gi|568913208;gi|568913216;gi|295054266;gi|568913210;gi|568913206;gi|568913202;gi|568913212;gi|568913204	gi|295054271	1897	1910	yes	no	3;4	5e-05	194.86	2	2	54269000	28775000	25494000			743
HEALMSDLSAYGSSIQALR	SAEALLKKHEALMSDL	GSSIQALREQAQSCRQ	K	H	E	L	R	E	3	1	0	1	0	1	1	1	1	1	3	0	1	0	0	4	0	0	1	0	0	19	0	2048	gi|295054271;gi|568913214;gi|115496850;gi|568913208;gi|568913216;gi|295054266;gi|568913210;gi|568913206;gi|568913202;gi|568913212;gi|568913204	gi|295054271	932	950	yes	no	3	0.0001455	161.24	1	1	49052000	36885000	12167000			744
HEARPHPQASPAPAMQK	PHARDMGRHEARPHPQ	SPAPAMQKKGQPGYPS	R	H	E	Q	K	K	4	1	0	0	0	2	1	0	2	0	0	1	1	0	4	1	0	0	0	0	0	17	0	1851.92	gi|568962755;gi|124487407	gi|568962755	3686	3702	yes	no	4	0.028722	66.674		1	1404200	0	1404200			745
HEPLQPSAHHSAEPAEAGK	KKEDKEGKHEPLQPSA	AEPAEAGKAETSESSG	K	H	E	G	K	A	4	0	0	0	0	1	3	1	3	0	1	1	0	0	3	2	0	0	0	0	0	19	0	1991.94	gi|126517469;gi|569009843;gi|14149645	gi|126517469	60	78	yes	no	4	0.0053139	97.081		1	415590	0	415590			746
HFISGDEPK	KAFKKELRHFISGDEP	FISGDEPKEKLELVSY	R	H	F	P	K	E	0	0	0	1	0	0	1	1	1	1	0	1	0	1	1	1	0	0	0	0	0	9	0	1028.49	gi|226423909;gi|226423907;gi|568971442	gi|226423909	204	212	yes	no	2	0.00029752	170.5	1	1	2180200	1152800	1027400			747
HFISGDEPKEK	KAFKKELRHFISGDEP	SGDEPKEKLELVSYFG	R	H	F	E	K	L	0	0	0	1	0	0	2	1	1	1	0	2	0	1	1	1	0	0	0	0	0	11	1	1285.63	gi|226423909;gi|226423907;gi|568971442	gi|226423909	204	214	yes	no	3	0.00046835	172.21	1	1	1473500	719940	753520			748
HGGYQPSDEHKTDLNPDNLQGGDDLDPNYVLSSR	FDPIIEERHGGYQPSD	PNYVLSSRVRTGRSIR	R	H	G	S	R	V	0	1	3	6	0	2	1	4	2	0	4	1	0	0	3	3	1	0	2	1	0	34	1	3752.69	gi|10946574	gi|10946574	97	130	yes	yes	4	0.018276	47.319		1	14056000	0	14056000			749
HGSGSGGPDLVQYQPQHGPGLSAPQGLAPLR	SMDQYGGRHGSGSGGP	PQGLAPLRSGLLGNPT	R	H	G	L	R	S	2	1	0	1	0	4	0	7	2	0	4	0	0	0	5	3	0	0	1	1	0	31	0	3077.54	gi|568962755;gi|124487407	gi|568962755	2120	2150	yes	no	4	0.037886	32.612	1	1	49093000	29548000	19545000			750
HIHITQATETTTTR	EEETVTTKHIHITQAT	ATETTTTRHKRTANPS	K	H	I	T	R	H	1	1	0	0	0	1	1	0	2	2	0	0	0	0	0	0	6	0	0	0	0	14	0	1608.82	gi|568972937;gi|568972935;gi|154240730;gi|568972933	gi|568972937	261	274	yes	no	3	0.00063254	147.39	1		1014200	1014200	0			751
HILLAVANDEELNQLLK	KKGRVTPRHILLAVAN	EELNQLLKGVTIASGG	R	H	I	L	K	G	2	0	2	1	0	1	2	0	1	1	5	1	0	0	0	0	0	0	0	1	0	17	0	1932.07	gi|568967951;gi|46250738;gi|283945579;gi|283945575;gi|283945572;gi|41152517;gi|568983379;gi|568983377	gi|283945579	80	96	no	no	2;3	8.91e-08	230.93	2	2	154960000	93043000	61918000			752
HISPSAKPFENGQYLDIYGITR	PEPVISWRHISPSAKP	LDIYGITRDQAGEYEC	R	H	I	T	R	D	1	1	1	1	0	1	1	2	1	3	1	1	0	1	2	2	1	0	2	0	0	22	0	2505.27	gi|568922992;gi|568922990;gi|28893343;gi|84875493;gi|568922988	gi|568922992	168	189	yes	no	3;4	0.00010409	147.49	2	2	113860000	71245000	42619000			753
HKDVAEEITNYRPTIDTLHEQASALPQAHAESPDVK	STQSLVKKHKDVAEEI	HAESPDVKGRLAGIEE	K	H	K	V	K	G	5	1	1	3	0	2	4	0	3	2	2	2	0	0	3	2	3	0	1	2	0	36	1	4009.98	gi|568970047;gi|568970045;gi|117938332;gi|568970049;gi|117938334	gi|568970047	786	821	yes	no	4;5;6	0.00897	60.762	2	3	234490000	152000000	82483000			754
HKHIAEVSQEVTR	DDLWIALRHKHIAEVS	EVSQEVTRSLKDFSSS	R	H	K	T	R	S	1	1	0	0	0	1	2	0	2	1	0	1	0	0	0	1	1	0	0	2	0	13	1	1532.81	gi|165972305;gi|165972307	gi|165972305	293	305	yes	no	3;4	1.9e-07	238.07	2	1	46802000	24407000	22395000			755
HLGLPVFNTVK	TPGKGGQKHLGLPVFN	LPVFNTVKEAKEKTGA	K	H	L	V	K	E	0	0	1	0	0	0	0	1	1	0	2	1	0	1	1	0	1	0	0	2	0	11	0	1223.7	gi|255958286	gi|255958286	95	105	yes	yes	2	0.00078457	152.69	1	1	34932000	22512000	12420000			756
HLQEYQDLLNVK	SLKEEMARHLQEYQDL	YQDLLNVKLALDIEIA	R	H	L	V	K	L	0	0	1	1	0	2	1	0	1	0	3	1	0	0	0	0	0	0	1	1	0	12	0	1498.78	gi|196115327;gi|84000448;gi|568971648	gi|196115327	342	353	yes	no	2;3	6.22e-16	313.52	2	2	87457000	47283000	40174000			757
HLQLAIR	KKTRIIPRHLQLAIRN	RHLQLAIRNDEELNKL	R	H	L	I	R	N	1	1	0	0	0	1	0	0	1	1	2	0	0	0	0	0	0	0	0	0	0	7	0	849.518	gi|30061327;gi|29244126;gi|28316756;gi|87299611;gi|30061393;gi|30061379;gi|30061375;gi|30061371;gi|30061367;gi|30061365;gi|30061363;gi|30061361;gi|30061357;gi|30061353;gi|294712564;gi|568982183;gi|568899346;gi|7106331;gi|568982851;gi|568899745;gi|30089710;gi|30061399;gi|20799907;gi|7949045;gi|256773209	gi|568982851	79	85	no	no	2	0.00012129	217.6	1	1	596420000	133400000	463020000			758
HLQLAIRGDEELDSLIK	KVKRITPRHLQLAIRG	EELDSLIKATIAGGGV	R	H	L	I	K	A	1	1	0	2	0	1	2	1	1	2	4	1	0	0	0	1	0	0	0	0	0	17	1	1949.06	gi|7949045;gi|256773209	gi|7949045	86	102	yes	no	3	0.001824	130.47	1	1	40935000	22601000	18334000			759
HLQLAIRNDEELNK	KKTRIIPRHLQLAIRN	RNDEELNKLLGKVTIA	R	H	L	N	K	L	1	1	2	1	0	1	2	0	1	1	3	1	0	0	0	0	0	0	0	0	0	14	1	1691.9	gi|30061327;gi|29244126;gi|28316756;gi|87299611;gi|30061393;gi|30061379;gi|30061375;gi|30061371;gi|30061367;gi|30061365;gi|30061363;gi|30061361;gi|30061357;gi|30061353;gi|294712564;gi|568982183;gi|568899346;gi|7106331;gi|568982851;gi|568899745;gi|30089710;gi|30061399;gi|20799907	gi|568982851	79	92	no	no	2;3;4	1.11e-16	341.59	3	3	459690000	240250000	219440000			760
HLQLAIRNDEELNKLLGK	KKTRIIPRHLQLAIRN	ELNKLLGKVTIAQGGV	R	H	L	G	K	V	1	1	2	1	0	1	2	1	1	1	5	2	0	0	0	0	0	0	0	0	0	18	2	2103.18	gi|568982851;gi|568899745;gi|30089710;gi|30061399;gi|20799907	gi|568982851	79	96	yes	no	3;4	0.0044435	116	2	2	90747000	57547000	33200000			761
HLQLAIRNDEELNKLLGR	KKTRIIPRHLQLAIRN	ELNKLLGRVTIAQGGV	R	H	L	G	R	V	1	2	2	1	0	1	2	1	1	1	5	1	0	0	0	0	0	0	0	0	0	18	2	2131.19	gi|30061327;gi|29244126;gi|28316756;gi|87299611;gi|30061393;gi|30061379;gi|30061375;gi|30061371;gi|30061367;gi|30061365;gi|30061363;gi|30061361;gi|30061357;gi|30061353;gi|294712564;gi|568982183;gi|568899346	gi|30061327	83	100	yes	no	3;4	7.28e-05	178.47	2	2	107530000	67899000	39629000			762
HLREYQDLLNVK	GTKWEMARHLREYQDL	YQDLLNVKMALDIEIA	R	H	L	V	K	M	0	1	1	1	0	1	1	0	1	0	3	1	0	0	0	0	0	0	1	1	0	12	1	1526.82	gi|112363107;gi|31982755;gi|33563250;gi|148539957	gi|112363107	378	389	no	no	2;3	1.84e-05	216.91	1	2	77098000	42356000	34743000			763
HLWDYTFGPEK	VRNWDDMKHLWDYTFG	DYTFGPEKLNIDTRNC	K	H	L	E	K	L	0	0	0	1	0	0	1	1	1	0	1	1	0	1	1	0	1	1	1	0	0	11	0	1391.65	gi|22122825;gi|568970425	gi|22122825	87	97	yes	no	2	0.0078656	103.21		1	6255400	0	6255400			764
HMALDMGNEIDTQNR	SGIIGNLRHMALDMGN	NEIDTQNRQIDRIMEK	R	H	M	N	R	Q	1	1	2	2	0	1	1	1	1	1	1	0	2	0	0	0	1	0	0	0	0	15	0	1743.77	gi|6755588;gi|597517936	gi|6755588	162	176	yes	no	3	1.51e-07	246.25	1	2	22962000	7514100	15448000			765
HMLGEDDYTRPPEPVYSTVNK	GRYSPIPKHMLGEDDY	PVYSTVNKLCDKPASP	K	H	M	N	K	L	0	1	1	2	0	0	2	1	1	0	1	1	1	0	3	1	2	0	2	2	0	21	0	2447.14	gi|118136297;gi|568950512;gi|568950510;gi|568950538;gi|568950536;gi|568950534;gi|568950532;gi|568950530;gi|568950528;gi|568950526;gi|568950524;gi|568950522;gi|568950516;gi|568950514;gi|568950508;gi|568950506;gi|568950504;gi|568950502;gi|568950500	gi|118136297	333	353	yes	no	3	0.00019075	136.85	1		18776000	18776000	0			766
HNALKDLRSQR	KQQLLQTKHNALKDLR	LKDLRSQRRKKALEIS	K	H	N	Q	R	R	1	2	1	1	0	1	0	0	1	0	2	1	0	0	0	1	0	0	0	0	0	11	2	1336.73	gi|569009609;gi|569009607;gi|569009605;gi|569009603;gi|6681203;gi|569009601;gi|569009599;gi|569009597;gi|569009595;gi|569009593;gi|569009591	gi|569009609	1883	1893	yes	no	3	0.052985	62.633		1	1795900	0	1795900			767
HNHDLSSYQDTIQQLENELR	QLSDIEERHNHDLSSY	QQLENELRGTKWEMAR	R	H	N	L	R	G	0	1	2	2	0	3	2	0	2	1	3	0	0	0	0	2	1	0	1	0	0	20	0	2439.14	gi|112363107	gi|112363107	350	369	yes	yes	3;4	3.89e-06	209.19	2	2	267560000	184920000	82633000			768
HPTPLALGQFHTVTLLR	GSGMATIRHPTPLALG	FHTVTLLRSLTQGSLI	R	H	P	L	R	S	1	1	0	0	0	1	0	1	2	0	4	0	0	1	2	0	3	0	0	1	0	17	0	1900.07	gi|568930638;gi|183979966;gi|568930634;gi|568930632;gi|568930630;gi|568930636	gi|568930638	3739	3755	yes	no	3	0.050276	57.973	1		5942600	5942600	0			769
HQADIASYQDAIQQLDSELR	QRSELEDRHQADIASY	QQLDSELRNTKWEMAA	R	H	Q	L	R	N	3	1	0	3	0	4	1	0	1	2	2	0	0	0	0	2	0	0	1	0	0	20	0	2300.1	gi|124286811	gi|124286811	351	370	yes	yes	3	0.00012284	159.5	1	1	64226000	42436000	21790000			770
HQAFEAELHANADR	KLLSKHQKHQAFEAEL	ELHANADRIRGVIDMG	K	H	Q	D	R	I	4	1	1	1	0	1	2	0	2	0	1	0	0	1	0	0	0	0	0	0	0	14	0	1607.74	gi|295054271;gi|568913214;gi|115496850;gi|568913208;gi|568913216;gi|295054266;gi|568913210;gi|568913206;gi|568913202;gi|568913212;gi|568913204	gi|295054271	1577	1590	yes	no	2;3;4	8.11e-08	246.77	3	2	239910000	137000000	102900000			771
HQAFEAELSANQSR	NLQGKVQKHQAFEAEL	ELSANQSRIDALEKAG	K	H	Q	S	R	I	3	1	1	0	0	2	2	0	1	0	1	0	0	1	0	2	0	0	0	0	0	14	0	1586.74	gi|295054271;gi|568913214;gi|115496850;gi|568913208;gi|568913216;gi|295054266;gi|568913210;gi|568913206;gi|568913202;gi|568913212;gi|568913204	gi|295054271	614	627	yes	no	2;3	4.07e-08	257.8	2	2	159390000	84431000	74954000			772
HQAFMAELASNKEWLDK	NLHSKWLKHQAFMAEL	SNKEWLDKIEKEGMQL	K	H	Q	D	K	I	3	0	1	1	0	1	2	0	1	0	2	2	1	1	0	1	0	1	0	0	0	17	1	2016.97	gi|568970047;gi|568970045;gi|117938332;gi|568970049;gi|117938334	gi|568970047	1316	1332	yes	no	3	5.46e-05	183.73	1		16253000	16253000	0			773
HQAFMAELASNKEWLDKIEK	NLHSKWLKHQAFMAEL	EWLDKIEKEGMQLISE	K	H	Q	E	K	E	3	0	1	1	0	1	3	0	1	1	2	3	1	1	0	1	0	1	0	0	0	20	2	2387.19	gi|568970047;gi|568970045;gi|117938332;gi|568970049;gi|117938334	gi|568970047	1316	1335	yes	no	4	0.00029834	149.24	2	2	68139000	41041000	27097000			774
HQALQAEIAGHEPR	GVQNLLKKHQALQAEI	EIAGHEPRIKAVTQKG	K	H	Q	P	R	I	3	1	0	0	0	2	2	1	2	1	1	0	0	0	1	0	0	0	0	0	0	14	0	1555.79	gi|295054271;gi|568913214;gi|115496850;gi|568913208;gi|568913216;gi|295054266;gi|568913210;gi|568913206;gi|568913202;gi|568913212;gi|568913204	gi|295054271	826	839	yes	no	3;4	2.1e-05	203.85	2	2	142570000	78971000	63599000			775
HQEHKGEIDAHEDSFK	GAEALLDRHQEHKGEI	DAHEDSFKSADESGQA	R	H	Q	F	K	S	1	0	0	2	0	1	3	1	3	1	0	2	0	1	0	1	0	0	0	0	0	16	1	1905.86	gi|295054271;gi|568913214;gi|115496850;gi|568913208;gi|568913216;gi|295054266;gi|568913210;gi|568913206;gi|568913202;gi|568913212;gi|568913204	gi|295054271	403	418	yes	no	4;5	0.010237	90.853		2	7704900	0	7704900			776
HQGVMVGMGQK	PSIVGRPRHQGVMVGM	VMVGMGQKDSYVGDEA	R	H	Q	Q	K	D	0	0	0	0	0	2	0	3	1	0	0	1	2	0	0	0	0	0	0	2	0	11	0	1170.56	gi|6752954;gi|6671509;gi|439253893;gi|33563240;gi|14192922;gi|157823889;gi|6671507;gi|569006251;gi|30425250	gi|6752954	40	50	no	no	2;3	0.0012192	144.65	3	3	1655000	830490	824550			777
HQGVMVGMGQKDSYVGDEAQSK	PSIVGRPRHQGVMVGM	VGDEAQSKRGILTLKY	R	H	Q	S	K	R	1	0	0	2	0	3	1	4	1	0	0	2	2	0	0	2	0	0	1	3	0	22	1	2350.07	gi|6752954;gi|6671509;gi|439253893;gi|33563240;gi|14192922;gi|157823889;gi|6671507;gi|569006251	gi|6752954	40	61	no	no	3;4	0.00027726	134.58	4	5	127790000	47288000	80503000			778
HQGVMVGMGQKDSYVGDEAQSKR	PSIVGRPRHQGVMVGM	GDEAQSKRGILTLKYP	R	H	Q	K	R	G	1	1	0	2	0	3	1	4	1	0	0	2	2	0	0	2	0	0	1	3	0	23	2	2506.17	gi|6752954;gi|6671509;gi|439253893;gi|33563240;gi|14192922;gi|157823889;gi|6671507;gi|569006251	gi|6752954	40	62	no	no	4	0.0016157	118.36	2	4	70398000	23079000	47319000			779
HQILEQAVEDYAETVHQLSK	SAVSMLKKHQILEQAV	ETVHQLSKTSRALVAD	K	H	Q	S	K	T	2	0	0	1	0	3	3	0	2	1	2	1	0	0	0	1	1	0	1	2	0	20	0	2337.16	gi|568970047;gi|568970045;gi|117938332;gi|568970049;gi|117938334	gi|568970047	1634	1653	yes	no	3;4	1.06e-12	269.99	2	2	236950000	163670000	73274000			780
HQLLEADISAHEDR	SVNNLLKKHQLLEADI	DISAHEDRLKDLNSQA	K	H	Q	D	R	L	2	1	0	2	0	1	2	0	2	1	2	0	0	0	0	1	0	0	0	0	0	14	0	1632.79	gi|295054271;gi|568913214;gi|115496850;gi|568913208;gi|568913216;gi|295054266;gi|568913210;gi|568913206;gi|568913202;gi|568913212;gi|568913204	gi|295054271	1685	1698	yes	no	3	4.44e-05	180.95	1	1	99853000	55413000	44440000			781
HQPAASPVVVRAPPAKPK	ATSPQRPKHQPAASPV	RAPPAKPKSPLMPAKP	K	H	Q	P	K	S	4	1	0	0	0	1	0	0	1	0	0	2	0	0	5	1	0	0	0	3	0	18	1	1849.07	gi|86355503	gi|86355503	80	97	yes	yes	4	0.036385	59.634		1	1142200	0	1142200			782
HQVLEQALADYAQTIK	SAQAEVKKHQVLEQAL	ADYAQTIKQLAASSQD	K	H	Q	I	K	Q	3	0	0	1	0	3	1	0	1	1	2	1	0	0	0	0	1	0	1	1	0	16	0	1826.95	gi|569005700;gi|569005698;gi|55926127;gi|569005696	gi|569005700	1630	1645	yes	no	3	3.34e-05	192.78	1	1	23809000	15755000	8054000			783
HRDFVAEPMGEKPVGSLAGIGDVLSK	________________	GIGDVLSKRLEERGFD	K	H	R	S	K	R	2	1	0	2	0	0	2	4	1	1	2	2	1	1	2	2	0	0	0	3	0	26	1	2708.4	gi|84042521;gi|6753178;gi|557636704	gi|84042521	7	32	yes	no	4	0.01113	79.172	1	1	29872000	18867000	11004000			784
HRDTGILDSIGR	ARHGFLPRHRDTGILD	GILDSIGRFFSGDRGA	R	H	R	G	R	F	0	2	0	2	0	0	0	2	1	2	1	0	0	0	0	1	1	0	0	0	0	12	1	1338.7	gi|69885032;gi|569005281;gi|569005279;gi|69885049;gi|569005287;gi|569005283;gi|69885056;gi|569005289;gi|569005285;gi|69885073;gi|6754658;gi|569005291;gi|69885018;gi|69885040;gi|69885065	gi|69885032	31	42	no	no	2;3	0.00015773	209.67	3	3	2589500000	1541600000	1047900000			785
HREEEQLLVQR	RERVELQRHREEEQLL	EEQLLVQRELQELQTI	R	H	R	Q	R	E	0	2	0	0	0	2	3	0	1	0	2	0	0	0	0	0	0	0	0	1	0	11	1	1435.75	gi|568962755;gi|124487407	gi|568962755	2412	2422	yes	no	3	6.09e-05	206.97	1	1	38465000	11081000	27384000			786
HRPDLIDFDKLKK	AFNALIHKHRPDLIDF	IDFDKLKKSNAHYNLQ	K	H	R	K	K	S	0	1	0	3	0	0	0	0	1	1	2	3	0	1	1	0	0	0	0	0	0	13	2	1623.91	gi|568970047;gi|568970045;gi|117938332;gi|568970049;gi|117938334	gi|568970047	215	227	yes	no	4	0.013598	92.295	1		12150000	12150000	0			787
HRPDLIDYSK	GLCALIHRHRPDLIDY	PDLIDYSKLNKDDPIG	R	H	R	S	K	L	0	1	0	2	0	0	0	0	1	1	1	1	0	0	1	1	0	0	1	0	0	10	0	1242.64	gi|157951643	gi|157951643	193	202	yes	yes	3	0.004138	123.01		1	3157800	0	3157800			788
HRPDLLDFESLKK	AFNAIVHKHRPDLLDF	LDFESLKKCNAHYNLQ	K	H	R	K	K	C	0	1	0	2	0	0	1	0	1	0	3	2	0	1	1	1	0	0	0	0	0	13	1	1596.86	gi|569005700;gi|569005698;gi|55926127;gi|569005696	gi|569005700	218	230	yes	no	2;4	0.00032432	171.26	2	2	45470000	29781000	15689000			789
HRPELIDYGK	GFCALIHRHRPELIDY	PELIDYGKLRKDDPLT	R	H	R	G	K	L	0	1	0	1	0	0	1	1	1	1	1	1	0	0	1	0	0	0	1	0	0	10	0	1226.64	gi|568978636;gi|61097906;gi|568978634;gi|568978632;gi|568978630;gi|568978628;gi|568978638	gi|568978636	186	195	yes	no	3	0.0010856	141.1	1	1	15385000	5872000	9512900			790
HRPELIEYDK	AFNALIHRHRPELIEY	PELIEYDKLRKDDPVT	R	H	R	D	K	L	0	1	0	1	0	0	2	0	1	1	1	1	0	0	1	0	0	0	1	0	0	10	0	1298.66	gi|568946340;gi|568946338;gi|568946336;gi|568946342;gi|11230802	gi|568946340	206	215	yes	no	3	0.0006409	158.47	1	1	14555000	6122200	8432900			791
HRPELIEYDKLR	AFNALIHRHRPELIEY	LIEYDKLRKDDPVTNL	R	H	R	L	R	K	0	2	0	1	0	0	2	0	1	1	2	1	0	0	1	0	0	0	1	0	0	12	1	1567.85	gi|568946340;gi|568946338;gi|568946336;gi|568946342;gi|11230802	gi|568946340	206	217	yes	no	4	0.0044282	126.34	1	1	18815000	9767200	9047300			792
HSAEVAGYQDSIGQLESDLR	QILELEERHSAEVAGY	GQLESDLRNTKSEMAR	R	H	S	L	R	N	2	1	0	2	0	2	2	2	1	1	2	0	0	0	0	3	0	0	1	1	0	20	0	2174.02	gi|148539957	gi|148539957	347	366	yes	yes	2;3	1.4e-26	375.68	2	2	268630000	170920000	97707000			793
HSANINLHRK	PSRRSRDRHSANINLH	ANINLHRKLLTKELDD	R	H	S	R	K	L	1	1	2	0	0	0	0	0	2	1	1	1	0	0	0	1	0	0	0	0	0	10	1	1188.65	gi|568926726;gi|268830542;gi|568926724;gi|568926730;gi|568926722;gi|568926720;gi|568926718;gi|568926716;gi|568926714;gi|568926712;gi|568926710	gi|568926726	803	812	yes	no	3	0.047956	74.92		1	18071000	0	18071000			794
HSIEVPIPR	GKLFSTHKHSIEVPIP	SIEVPIPRDGEYVVEV	K	H	S	P	R	D	0	1	0	0	0	0	1	0	1	2	0	0	0	0	2	1	0	0	0	1	0	9	0	1046.59	gi|6680954;gi|227497226;gi|227497224	gi|6680954	962	970	yes	no	2	0.0037747	126.24	1	1	23168000	13786000	9382100			795
HSQSLTMAPYSSVSLVEQLEDR	RRVKTMPRHSQSLTMA	LVEQLEDRILCHEKTT	R	H	S	D	R	I	1	1	0	1	0	2	2	0	1	0	3	0	1	0	1	5	1	0	1	2	0	22	0	2476.19	gi|58037475;gi|568962297;gi|568962295	gi|58037475	12	33	yes	no	3	0.031381	44.278		1	5804400	0	5804400			796
HSTLISIPHSLLWK	GGQVYFTRHSTLISIP	IPHSLLWKMFSPKRDT	R	H	S	W	K	M	0	0	0	0	0	0	0	0	2	2	3	1	0	0	1	3	1	1	0	0	0	14	0	1630.92	gi|569004160;gi|247494171;gi|569004158	gi|569004160	40	53	yes	no	3	0.0007421	141.34	1	1	19494000	12425000	7068400			797
HSYHDYDEPPEEGLWPHDEGGPGR	SQKRGPARHSYHDYDE	HDEGGPGRHTSAKEHR	R	H	S	G	R	H	0	1	0	3	0	0	4	4	3	0	1	0	0	0	4	1	0	1	2	0	0	24	0	2775.16	gi|568962755;gi|124487407	gi|568962755	3623	3646	yes	no	4	0.0027592	95.307	1	1	26126000	16042000	10084000			798
HSYSLGFADGR	AVDLSSLKHSYSLGFA	SLGFADGRYLGQGLQY	K	H	S	G	R	Y	1	1	0	1	0	0	0	2	1	0	1	0	0	1	0	2	0	0	1	0	0	11	0	1208.56	gi|568962755;gi|124487407	gi|568962755	2026	2036	yes	no	2	0.00064787	158.06		1	8575000	0	8575000			799
HTGPNSPDTANDGFVR	VEMDWVLKHTGPNSPD	TANDGFVRLRGLPFGC	K	H	T	V	R	L	1	1	2	2	0	0	0	2	1	0	0	0	0	1	2	1	2	0	0	1	0	16	0	1683.76	gi|568975126;gi|568975124;gi|568975122;gi|9845253;gi|569011433;gi|10946928;gi|568975120;gi|568975118;gi|568975116;gi|568975114;gi|568975112;gi|568975110	gi|568975126	99	114	yes	no	3	3.46e-05	191.63	1	1	45415000	23121000	22294000			800
HTVIAAQSLEALSGLQK	LVHTSERRHTVIAAQS	EALSGLQKADADRKRD	R	H	T	Q	K	A	3	0	0	0	0	2	1	1	1	1	3	1	0	0	0	2	1	0	0	1	0	17	0	1764.97	gi|116089329;gi|568974914;gi|568974910;gi|568974905;gi|568974901;gi|568974899;gi|568974891;gi|568974889;gi|568974887;gi|568974885;gi|568974883;gi|568974881;gi|568974879;gi|568974877;gi|568974875;gi|568974918;gi|568974916;gi|568974912;gi|568974907;gi|568974895	gi|116089329	57	73	yes	no	3	0.00049341	141.86	1	1	22874000	16197000	6676800			801
HVINFDLPSDIEEYVHR	GLDISNVKHVINFDLP	DIEEYVHRIGRTGRVG	K	H	V	H	R	I	0	1	1	2	0	0	2	0	2	2	1	0	0	1	1	1	0	0	1	2	0	17	0	2082.02	gi|569012463;gi|569012461;gi|569012459;gi|569012457;gi|25141235;gi|14861844;gi|569008633;gi|6753620;gi|569012465	gi|569012463	481	497	yes	no	3	1.73e-05	203.06	1		12805000	12805000	0			802
HVISYSLSPFEQR	FGNLARIRHVISYSLS	SLSPFEQRAFPSYFSK	R	H	V	Q	R	A	0	1	0	0	0	1	1	0	1	1	1	0	0	1	1	3	0	0	1	1	0	13	0	1561.79	gi|568973615;gi|21539585	gi|568973615	13	25	yes	no	2	2.77e-05	195.72	1		12417000	12417000	0			803
HVLSGTLGIPEHTYR	SLTREKRKHVLSGTLG	GIPEHTYRSRVTLSNQ	K	H	V	Y	R	S	0	1	0	0	0	0	1	2	2	1	2	0	0	0	1	1	2	0	1	1	0	15	0	1678.88	gi|6678347	gi|6678347	62	76	yes	yes	2;3	1.6e-12	308.68	2	2	457880000	287540000	170330000			804
HVLVTLGEK	TVMGAEIRHVLVTLGE	VLVTLGEKMTEEEVEM	R	H	V	E	K	M	0	0	0	0	0	0	1	1	1	0	2	1	0	0	0	0	1	0	0	2	0	9	0	994.581	gi|568966880;gi|33620739;gi|568966877;gi|568958440;gi|568895704;gi|568966886;gi|568966884;gi|568966882;gi|568901143	gi|568966880	111	119	yes	no	2	6.86e-05	182.39		1	13506000	0	13506000			805
HVMSVHASGDASHTAR	ETILVEERHVMSVHAS	GDASHTARDEVDAAES	R	H	V	A	R	D	3	1	0	1	0	0	0	1	3	0	0	0	1	0	0	3	1	0	0	2	0	16	0	1661.77	gi|568998956;gi|568998946;gi|7305031;gi|568998954;gi|568998942;gi|568998908;gi|568998906;gi|568998960;gi|568998950;gi|568998940;gi|568998938;gi|568998936;gi|568998934;gi|568998932;gi|568998930;gi|568998928;gi|568998926;gi|568998924;gi|568998922;gi|568998920;gi|568998918;gi|568998916;gi|568998912;gi|568998910;gi|568998904;gi|568998902;gi|568998900;gi|568998958;gi|568998948;gi|568998964;gi|56899896…	gi|568998956	747	762	yes	no	4	0.0010238	136.33	1	1	369400	206300	163100			806
HWEAELATLK	HASSAISKHWEAELAT	EAELATLKGNNAKLTA	K	H	W	L	K	G	2	0	0	0	0	0	2	0	1	0	2	1	0	0	0	0	1	1	0	0	0	10	0	1196.62	gi|171846263;gi|568984505;gi|545746274;gi|41281771	gi|171846263	194	203	yes	no	2	1.08e-05	219.72	1	1	52800000	19097000	33703000			807
HWEAELATLKGNNAK	HASSAISKHWEAELAT	TLKGNNAKLTAALLES	K	H	W	A	K	L	3	0	2	0	0	0	2	1	1	0	2	2	0	0	0	0	1	1	0	0	0	15	1	1680.86	gi|171846263;gi|568984505;gi|545746274;gi|41281771	gi|171846263	194	208	yes	no	3	5.17e-05	195.72	1	1	42631000	21770000	20862000			808
HWPFMVVNDAGRPK	AVVQSDMKHWPFMVVN	VNDAGRPKVQVEYKGE	K	H	W	P	K	V	1	1	1	1	0	0	0	1	1	0	0	1	1	1	2	0	0	1	0	2	0	14	0	1652.82	gi|31981690	gi|31981690	89	102	yes	yes	3;4	1.38e-05	210.93	3	2	145650000	122630000	23016000			809
HYTVGSYDSLTSHSDYVIDDK	DRTKRLFRHYTVGSYD	SDYVIDDKVAILQKRD	R	H	Y	D	K	V	0	0	0	4	0	0	0	1	2	1	1	1	0	0	0	4	2	0	3	2	0	21	0	2401.07	gi|71896543;gi|568992966;gi|568992972;gi|568992970;gi|568992968;gi|568992974	gi|71896543	549	569	yes	no	3	0.052362	55.267		1	5032000	0	5032000			810
IAAAQYSVTGSAVAR	SGQTLTDRIAAAQYSV	VTGSAVARAVCKATTH	R	I	A	A	R	A	5	1	0	0	0	1	0	1	0	1	0	0	0	0	0	2	1	0	1	2	0	15	0	1463.77	gi|485837015;gi|568960939;gi|568960937;gi|485837007;gi|568960935;gi|568960933;gi|568960931;gi|485836989;gi|568960929;gi|568960927;gi|568960925;gi|568960923;gi|485837048;gi|568960921;gi|7305507;gi|568960919	gi|485837015	10	24	yes	no	2	6.93e-12	292.82	1	1	47612000	35875000	11737000			811
IAALQAFADQLIAVDHYAK	AINVQEEKIAALQAFA	IAVDHYAKGDIANRRN	K	I	A	A	K	G	6	0	0	2	0	2	0	0	1	2	2	1	0	1	0	0	0	0	1	1	0	19	0	2057.09	gi|295054271;gi|568913214;gi|115496850;gi|568913208;gi|568913216;gi|295054266;gi|568913210;gi|568913206;gi|568913202;gi|568913212;gi|568913204	gi|295054271	1481	1499	yes	no	3	0.0026861	107.63	1	1	432180000	228980000	203210000			812
IAATILTSPDLR	NPPLNGARIAATILTS	ILTSPDLRKQWLQEVK	R	I	A	L	R	K	2	1	0	1	0	0	0	0	0	2	2	0	0	0	1	1	2	0	0	0	0	12	0	1269.73	gi|6754036	gi|6754036	326	337	yes	yes	2	0.00045605	162.49		1	5666100	0	5666100			813
IADLPPANPDHIGGYR	SEPTPKSRIADLPPAN	PDHIGGYRLATATFAG	R	I	A	Y	R	L	2	1	1	2	0	0	0	2	1	2	1	0	0	0	3	0	0	0	1	0	0	16	0	1704.86	gi|568918906;gi|568918904;gi|27369581	gi|568918906	450	465	yes	no	3	0.053653	47.037		1	2511500	0	2511500			814
IAEESNFPFIK	GKTALAAKIAEESNFP	ESNFPFIKICSPDKMI	K	I	A	I	K	I	1	0	1	0	0	0	2	0	0	2	0	1	0	2	1	1	0	0	0	0	0	11	0	1293.66	gi|31543349	gi|31543349	556	566	yes	yes	2	5.54e-07	234.39	1	1	83394000	69222000	14172000			815
IAEFAFEYAR	ITEEASKRIAEFAFEY	EFAFEYARNNHRSNVT	R	I	A	A	R	N	3	1	0	0	0	0	2	0	0	1	0	0	0	2	0	0	0	0	1	0	0	10	0	1215.59	gi|18250284	gi|18250284	179	188	yes	yes	2	0.00049896	164.33	1	1	30940000	19853000	11086000			816
IAELESLTLR	EKNDKDKKIAELESLT	ELESLTLRHMKDQNKK	K	I	A	L	R	H	1	1	0	0	0	0	2	0	0	1	3	0	0	0	0	1	1	0	0	0	0	10	0	1143.65	gi|568987537;gi|568987531;gi|568987510;gi|568987540;gi|568987533;gi|568987529;gi|568987526;gi|568987524;gi|568987520;gi|568987518;gi|568987512;gi|568987506;gi|568987504;gi|568987552;gi|568987550;gi|568987548	gi|568987537	747	756	yes	no	2	8.65e-05	184.71	1	1	18886000	12483000	6402400			817
IAKDEGANAFFK	GTLDCWRKIAKDEGAN	EGANAFFKGAWSNVLR	K	I	A	F	K	G	3	0	1	1	0	0	1	1	0	1	0	2	0	2	0	0	0	0	0	0	0	12	1	1309.67	gi|148747424	gi|148747424	261	272	yes	yes	3	9.6e-05	184.44	1		15915000	15915000	0			818
IAPLAEGALPYNLAELQR	LTLADIERIAPLAEGA	YNLAELQRQQSPGLGR	R	I	A	Q	R	Q	4	1	1	0	0	1	2	1	0	1	4	0	0	0	2	0	0	0	1	0	0	18	0	1938.06	gi|568918906;gi|568918904;gi|27369581	gi|568918906	117	134	yes	no	2	5.41e-08	233.63	1	1	27156000	17814000	9341800			819
IAPPFPQPLDAKPLLSQR	HNSLWGNRIAPPFPQP	AKPLLSQREAVPPGNI	R	I	A	Q	R	E	2	1	0	1	0	2	0	0	0	1	3	1	0	1	5	1	0	0	0	0	0	18	0	1987.13	gi|568922856;gi|568922854;gi|612339306;gi|568922846;gi|568922844;gi|568922842;gi|568922840;gi|124486885;gi|568922838;gi|612339318;gi|568922858;gi|568922850;gi|568922848;gi|568922862	gi|568922856	764	781	yes	no	3	0.039363	25.823		1	13435000	0	13435000			820
IAQLEEELEEEQGNTELINDR	EKRRLEARIAQLEEEL	NTELINDRLKKANLQI	R	I	A	D	R	L	1	1	2	1	0	2	7	1	0	2	3	0	0	0	0	0	1	0	0	0	0	21	0	2471.17	gi|114326446	gi|114326446	1731	1751	yes	yes	3	0.036034	24.679	1		10976000	10976000	0			821
IAQLEEQLDNETK	SIAALEAKIAQLEEQL	EQLDNETKERQAASKQ	K	I	A	T	K	E	1	0	1	1	0	2	3	0	0	1	2	1	0	0	0	0	1	0	0	0	0	13	0	1529.76	gi|114326446	gi|114326446	1816	1828	yes	yes	2	1.75e-11	274.45		1	10700000	0	10700000			822
IAQLEEQVEQEAR	TVAALEAKIAQLEEQV	EQVEQEAREKQAATKS	K	I	A	A	R	E	2	1	0	0	0	3	4	0	0	1	1	0	0	0	0	0	0	0	0	1	0	13	0	1541.77	gi|241982716;gi|568994731;gi|241982718;gi|568994729;gi|568994733	gi|241982716	1823	1835	yes	no	2	1.14e-11	287.96	1		11891000	11891000	0			823
IAQPNYIPTQQDVLR	YYLNDLDRIAQPNYIP	PTQQDVLRTRVKTTGI	R	I	A	L	R	T	1	1	1	1	0	3	0	0	0	2	1	0	0	0	2	0	1	0	1	1	0	15	0	1754.93	gi|74271899	gi|74271899	162	176	yes	yes	2	0.0003394	162.64	1	1	71558000	42241000	29317000			824
IAQSDYIPTQQDVLR	YYLNDLERIAQSDYIP	PTQQDVLRTRVKTTGI	R	I	A	L	R	T	1	1	0	2	0	3	0	0	0	2	1	0	0	0	1	1	1	0	1	1	0	15	0	1745.89	gi|568962761;gi|41054806	gi|568962761	163	177	yes	no	2	2.7e-05	200	1	1	41360000	24258000	17102000			825
IATTTTGTATVATTPR	SGTRRSPRIATTTTGT	ATVATTPRAKGKVKH_	R	I	A	P	R	A	3	1	0	0	0	0	0	1	0	1	0	0	0	0	1	0	8	0	0	1	0	16	0	1561.83	gi|568949281;gi|568949279;gi|254675300;gi|568949277;gi|568949275;gi|568949273;gi|568949271;gi|568949269;gi|568949267;gi|568949265;gi|568949263	gi|568949281	2037	2052	yes	no	2	1.29e-05	212.43	1		3367300	3367300	0			826
IAVQPGTLGPQGR	GIPGIPQKIAVQPGTL	GTLGPQGRRGLPGALG	K	I	A	G	R	R	1	1	0	0	0	2	0	3	0	1	1	0	0	0	2	0	1	0	0	1	0	13	0	1292.72	gi|226437587	gi|226437587	1392	1404	yes	yes	2	2.77e-05	195.72	1	1	70016000	37920000	32097000			827
IDAITGVITVK	AQAKALFKIDAITGVI	ITGVITVKGLVDREKG	K	I	D	V	K	G	1	0	0	1	0	0	0	1	0	3	0	1	0	0	0	0	2	0	0	2	0	11	0	1128.68	gi|568967463;gi|568967461;gi|568967459;gi|568967457;gi|568967454;gi|568967452;gi|568967450;gi|568967448;gi|358001060;gi|124517680;gi|568967469	gi|568967463	1373	1383	yes	no	3	0.01949	86.898		1	7992800	0	7992800			828
IDDIFER	EIQGHQPRIDDIFERS	RIDDIFERSQNIITDS	R	I	D	E	R	S	0	1	0	2	0	0	1	0	0	2	0	0	0	1	0	0	0	0	0	0	0	7	0	906.445	gi|568970047;gi|568970045;gi|117938332;gi|568970049;gi|117938334	gi|568970047	1541	1547	yes	no	2	0.003358	152.47	1		50820000	50820000	0			829
IDESSLTGESDHVKK	LIQGNDLKIDESSLTG	GESDHVKKSLDKDPLL	K	I	D	K	K	S	0	0	0	2	0	0	2	1	1	1	1	2	0	0	0	3	1	0	0	1	0	15	1	1643.8	gi|62234487;gi|568968333;gi|568968341;gi|568968337;gi|568968335;gi|568968339;gi|568909356;gi|269784615;gi|568909354;gi|568909352;gi|568909350;gi|568909348;gi|568909346;gi|54261793	gi|62234487	238	252	yes	no	3	0.0036235	113.54	1	1	23909000	10473000	13436000			830
IDESSLTGESDQVR	FIQGNDLKIDESSLTG	TGESDQVRKSVDKDPM	K	I	D	V	R	K	0	1	0	2	0	1	2	1	0	1	1	0	0	0	0	3	1	0	0	1	0	14	0	1534.71	gi|80861454;gi|6753140	gi|80861454	236	249	yes	no	2	1.33e-07	232.53	1	1	18234000	10245000	7989000			831
IDESSLTGESDQVRK	FIQGNDLKIDESSLTG	GESDQVRKSVDKDPML	K	I	D	R	K	S	0	1	0	2	0	1	2	1	0	1	1	1	0	0	0	3	1	0	0	1	0	15	1	1662.81	gi|80861454;gi|6753140	gi|80861454	236	250	yes	no	3	0.0034144	115.12	1	1	26178000	14465000	11713000			832
IDGITIQAR	DVAAHQDRIDGITIQA	DGITIQARQFQDAGHF	R	I	D	A	R	Q	1	1	0	1	0	1	0	1	0	3	0	0	0	0	0	0	1	0	0	0	0	9	0	985.556	gi|295054271;gi|568913214;gi|115496850;gi|568913208;gi|568913216;gi|295054266;gi|568913210;gi|568913206;gi|568913202;gi|568913212;gi|568913204	gi|295054271	734	742	yes	no	2	0.00054299	160.36	1	1	128810000	76502000	52305000			833
IDSAEWGVDLPSVEAQLGSHR	WVEENQRRIDSAEWGV	EAQLGSHRGMHQSIEE	R	I	D	H	R	G	2	1	0	2	0	1	2	2	1	1	2	0	0	0	1	3	0	1	0	2	0	21	0	2265.1	gi|256367522;gi|256355107;gi|256000747;gi|256000745;gi|254675251;gi|256418964;gi|254675201;gi|254675265;gi|254675253;gi|254675119;gi|254675259;gi|254675195;gi|254675117;gi|254675244;gi|254675115	gi|256367522	379	399	yes	no	3	0.00045118	131.48	1		11639000	11639000	0			834
IDSLMDEIAFLK	ARAELEKRIDSLMDEI	MDEIAFLKKVHEEEIA	R	I	D	L	K	K	1	0	0	2	0	0	1	0	0	2	2	1	1	1	0	1	0	0	0	0	0	12	0	1393.72	gi|39204499	gi|39204499	213	224	yes	yes	2	5.29e-06	231.92	2	2	31945000	16161000	15784000			835
IDSLMDEIAFLKK	ARAELEKRIDSLMDEI	DEIAFLKKVHEEEIAE	R	I	D	K	K	V	1	0	0	2	0	0	1	0	0	2	2	2	1	1	0	1	0	0	0	0	0	13	1	1521.81	gi|39204499	gi|39204499	213	225	yes	yes	3	3.87e-05	181.66	2	2	95303000	58398000	36905000			836
IDTIEIITDR	DYFEEYGKIDTIEIIT	TIEIITDRQSGKKRGF	K	I	D	D	R	Q	0	1	0	2	0	0	1	0	0	4	0	0	0	0	0	0	2	0	0	0	0	10	0	1187.64	gi|568904641;gi|32880197;gi|568942404;gi|568942402;gi|568942400;gi|568904639;gi|109134362;gi|568942398;gi|568942395;gi|568942392;gi|568942390	gi|568904641	126	135	yes	no	2	2.59e-05	212.72	1	1	92645000	60090000	32556000			837
IEASLQHEITR	LQLPPEARIEASLQHE	SLQHEITRLTNENLDL	R	I	E	T	R	L	1	1	0	0	0	1	2	0	1	2	1	0	0	0	0	1	1	0	0	0	0	11	0	1295.68	gi|568960787;gi|568960781;gi|568960789;gi|568960783;gi|115511052;gi|568960777;gi|568960785;gi|568960779;gi|568960791	gi|568960787	1370	1380	yes	no	2;3	0.00013744	178.1	1	2	64092000	27636000	36457000			838
IEDLALQNQIR	AIYDLIERIEDLALQN	LALQNQIREHVISIED	R	I	E	I	R	E	1	1	1	1	0	2	1	0	0	2	2	0	0	0	0	0	0	0	0	0	0	11	0	1311.71	gi|374093222;gi|124301219	gi|374093222	92	102	yes	no	2	0.050352	118.77	1		7223600	7223600	0			839
IEDVTPIPSDSTR	CSGMKIGRIEDVTPIP	PIPSDSTRRKGGRRGR	R	I	E	T	R	R	0	1	0	2	0	0	1	0	0	2	0	0	0	0	2	2	2	0	0	1	0	13	0	1428.71	gi|568994031;gi|568901370;gi|31981100	gi|568994031	129	141	yes	no	2	0.00061346	151.3	1		10465000	10465000	0			840
IEEIKDFLLTAR	________________	KDFLLTARRKDAKSVK	K	I	E	A	R	R	1	1	0	1	0	0	2	0	0	2	2	1	0	1	0	0	1	0	0	0	0	12	1	1446.81	gi|568975386;gi|568975384;gi|12963655;gi|114205444;gi|114205440;gi|568975382	gi|568975386	5	16	yes	no	3	0.00098624	155.88	1	1	13717000	10091000	3626300			841
IEGSGDQIDTYELSGGAR	FAVDFEKRIEGSGDQI	YELSGGARINRIFHER	R	I	E	A	R	I	1	1	0	2	0	1	2	4	0	2	1	0	0	0	0	2	1	0	1	0	0	18	0	1866.86	gi|568912893;gi|568912891;gi|568912889;gi|568912887;gi|568912881;gi|568912876;gi|568912874;gi|568912870;gi|568912895;gi|568912885;gi|568912883;gi|568912879;gi|568912872;gi|116063570;gi|568912897	gi|568912893	416	433	yes	no	2	3.7e-12	281.65	1	1	36014000	20450000	15564000			842
IEGYEDQVLITEHGDLGNGK	LDQFTPVKIEGYEDQV	HGDLGNGKFLDPKNRI	K	I	E	G	K	F	0	0	1	2	0	1	3	4	1	2	2	1	0	0	0	0	1	0	1	1	0	20	0	2186.05	gi|6671672	gi|6671672	67	86	yes	yes	3	0.00034307	134.08		1	9923700	0	9923700			843
IEISELNR	GDSVRNSKIEISELNR	IEISELNRVIQRLRSE	K	I	E	N	R	V	0	1	1	0	0	0	2	0	0	2	1	0	0	0	0	1	0	0	0	0	0	8	0	972.524	CON__P04264;CON__P35908	CON__P04264	396	403	yes	no	2	0.0019382	146.81	1		9905700	9905700	0		+	844
IENELKEINTNQEALKR	DLEANFEKIENELKEI	TNQEALKRNFLELTEL	K	I	E	K	R	N	1	1	3	0	0	1	4	0	0	2	2	2	0	0	0	0	1	0	0	0	0	17	2	2041.08	gi|340007375;gi|568971302;gi|340007377;gi|12025532;gi|568971300;gi|340007379;gi|568971298;gi|568971296;gi|568971294;gi|568971292;gi|568971290	gi|340007375	44	60	yes	no	4	0.036553	62.237	1		12290000	12290000	0			845
IESLSSQLSNLQK	ELMESRMRIESLSSQL	SQLSNLQKESRACLER	R	I	E	Q	K	E	0	0	1	0	0	2	1	0	0	1	3	1	0	0	0	4	0	0	0	0	0	13	0	1445.77	gi|188219589;gi|569003364	gi|188219589	301	313	yes	no	2	1.83e-11	272.59	1	1	27860000	16828000	11032000			846
IETIAASSTPTPIRK	SISQRELRIETIAASS	STPTPIRKQSKRRSNI	R	I	E	R	K	Q	2	1	0	0	0	0	1	0	0	3	0	1	0	0	2	2	3	0	0	0	0	15	1	1583.89	gi|374093222;gi|124301219;gi|568933114;gi|568933112;gi|568933110;gi|568933108	gi|374093222	351	365	yes	no	3	0.020227	67.234	1		7595900	7595900	0			847
IETIEVMEDR	DYFEKYGKIETIEVME	TIEVMEDRQSGKKRGF	K	I	E	D	R	Q	0	1	0	1	0	0	3	0	0	2	0	0	1	0	0	0	1	0	0	1	0	10	0	1233.59	gi|37674277;gi|31559916;gi|157277969;gi|569016892;gi|569016890;gi|568904783	gi|37674277	152	161	yes	no	2	2.59e-05	212.72	2	2	79441000	43976000	35465000			848
IEVGLVVGNSQVAFEK	PASGKRQKIEVGLVVG	NSQVAFEKAENSSLNL	K	I	E	E	K	A	1	0	1	0	0	1	2	2	0	1	1	1	0	1	0	1	0	0	0	4	0	16	0	1687.91	gi|31543349	gi|31543349	172	187	yes	yes	2	1.33e-09	236.75	1		0	0	0			849
IFDAVGFTFPNR	IDAKTRRRIFDAVGFT	VGFTFPNRLLTTKEAP	R	I	F	N	R	L	1	1	1	1	0	0	0	1	0	1	0	0	0	3	1	0	1	0	0	1	0	12	0	1382.7	gi|568929158;gi|568929156;gi|172072590	gi|568929158	59	70	yes	no	2	2.55e-07	241.31	1	1	11976000	8528800	3447000			850
IFELTELR	LLEILDGKIFELTELR	IFELTELRDNLAKLLE	K	I	F	L	R	D	0	1	0	0	0	0	2	0	0	1	2	0	0	1	0	0	1	0	0	0	0	8	0	1019.57	gi|171846263;gi|568984505;gi|545746274;gi|41281771	gi|171846263	349	356	yes	no	2	0.0002518	186.3	1	1	41839000	25077000	16761000			851
IFGVTTLDIVR	HGVYNPNKIFGVTTLD	VTTLDIVRANTFVAEL	K	I	F	V	R	A	0	1	0	1	0	0	0	1	0	2	1	0	0	1	0	0	2	0	0	2	0	11	0	1232.71	gi|31982186	gi|31982186	166	176	yes	yes	2	7.19e-05	190.57		1	5674100	0	5674100			852
IFLSGITEEER	RQKSIDSRIFLSGITE	SGITEEERQFLAPPML	R	I	F	E	R	Q	0	1	0	0	0	0	3	1	0	2	1	0	0	1	0	1	1	0	0	0	0	11	0	1292.66	gi|164607122;gi|568952740;gi|169403965;gi|568952738;gi|568952736;gi|568952734;gi|568952732;gi|568952730;gi|568952726;gi|568952724;gi|568952722;gi|568952718;gi|568952716;gi|568952714;gi|568952712;gi|568952710;gi|568952708;gi|568952742	gi|164607122	265	275	yes	no	2	1.59e-05	217.14	1	1	48430000	28249000	20181000			853
IFNLYPR	VTSTNAAKIFNLYPRK	KIFNLYPRKGRIAVGS	K	I	F	P	R	K	0	1	1	0	0	0	0	0	0	1	1	0	0	1	1	0	0	0	1	0	0	7	0	921.507	gi|40068507;gi|209862923	gi|40068507	391	397	no	no	2	0.003482	151.17	1		8935500	8935500	0			854
IFVGGIKEDTEEYNLR	GAHLTVKKIFVGGIKE	DTEEYNLRDYFEKYGK	K	I	F	L	R	D	0	1	1	1	0	0	3	2	0	2	1	1	0	1	0	0	1	0	1	1	0	16	1	1881.95	gi|37674277;gi|31559916;gi|157277969;gi|568904783	gi|37674277	128	143	yes	no	3	0.00039538	166.86	1	1	61384000	40277000	21107000			855
IFVGGLSPDTPEEK	KTKEPVKKIFVGGLSP	SPDTPEEKIREYFGGF	K	I	F	E	K	I	0	0	0	1	0	0	2	2	0	1	1	1	0	1	2	1	1	0	0	1	0	14	0	1487.75	gi|116256516;gi|116256514;gi|116256518;gi|568935208;gi|116256512	gi|116256516	165	178	yes	no	2	7.05e-08	249.66	1	1	47333000	31226000	16107000			856
IGAEVYHNLK	SSFREAMRIGAEVYHN	AEVYHNLKNVIKEKYG	R	I	G	L	K	N	1	0	1	0	0	0	1	1	1	1	1	1	0	0	0	0	0	0	1	1	0	10	0	1142.61	gi|70794816;gi|568930542;gi|158853992;gi|569019040;gi|568930540;gi|568930538	gi|70794816	184	193	yes	no	3	0.0010296	143.28		1	4943700	0	4943700			857
IGAGDYQPTEQDILR	YYLDSLDRIGAGDYQP	PTEQDILRTRVKTTGI	R	I	G	L	R	T	1	1	0	2	0	2	1	2	0	2	1	0	0	0	1	0	1	0	1	0	0	15	0	1674.82	gi|6754012;gi|164607137	gi|6754012	163	177	yes	no	2	2.84e-17	319.28	1	1	404660000	254460000	150200000			858
IGDPNPWLQIDLMK	GISGWSPRIGDPNPWL	WLQIDLMKKHRIRAVA	R	I	G	M	K	K	0	0	1	2	0	1	0	1	0	2	2	1	1	0	2	0	0	1	0	0	0	14	0	1638.84	gi|116063560;gi|568974808	gi|116063560	66	79	yes	no	2	0.0091052	160.04		1	809770	0	809770			859
IGEHTPSALAIMENANVLAR	AKWRCVLKIGEHTPSA	ENANVLARYASICQQN	K	I	G	A	R	Y	4	1	2	0	0	0	2	1	1	2	2	0	1	0	1	1	1	0	0	1	0	20	0	2106.09	gi|6671539;gi|568949352;gi|568949350;gi|293597569;gi|568949348;gi|293597567	gi|6671539	154	173	yes	no	3	0.024737	50.252	1		18227000	18227000	0			860
IGGHGAEYGAEALER	NIKAAWGKIGGHGAEY	YGAEALERMFASFPTT	K	I	G	E	R	M	3	1	0	0	0	0	3	4	1	1	1	0	0	0	0	0	0	0	1	0	0	15	0	1528.73	gi|145301578;gi|145301549	gi|145301578	18	32	yes	no	2;3	4.41e-05	184.51	1	2	37479000	15570000	21909000			861
IGGIGTVPVGR	LPLQDVYKIGGIGTVP	IGTVPVGRVETGVLKP	K	I	G	G	R	V	0	1	0	0	0	0	0	4	0	2	0	0	0	0	1	0	1	0	0	2	0	11	0	1024.6	gi|126032329;gi|6681273	gi|126032329	256	266	yes	no	2	0.00106	141.88	1	1	73396000	51176000	22220000			862
IGIFGQDEDVTSK	TAVAICRRIGIFGQDE	QDEDVTSKAFTGREFD	R	I	G	S	K	A	0	0	0	2	0	1	1	2	0	2	0	1	0	1	0	1	1	0	0	1	0	13	0	1407.69	gi|6806903;gi|158635979	gi|6806903	638	650	yes	no	2	1.34e-07	233.59	1	1	26757000	17906000	8851700			863
IGLFGGAGVGK	APYAKGGKIGLFGGAG	FGGAGVGKTVLIMELI	K	I	G	G	K	T	1	0	0	0	0	0	0	5	0	1	1	1	0	1	0	0	0	0	0	1	0	11	0	974.555	gi|31980648	gi|31980648	202	212	yes	yes	2	0.0046523	118.71	1	1	27209000	15454000	11755000			864
IGPILDNSTLQSEVKPILEK	NVAKSLQKIGPILDNS	EVKPILEKLTQDQDVD	K	I	G	E	K	L	0	0	1	1	0	1	2	1	0	3	3	2	0	0	2	2	1	0	0	1	0	20	0	2193.23	gi|8394027	gi|8394027	547	566	yes	yes	3	0.0010367	124.98	1	1	27505000	16522000	10982000			865
IGPYQPNVPVGIDYVIPK	YTIPDEYRIGPYQPNV	GIDYVIPKTGFYCKLC	R	I	G	P	K	T	0	0	1	1	0	1	0	2	0	3	0	1	0	0	4	0	0	0	2	3	0	18	0	1968.07	gi|25141233	gi|25141233	780	797	yes	yes	2	0.00033646	147.49	1	1	16870000	11227000	5643300			866
IGQLEEQLEQEAK	TISALEAKIGQLEEQL	EQLEQEAKERAAANKL	K	I	G	A	K	E	1	0	0	0	0	3	4	1	0	1	2	1	0	0	0	0	0	0	0	0	0	13	0	1513.76	gi|33598964;gi|568976400;gi|568976398;gi|568976396;gi|568976394;gi|568976402	gi|33598964	1823	1835	yes	no	2	2.17e-24	379.37	1	1	53921000	35529000	18392000			867
IGSTTNPFLDIPHDPNAAVYK	THPKTISRIGSTTNPF	DPNAAVYKSGFLARKI	R	I	G	Y	K	S	2	0	2	2	0	0	0	1	1	2	1	1	0	1	3	1	2	0	1	1	0	21	0	2269.14	gi|163644296;gi|83921581;gi|568955359;gi|568955349;gi|568955347;gi|85540453;gi|568955341;gi|568955337;gi|568955335;gi|568955333;gi|568955339	gi|163644296	96	116	yes	no	3	0.00089271	124.98	1	1	40998000	26767000	14231000			868
IHFPLATYAPVISAEK	TNLVPYPRIHFPLATY	APVISAEKAYHEQLSV	R	I	H	E	K	A	3	0	0	0	0	0	1	0	1	2	1	1	0	1	2	1	1	0	1	1	0	16	0	1755.96	gi|568907654;gi|6678467;gi|6755901;gi|6678471;gi|6678465;gi|6678469;gi|34740335;gi|568992008	gi|6678469	265	280	no	no	2;3	5.45e-08	251.91	2	2	767880000	505410000	262470000			869
IHPLSQATGGSSNIR	KNSFSEIRIHPLSQAT	TGGSSNIRQEPTPKGR	R	I	H	I	R	Q	1	1	1	0	0	1	0	2	1	2	1	0	0	0	1	3	1	0	0	0	0	15	0	1536.8	gi|124244037	gi|124244037	876	890	yes	yes	3	0.024339	62.077	1	1	11125000	5338800	5786500			870
IHYNSHFEVPEESPFPSHAQATK	PPSSTFPRIHYNSHFE	PSHAQATKINRLPANL	R	I	H	T	K	I	2	0	1	0	0	1	3	0	3	1	0	1	0	2	3	3	1	0	1	1	0	23	0	2651.24	gi|464397471;gi|568916663;gi|464398772;gi|62530192;gi|568916661	gi|464397471	74	96	yes	no	4	0.0027863	100.95	1	1	26948000	18012000	8936100			871
IIAEGANGPTTPEADKIFLER	NAPRVKAKIIAEGANG	ADKIFLERNIMVIPDL	K	I	I	E	R	N	3	1	1	1	0	0	3	2	0	3	1	1	0	1	2	0	2	0	0	0	0	21	1	2241.16	gi|6680027	gi|6680027	400	420	yes	yes	3	0.017433	76.051	1		9998800	9998800	0			872
IIDVVYNASNNELVR	ECCTRKTRIIDVVYNA	ASNNELVRTKTLVKNC	R	I	I	V	R	T	1	1	3	1	0	0	1	0	0	2	1	0	0	0	0	1	0	0	1	3	0	15	0	1717.9	gi|6677813;gi|568920033;gi|568910331	gi|6677813	78	92	yes	no	2	7.74e-12	290.39		1	3819400	0	3819400			873
IIEDEEKPVDLTAGR	STSNVVTKIIEDEEKP	PVDLTAGRRAVCCDMV	K	I	I	G	R	R	1	1	0	2	0	0	3	1	0	2	1	1	0	0	1	0	1	0	0	1	0	15	0	1683.87	gi|160707978;gi|160707976;gi|568932804;gi|568932802;gi|568932800;gi|568932798;gi|568932806	gi|160707978	2851	2865	yes	no	3	0.0029075	119.96	1	1	24553000	16096000	8456800			874
IIGTQEQLNQR	ASPPGKDRIIGTQEQL	TQEQLNQRWQQFRSLA	R	I	I	Q	R	W	0	1	1	0	0	3	1	1	0	2	1	0	0	0	0	0	1	0	0	0	0	11	0	1298.69	gi|569005700;gi|569005698;gi|55926127;gi|569005696	gi|569005700	929	939	yes	no	2	1.95e-10	271.65	1	1	39681000	11003000	28677000			875
IIHEDGFSGEDVK	STIVKQMKIIHEDGFS	GFSGEDVKQYKPVVYS	K	I	I	V	K	Q	0	0	0	2	0	0	2	2	1	2	0	1	0	1	0	1	0	0	0	1	0	13	0	1444.68	gi|6754012;gi|164607137	gi|6754012	55	67	yes	no	2;3	3.91e-05	183.89	2	2	379100000	194110000	184980000			876
IIHEDGFSGEDVKQYKPVVYSNTIQSLAAIVR	STIVKQMKIIHEDGFS	QSLAAIVRAMDTLGVE	K	I	I	V	R	A	2	1	1	2	0	2	2	2	1	4	1	2	0	1	1	3	1	0	2	4	0	32	1	3575.86	gi|6754012;gi|164607137	gi|6754012	55	86	yes	no	4;5	0.016047	62.291		2	35811000	0	35811000			877
IIIPQDVGLTILK	TAFGDKCRIIIPQDVG	DVGLTILKGAVLFGLD	R	I	I	L	K	G	0	0	0	1	0	1	0	1	0	4	2	1	0	0	1	0	1	0	0	1	0	13	0	1421.89	gi|569007898;gi|28461135;gi|569007896;gi|569007894	gi|569007898	421	433	yes	no	2	0.011215	86.498	1		11164000	11164000	0			878
IILDLISESPIKGR	DRVVECIKIILDLISE	SESPIKGRAQPYDPNF	K	I	I	G	R	A	0	1	0	1	0	0	1	1	0	4	2	1	0	0	1	2	0	0	0	0	0	14	1	1552.92	gi|568983058;gi|568983056;gi|568983054;gi|13384620;gi|568983052;gi|568983050;gi|568983048;gi|568983046	gi|568983058	184	197	yes	no	3	0.0038716	125.54	1	1	23835000	16420000	7414800			879
IILDPMTFSEAR	ALNEFDNKIILDPMTF	PMTFSEARFRPSLEER	K	I	I	A	R	F	1	1	0	1	0	0	1	0	0	2	1	0	1	1	1	1	1	0	0	0	0	12	0	1391.71	gi|568940495;gi|568940493;gi|157951727;gi|568940491;gi|157951729;gi|157951725	gi|568940495	287	298	yes	no	2	0.00049283	160.86	1		5345300	5345300	0			880
IINEPTAAAIAYGLDK	IAGLNVLRIINEPTAA	AIAYGLDKKVGAERNV	R	I	I	D	K	K	4	0	1	1	0	0	1	1	0	3	1	1	0	0	1	0	1	0	1	0	0	16	0	1658.89	gi|31981690;gi|568978835;gi|50345978;gi|31560686;gi|124339838	gi|31981690	172	187	no	no	2;3	8.41e-09	266.28	2	1	94102000	79890000	14212000			881
IINEPTAAAIAYGLDKK	IAGLNVLRIINEPTAA	IAYGLDKKVGAERNVL	R	I	I	K	K	V	4	0	1	1	0	0	1	1	0	3	1	2	0	0	1	0	1	0	1	0	0	17	1	1786.98	gi|31981690;gi|568978835;gi|50345978;gi|31560686	gi|31981690	172	188	yes	no	2;3	0.00027427	169.43	2	1	393050000	323870000	69177000			882
IISVNSVDLR	GELRKGDRIISVNSVD	SVNSVDLRAASHEQAA	R	I	I	L	R	A	0	1	1	1	0	0	0	0	0	2	1	0	0	0	0	2	0	0	0	2	0	10	0	1114.63	gi|568994578;gi|568994576;gi|568994574;gi|356995923;gi|568994572;gi|568994570;gi|356995919;gi|356995917;gi|568994568;gi|356995921;gi|568994566;gi|568994564;gi|568994562;gi|568994560;gi|40254642;gi|568994558;gi|568994556;gi|568994554	gi|568994578	396	405	yes	no	2	9.52e-05	180.66	1	1	16519000	9569800	6949500			883
IITEGASILR	LEESVALRIITEGASI	TEGASILRQEKNLLDI	R	I	I	L	R	Q	1	1	0	0	0	0	1	1	0	3	1	0	0	0	0	1	1	0	0	0	0	10	0	1071.63	gi|651166428;gi|42415473	gi|651166428	64	73	yes	no	2	0.028465	70.412		1	6837200	0	6837200			884
IITHPNFNGNTLDNDIMLIK	EQFINAAKIITHPNFN	DNDIMLIKLSSPATLN	K	I	I	I	K	L	0	0	4	2	0	0	0	1	1	4	2	1	1	1	1	0	2	0	0	0	0	20	0	2282.17	CON__P00761	CON__P00761	78	97	yes	yes	3	0.0030149	99.011	1	2	81662000	46954000	34708000		+	885
IITLAGPTNAIFK	SEGNCPERIITLAGPT	GPTNAIFKAFAMIIDK	R	I	I	F	K	A	2	0	1	0	0	0	0	1	0	3	1	1	0	1	1	0	2	0	0	0	0	13	0	1357.8	gi|568991663;gi|568991661;gi|568991659;gi|291327528;gi|157042772;gi|568991657;gi|157057549;gi|568991655;gi|157041229;gi|568991653	gi|568991663	58	70	yes	no	2	0.00080812	141.58	1	1	22467000	13828000	8639400			886
IIWPGGETEKPR	HVIPNDRKIIWPGGET	GGETEKPRGYQMSTRL	K	I	I	P	R	G	0	1	0	0	0	0	2	2	0	2	0	1	0	0	2	0	1	1	0	0	0	12	0	1381.74	gi|568913029;gi|6680095;gi|568913025;gi|568913023;gi|294997259;gi|568913031;gi|294997257;gi|568913027	gi|568913029	379	390	yes	no	3	0.024256	67.93	1	1	34947000	18934000	16013000			887
IKIIAPPER	ALAPSTMKIKIIAPPE	KIIAPPERKYSVWIGG	K	I	K	E	R	K	1	1	0	0	0	0	1	0	0	3	0	1	0	0	2	0	0	0	0	0	0	9	1	1035.64	gi|6752954;gi|6671509;gi|439253893;gi|33563240;gi|14192922;gi|157823889;gi|6671507;gi|30425250	gi|6752954	327	335	no	no	2	0.034076	122.96		1	31194000	0	31194000			888
IKIIAPPERK	ALAPSTMKIKIIAPPE	IIAPPERKYSVWIGGS	K	I	K	R	K	Y	1	1	0	0	0	0	1	0	0	3	0	2	0	0	2	0	0	0	0	0	0	10	2	1163.74	gi|6752954;gi|6671509;gi|439253893;gi|33563240;gi|14192922;gi|157823889;gi|6671507;gi|30425250	gi|6752954	327	336	no	no	2;3	0.0089756	147.3	1	2	167370000	57891000	109470000			889
IKLYSESLAR	PCCETINRIKLYSESL	LYSESLARYGKSPYLY	R	I	K	A	R	Y	1	1	0	0	0	0	1	0	0	1	2	1	0	0	0	2	0	0	1	0	0	10	1	1178.67	gi|116089273;gi|33859560	gi|116089273	209	218	yes	no	3	0.0041517	129.88	1		6758600	6758600	0			890
IKQSSPNYHEEK	EVLQEYQKIKQSSPNY	SPNYHEEKYRCEYLHN	K	I	K	E	K	Y	0	0	1	0	0	1	2	0	1	1	0	2	0	0	1	2	0	0	1	0	0	12	1	1458.71	gi|116256447	gi|116256447	599	610	yes	yes	3	0.038797	63.473	1	1	120170000	69947000	50224000			891
IKTDGAAPNVAPSDVGGGGGTNR	EPSIPSNRIKTDGAAP	GGGGGTNRELTITWAP	R	I	K	N	R	E	3	1	2	2	0	0	0	6	0	1	0	1	0	0	2	1	2	0	0	2	0	23	1	2110.04	gi|6680954;gi|227497226;gi|227497224	gi|6680954	701	723	yes	no	3	0.0013004	121.91	1	1	116900000	58116000	58785000			892
ILAGDKNYITEDELR	DQVMASFKILAGDKNY	YITEDELRRELPPDQA	K	I	L	L	R	R	1	1	1	2	0	0	2	1	0	2	2	1	0	0	0	0	1	0	1	0	0	15	1	1748.89	gi|568978636;gi|61097906;gi|568978634;gi|568978632;gi|568978630;gi|568978628;gi|568978638;gi|568978640	gi|568978636	830	844	yes	no	3	0.0034925	125.73	1	1	39899000	25627000	14272000			893
ILAVNSVGLEDVMHEDAVAALK	GRLQIGDKILAVNSVG	EDAVAALKNTYDVVYL	K	I	L	L	K	N	4	0	1	2	0	0	2	1	1	1	3	1	1	0	0	1	0	0	0	4	0	22	0	2293.2	gi|569019198;gi|568971503;gi|569019196;gi|568971501;gi|569019194;gi|568971499;gi|569019192;gi|568971497;gi|569019189;gi|568971494;gi|569019187;gi|568971492;gi|157909820;gi|6681195;gi|569019185;gi|568971490;gi|569019183;gi|568971488;gi|569019181;gi|568971486;gi|569019179;gi|568971484	gi|569019198	187	208	yes	no	3	0.0012988	116.13	2	2	240690000	141490000	99204000			894
ILDLGITGPEGHVLSRPEEVEAEAVNR	IIAEEQQRILDLGITG	VEAEAVNRSITIANQT	R	I	L	N	R	S	2	2	1	1	0	0	5	3	1	2	3	0	0	0	2	1	1	0	0	3	0	27	0	2899.5	gi|40254595;gi|568986628	gi|40254595	212	238	yes	no	3;4	0.010501	73.404	2	2	275030000	201340000	73688000			895
ILGADTSVDLEETGR	MSSILEERILGADTSV	VDLEETGRVLSIGDGI	R	I	L	G	R	V	1	1	0	2	0	0	2	2	0	1	2	0	0	0	0	1	2	0	0	1	0	15	0	1574.78	gi|6680748	gi|6680748	59	73	yes	yes	2	8.92e-12	286.88	1	1	112570000	66812000	45763000			896
ILLAELEQLK	RFLEQQNKILLAELEQ	LAELEQLKGQGKSRLG	K	I	L	L	K	G	1	0	0	0	0	1	2	0	0	1	4	1	0	0	0	0	0	0	0	0	0	10	0	1168.71	gi|31982755	gi|31982755	130	139	yes	yes	2	2.31e-07	255.39	1	1	14445000	7904500	6540900			897
ILLAELEQLKGQGK	RFLEQQNKILLAELEQ	EQLKGQGKSRLGDLYE	K	I	L	G	K	S	1	0	0	0	0	2	2	2	0	1	4	2	0	0	0	0	0	0	0	0	0	14	1	1538.9	gi|31982755	gi|31982755	130	143	yes	yes	3	0.010008	101.38	1	1	46481000	28480000	18001000			898
ILLLEAGPK	DIHFHDKKILLLEAGP	LLLEAGPKKALEKLSE	K	I	L	P	K	K	1	0	0	0	0	0	1	1	0	1	3	1	0	0	1	0	0	0	0	0	0	9	0	952.596	gi|568979301;gi|283135186	gi|568979301	73	81	yes	no	2	0.013979	91.318		1	1017800000	0	1017800000			899
ILMQYQAR	SQEEQTSKILMQYQAR	ILMQYQARLEQSEKRL	K	I	L	A	R	L	1	1	0	0	0	2	0	0	0	1	1	0	1	0	0	0	0	0	1	0	0	8	0	1021.54	gi|527498272;gi|569000218;gi|569000225;gi|569000208;gi|569000220;gi|569000214;gi|569000212;gi|569000222;gi|569000216;gi|569000210;gi|569000233;gi|569000231;gi|569000229;gi|569000235;gi|569000227	gi|527498272	1230	1237	no	no	2	2.17e-05	161.68	1	2	0	0	0			900
ILQAIQLLPK	LNSGHRQRILQAIQLL	QAIQLLPKMRPIGHDG	R	I	L	P	K	M	1	0	0	0	0	2	0	0	0	2	3	1	0	0	1	0	0	0	0	0	0	10	0	1135.73	gi|294345392;gi|31088914;gi|568968951;gi|294345395;gi|568968949;gi|294345388;gi|568968931;gi|568968929;gi|568968927;gi|294345390;gi|568968937;gi|568968935;gi|568968933	gi|294345392	92	101	yes	no	2	5.02e-07	239.6	1	1	37031000	22894000	14137000			901
ILQLGPPGTK	EGESLVSRILQLGPPG	QLGPPGTKFLGPVIVE	R	I	L	T	K	F	0	0	0	0	0	1	0	2	0	1	2	1	0	0	2	0	1	0	0	0	0	10	0	1022.61	gi|568921574;gi|568921572;gi|568921570;gi|568921568;gi|568921564;gi|568921562;gi|568921560;gi|568921554;gi|568921552;gi|568921550;gi|568921546;gi|568921542;gi|568921540;gi|568921538;gi|568921536;gi|568921534;gi|568921532;gi|568921530;gi|568921528;gi|568921526;gi|568921548;gi|568921594;gi|568921590;gi|568921588;gi|568921578;gi|568921584;gi|568921582;gi|568921580	gi|568921574	1058	1067	yes	no	2	0.0019574	132.32	1	1	32469000	19370000	13099000			902
ILSSDDYGKDLTSVMR	GWIREKEKILSSDDYG	KDLTSVMRLLSKHRAF	K	I	L	M	R	L	0	1	0	3	0	0	0	1	0	1	2	1	1	0	0	3	1	0	1	1	0	16	1	1798.88	gi|568970047;gi|568970045;gi|117938332;gi|568970049;gi|117938334	gi|568970047	660	675	yes	no	2;3	3.88e-07	252.1	2	3	120280000	67563000	52720000			903
ILTFDQLALESPK	RILKAGGKILTFDQLA	QLALESPKGRGTVLLS	K	I	L	P	K	G	1	0	0	1	0	1	1	0	0	1	3	1	0	1	1	1	1	0	0	0	0	13	0	1473.81	gi|83699424;gi|568947523	gi|83699424	120	132	yes	no	2	1.43e-07	231.07	1		11581000	11581000	0			904
IMDPNIVGNEHYDVAR	DPLDSTSRIMDPNIVG	NEHYDVARGVQKILQD	R	I	M	A	R	G	1	1	2	2	0	0	1	1	1	2	0	0	1	0	1	0	0	0	1	2	0	16	0	1841.87	gi|31980648	gi|31980648	407	422	yes	yes	3	0.00065485	147.7	2	2	204160000	117380000	86777000			905
IMNTFSVMPSPK	IREEYPDRIMNTFSVM	FSVMPSPKVSDTVVEP	R	I	M	P	K	V	0	0	1	0	0	0	0	0	0	1	0	1	2	1	2	2	1	0	0	1	0	12	0	1350.67	gi|33859488;gi|21746161	gi|33859488	163	174	no	no	2	2.06e-07	251.91	4	4	953230000	623930000	329290000			906
IMNTFSVVPSPK	IREEYPDRIMNTFSVV	FSVVPSPKVSDTVVEP	R	I	M	P	K	V	0	0	1	0	0	0	0	0	0	1	0	1	1	1	2	2	1	0	0	2	0	12	0	1318.7	gi|22165384;gi|7106439;gi|31981939;gi|12963615	gi|7106439	163	174	no	no	2	1.57e-07	251.91	2	2	1461200000	986270000	474970000			907
IMNVIGEPIDER	VGPETLGRIMNVIGEP	IGEPIDERGPIKTKQF	R	I	M	E	R	G	0	1	1	1	0	0	2	1	0	3	0	0	1	0	1	0	0	0	0	1	0	12	0	1384.7	gi|31980648	gi|31980648	144	155	yes	yes	2	4.59e-05	193.28	1	1	56331000	35869000	20462000			908
IMSIVDPNR	MGEAEFARIMSIVDPN	MSIVDPNRLGVVTFQA	R	I	M	N	R	L	0	1	1	1	0	0	0	0	0	2	0	0	1	0	1	1	0	0	0	1	0	9	0	1043.54	gi|568978636;gi|61097906;gi|568978634;gi|568978632;gi|568978630;gi|568978628;gi|568978638;gi|568978640	gi|568978636	790	798	yes	no	2	0.0061664	111.06	1	1	8923000	0	8923000			909
INDDLISEFPDK	ILGPMKDRINDDLISE	LISEFPDKFGSCVPHT	R	I	N	D	K	F	0	0	1	3	0	0	1	0	0	2	1	1	0	1	1	1	0	0	0	0	0	12	0	1404.68	gi|118136297;gi|568950512;gi|568950510;gi|568950538;gi|568950536;gi|568950534;gi|568950532;gi|568950530;gi|568950528;gi|568950526;gi|568950524;gi|568950522;gi|568950516;gi|568950514;gi|568950508;gi|568950506;gi|568950504;gi|568950502;gi|568950500;gi|568950548;gi|568950520;gi|568950518;gi|340007425;gi|568950546;gi|340007427;gi|568950544;gi|568950542;gi|568950540	gi|118136297	675	686	yes	no	2	3.43e-07	231.74	1	1	26019000	16380000	9639500			910
INFDSNSAYR	KVLCMDAKINFDSNSA	FDSNSAYRQKKIFDLQ	K	I	N	Y	R	Q	1	1	2	1	0	0	0	0	0	1	0	0	0	1	0	2	0	0	1	0	0	10	0	1185.54	gi|46849708;gi|568987140;gi|568987142	gi|46849708	275	284	yes	no	2	0.0077564	108.31	1	1	30838000	17429000	13409000			911
INREQFWEQAK	DAAVEMKRINREQFWE	EQFWEQAKKEEELRKE	R	I	N	A	K	K	1	1	1	0	0	2	2	0	0	1	0	1	0	1	0	0	0	1	0	0	0	11	1	1447.72	gi|34328251;gi|293651558;gi|293651556;gi|568983474	gi|34328251	175	185	yes	no	3	0.0015035	147.28	1	1	41200000	24392000	16808000			912
INRLPANLLDQFEK	PSHAQATKINRLPANL	NLLDQFEKQLPIHRDG	K	I	N	E	K	Q	1	1	2	1	0	1	1	0	0	1	3	1	0	1	1	0	0	0	0	0	0	14	1	1669.92	gi|464397471;gi|568916663;gi|464398772;gi|62530192;gi|568916661	gi|464397471	97	110	yes	no	3	0.00058155	162.93		1	5868900	0	5868900			913
INVYYNEAAGNK	DSDLQLERINVYYNEA	YNEAAGNKYVPRAILV	R	I	N	N	K	Y	2	0	3	0	0	0	1	1	0	1	0	1	0	0	0	0	0	0	2	1	0	12	0	1354.65	gi|33859488	gi|33859488	47	58	yes	yes	2	7.26e-11	282.21	1	1	390190000	237300000	152890000			914
INVYYNEAAGNKYVPR	DSDLQLERINVYYNEA	AGNKYVPRAILVDLEP	R	I	N	P	R	A	2	1	3	0	0	0	1	1	0	1	0	1	0	0	1	0	0	0	3	2	0	16	1	1869.94	gi|33859488	gi|33859488	47	62	yes	yes	2;3	5.02e-11	288.06	2	2	1248500000	784400000	464130000			915
INVYYNEATGGK	DSDLQLERINVYYNEA	YNEATGGKYVPRAVLV	R	I	N	G	K	Y	1	0	2	0	0	0	1	2	0	1	0	1	0	0	0	0	1	0	2	1	0	12	0	1327.64	gi|22165384	gi|22165384	47	58	yes	yes	2	1.43e-07	253.42	1	1	426810000	270860000	155950000			916
INVYYNEATGGNYVPR	DSDLQLERINVYYNEA	TGGNYVPRAVLVDLEP	R	I	N	P	R	A	1	1	3	0	0	0	1	2	0	1	0	0	0	0	1	0	1	0	3	2	0	16	0	1828.87	gi|31981939	gi|31981939	47	62	yes	yes	2;3	6.27e-08	249.36	2	2	717900000	480000000	237900000			917
INVYYNEATGNK	DSDLQLERINVYYNEA	YNEATGNKYVPRAILV	R	I	N	N	K	Y	1	0	3	0	0	0	1	1	0	1	0	1	0	0	0	0	1	0	2	1	0	12	0	1384.66	gi|21746161	gi|21746161	47	58	yes	yes	2	3.23e-05	202.61	1	1	62593000	37596000	24997000			918
INVYYNEATGNKYVPR	DSDLQLERINVYYNEA	TGNKYVPRAILVDLEP	R	I	N	P	R	A	1	1	3	0	0	0	1	1	0	1	0	1	0	0	1	0	1	0	3	2	0	16	1	1899.95	gi|21746161	gi|21746161	47	62	yes	yes	2;3	0.00026771	189.8	2	1	222950000	150070000	72881000			919
IPDWFLNR	MQNPRQYRIPDWFLNR	IPDWFLNRQKDGKYSQ	R	I	P	N	R	Q	0	1	1	1	0	0	0	0	0	1	1	0	0	1	1	0	0	1	0	0	0	8	0	1059.55	gi|83001915;gi|568903994;gi|6755368	gi|83001915	71	78	yes	no	2	0.0017593	150.4	1		6421500	6421500	0			920
IQAKPKPKPNQNLSEASGK	ASCLKSPRIQAKPKPK	NLSEASGKGAELYARR	R	I	Q	G	K	G	2	0	2	0	0	2	1	1	0	1	1	4	0	0	3	2	0	0	0	0	0	19	0	2034.12	gi|158303337;gi|569002918;gi|569002916;gi|158303335;gi|569002914;gi|569002912;gi|569002910;gi|569002908;gi|569002906;gi|569002904;gi|569002902	gi|158303337	453	471	yes	no	4	0.038672	50.252		1	576990	0	576990			921
IQAQQQATKPSKEVSGPNETSSPGSEKPSGSR	KQRTEYMRIQAQQQAT	SEKPSGSRTSIPVLTS	R	I	Q	S	R	T	2	1	1	0	0	4	3	3	0	1	0	3	0	0	4	7	2	0	0	1	0	32	1	3296.62	gi|116089329;gi|568974914;gi|568974910;gi|568974905;gi|568974901;gi|568974899;gi|568974891;gi|568974889;gi|568974887;gi|568974885;gi|568974883;gi|568974881;gi|568974879;gi|568974877;gi|568974875;gi|568974903;gi|568974897;gi|568974893	gi|116089329	1168	1199	yes	no	4;5	0.00063813	94.57	2	2	51730000	29396000	22334000			922
IQDKEGIPPDQQR	TIENVKAKIQDKEGIP	GIPPDQQRLIFAGKQL	K	I	Q	Q	R	L	0	1	0	2	0	3	1	1	0	2	0	1	0	0	2	0	0	0	0	0	0	13	1	1522.77	gi|9845265;gi|76443694;gi|13195690;gi|6755919;gi|568973607;gi|157671923;gi|568962710;gi|568896241;gi|568893364;gi|568943877	gi|9845265	30	42	yes	no	3	0.01227	96.82	1		285120	285120	0			923
IQDLKNKGLACDTHVQDVNAMDLK	VQLIPGSRIQDLKNKG	DVNAMDLKLEPKKQEE	R	I	Q	L	K	L	2	0	2	4	1	2	0	1	1	1	3	3	1	0	0	0	1	0	0	2	0	24	2	2725.35	gi|568933463;gi|568933461	gi|568933463	564	587	yes	no	3	0.016416	76.78	1		170550000	170550000	0			924
IQELEDMLAK	ESRACLERIQELEDML	ELEDMLAKERDNSRRM	R	I	Q	A	K	E	1	0	0	1	0	1	2	0	0	1	2	1	1	0	0	0	0	0	0	0	0	10	0	1188.61	gi|188219589;gi|569003364	gi|188219589	322	331	yes	no	2	0.00037223	169.21	1	2	20956000	11651000	9304500			925
IQEVDAQMLR	PLAEWESRIQEVDAQM	EVDAQMLRDICSKYFY	R	I	Q	L	R	D	1	1	0	1	0	2	1	0	0	1	1	0	1	0	0	0	0	0	0	1	0	10	0	1201.61	gi|46593021	gi|46593021	433	442	yes	yes	2	0.0011973	154.15		1	7200700	0	7200700			926
IQLVEEELDR	EVASLNRRIQLVEEEL	LVEEELDRAQERLATA	R	I	Q	D	R	A	0	1	0	1	0	1	3	0	0	1	2	0	0	0	0	0	0	0	0	1	0	10	0	1242.65	gi|657406275;gi|568923545;gi|568923543;gi|568923541;gi|418203916;gi|359279908;gi|359279904;gi|568923539;gi|568923537;gi|658132466;gi|658132465;gi|568926406;gi|482677666;gi|482677662;gi|11875203;CON__Q3SX28;gi|568961239;gi|256000796;gi|568961229;gi|568961227;gi|256000794;gi|568961237;gi|256000792;gi|256000790;gi|256000788;gi|568961235;gi|568961233;gi|568961231;gi|568961225;gi|568961223;gi|56896122…	gi|657406275	56	65	no	no	2	7.21e-05	191.33	1	1	54861000	34298000	20563000			927
IQQQFSDLKRK	KYRMERPKIQQQFSDL	QFSDLKRKLAEVTEEE	K	I	Q	R	K	L	0	1	0	1	0	3	0	0	0	1	1	2	0	1	0	1	0	0	0	0	0	11	2	1389.77	gi|21539655	gi|21539655	138	148	yes	yes	4	0.049128	55.721	1		394330	394330	0			928
IQTQPGYANTLR	PMEAAKVRIQTQPGYA	PGYANTLREAVPKMYK	R	I	Q	L	R	E	1	1	1	0	0	2	0	1	0	1	1	0	0	0	1	0	2	0	1	0	0	12	0	1360.71	gi|568894906;gi|568894904;gi|19526818;gi|568966988	gi|568894906	185	196	yes	no	2	1.05e-05	217.46	1	1	142650000	78306000	64344000			929
IQVLQQQADDAEER	TIEAVKRKIQVLQQQA	QADDAEERAERLQREV	K	I	Q	E	R	A	2	1	0	2	0	4	2	0	0	1	1	0	0	0	0	0	0	0	0	1	0	14	0	1641.8	gi|657406275;gi|568923545;gi|568923543;gi|568923541;gi|418203916;gi|359279908;gi|359279904;gi|568923539;gi|568923537	gi|657406275	14	27	yes	no	2	1.7e-11	269.78	1		14064000	14064000	0			930
IRHVISYSLSPFEQR	REFGNLARIRHVISYS	SLSPFEQRAFPSYFSK	R	I	R	Q	R	A	0	2	0	0	0	1	1	0	1	2	1	0	0	1	1	3	0	0	1	1	0	15	1	1830.97	gi|568973615;gi|21539585	gi|568973615	11	25	yes	no	3;4	0.00069861	157.37	1	2	50602000	30129000	20473000			931
IRIDSLSAQLSQLQK	HEELQQSRIRIDSLSA	AQLSQLQKQLAAKEAK	R	I	R	Q	K	Q	1	1	0	1	0	3	0	0	0	2	3	1	0	0	0	3	0	0	0	0	0	15	1	1698.96	gi|161760667;gi|568921945;gi|162287370;gi|9506843	gi|161760667	297	311	yes	no	3	0.0074864	108.36	1	1	28663000	18237000	10426000			932
ISELEGNLQTLR	EMDKLLDKISELEGNL	EGNLQTLRNSNST___	K	I	S	L	R	N	0	1	1	0	0	1	2	1	0	1	3	0	0	0	0	1	1	0	0	0	0	12	0	1371.74	gi|50053703	gi|50053703	801	812	yes	yes	2	2.06e-07	246.63	1	1	40551000	24941000	15610000			933
ISEQFTAMFR	AIQELFKRISEQFTAM	EQFTAMFRRKAFLHWY	R	I	S	F	R	R	1	1	0	0	0	1	1	0	0	1	0	0	1	2	0	1	1	0	0	0	0	10	0	1228.59	gi|33859488;gi|21746161;gi|22165384;gi|7106439;gi|31981939;gi|12963615	gi|33859488	381	390	no	no	2	2.13e-07	256.48	2	2	1591000000	1066800000	524170000			934
ISEQFTAMFRR	AIQELFKRISEQFTAM	QFTAMFRRKAFLHWYT	R	I	S	R	R	K	1	2	0	0	0	1	1	0	0	1	0	0	1	2	0	1	1	0	0	0	0	11	1	1384.69	gi|33859488;gi|21746161;gi|22165384;gi|7106439;gi|31981939;gi|12963615	gi|33859488	381	391	no	no	2;3	0.02814	72.2	3	3	109450000	70174000	39275000			935
ISEQTYQLSR	SKPERKERISEQTYQL	EQTYQLSRWTPIIKDI	R	I	S	S	R	W	0	1	0	0	0	2	1	0	0	1	1	0	0	0	0	2	1	0	1	0	0	10	0	1223.61	gi|165972305;gi|165972307	gi|165972305	468	477	yes	no	2	1.48e-10	289.22	1	1	130360000	57895000	72468000			936
ISGLIYEETR	ARRGGVKRISGLIYEE	GLIYEETRGVLKVFLE	R	I	S	T	R	G	0	1	0	0	0	0	2	1	0	2	1	0	0	0	0	1	1	0	1	0	0	10	0	1179.61	gi|568893484;gi|46430493;gi|306482623;gi|30089714;gi|30089708;gi|30061405;gi|30061403;gi|30061359;gi|30061355;gi|30061351;gi|30061349;gi|28316746;gi|23943922;gi|21361209	gi|568893484	47	56	yes	no	2	1.68e-07	259.08	1	1	2730000000	1504000000	1226000000			937
ISIEMNGTLEDQLSHLK	TKMEEIGRISIEMNGT	EDQLSHLKQYERSIVD	R	I	S	L	K	Q	0	0	1	1	0	1	2	1	1	2	3	1	1	0	0	2	1	0	0	0	0	17	0	1926.97	gi|568946340;gi|568946338;gi|568946336;gi|568946342;gi|11230802	gi|568946340	676	692	yes	no	3	0.00052538	139.21	2	2	50079000	33659000	16421000			938
ISLPETGLAPTPSSQTK	ESEAELTKISLPETGL	PTPSSQTKEQPGSPHS	K	I	S	T	K	E	1	0	0	0	0	1	1	1	0	1	2	1	0	0	3	3	3	0	0	0	0	17	0	1725.91	gi|160707978;gi|160707976;gi|568932804;gi|568932802;gi|568932800;gi|568932798;gi|568932806	gi|160707978	2267	2283	yes	no	2	0.00049501	142.4	1	1	26210000	16797000	9412100			939
ISPSGPGGSGPAPGPGPASPAPPAPPPRGPK	AGRGGHNKISPSGPGG	APPPRGPKRKLYSAVP	K	I	S	P	K	R	4	1	0	0	0	0	0	7	0	1	0	1	0	0	13	4	0	0	0	0	0	31	1	2708.4	gi|71896543;gi|568992966;gi|568992972;gi|568992970;gi|568992968;gi|568992974	gi|71896543	433	463	yes	no	3	0.00062609	102.46	1	1	17578000	9702200	7875500			940
ISSLLEEQFQQGK	DERKKNAKISSLLEEQ	EEQFQQGKLLACIASR	K	I	S	G	K	L	0	0	0	0	0	3	2	1	0	1	2	1	0	1	0	2	0	0	0	0	0	13	0	1505.77	gi|6677813;gi|568920033	gi|6677813	158	170	yes	no	2	1.19e-17	347.75	1	1	18580000	11340000	7239200			941
ISVAGVTSGNVGYLAHAIHQVTK	VYMTKDGRISVAGVTS	HAIHQVTK________	R	I	S	T	K	-	3	0	1	0	0	1	0	3	2	2	1	1	0	0	0	2	2	0	1	4	0	23	0	2321.25	gi|6754036	gi|6754036	408	430	yes	yes	4	0.015373	73.294	1	1	21222000	13507000	7714300			942
ISVGSDADLVIWDPDSVK	NLYPRKGRISVGSDAD	IWDPDSVKTISAKTHN	R	I	S	V	K	T	1	0	0	4	0	0	0	1	0	2	1	1	0	0	1	3	0	1	0	3	0	18	0	1914.96	gi|40254595;gi|568986628	gi|40254595	401	418	yes	no	2	1.38e-05	200.9	1	1	41292000	24914000	16378000			943
ISVREPMQTGIK	KAPGIIPRISVREPMQ	EPMQTGIKAVDSLVPI	R	I	S	I	K	A	0	1	0	0	0	1	1	1	0	2	0	1	1	0	1	1	1	0	0	1	0	12	1	1357.74	gi|6680748	gi|6680748	183	194	yes	yes	3	0.0027285	132.03	2	2	82390000	40379000	42012000			944
ISVYYNEASSHKYVPR	DSDLQLERISVYYNEA	SSHKYVPRAILVDLEP	R	I	S	P	R	A	1	1	1	0	0	0	1	0	1	1	0	1	0	0	1	3	0	0	3	2	0	16	1	1911.95	gi|12963615	gi|12963615	47	62	yes	yes	3;4	0.0029633	126.56	2	2	234700000	134700000	100000000			945
ISVYYNEATGGK	DSDLQLDRISVYYNEA	YNEATGGKYVPRAILV	R	I	S	G	K	Y	1	0	1	0	0	0	1	2	0	1	0	1	0	0	0	1	1	0	2	1	0	12	0	1300.63	gi|7106439	gi|7106439	47	58	yes	yes	2	2.11e-11	304.38	1	1	532300000	333820000	198490000			946
ISVYYNEATGGKYVPR	DSDLQLDRISVYYNEA	TGGKYVPRAILVDLEP	R	I	S	P	R	A	1	1	1	0	0	0	1	2	0	1	0	1	0	0	1	1	1	0	3	2	0	16	1	1815.92	gi|7106439	gi|7106439	47	62	yes	yes	3	0.010152	91.812	1	1	138470000	91142000	47330000			947
ITAAEALKHPWISHR	LTINPSKRITAAEALK	KHPWISHRSTVASCMH	R	I	T	H	R	S	3	1	0	0	0	0	1	0	2	2	1	1	0	0	1	1	1	1	0	0	0	15	1	1728.94	gi|28916677;gi|569003055;gi|569003053	gi|28916677	260	274	yes	no	2;3;4	1.86e-07	261.61	3	3	714180000	483660000	230520000			948
ITAEEAISHEWISGNAASDK	MEVEQDQRITAEEAIS	SGNAASDKNIKDGVCA	R	I	T	D	K	N	4	0	1	1	0	0	3	1	1	3	0	1	0	0	0	3	1	1	0	0	0	20	0	2128.01	gi|568962941;gi|21704242	gi|568962941	275	294	yes	no	3	0.0095627	79.332	1		10730000	10730000	0			949
ITALDEFATK	SLSAQEEKITALDEFA	ALDEFATKLIQNNHYA	K	I	T	T	K	L	2	0	0	1	0	0	1	0	0	1	1	1	0	1	0	0	2	0	0	0	0	10	0	1107.58	gi|295054271;gi|568913214;gi|115496850;gi|568913208;gi|568913216;gi|295054266;gi|568913210;gi|568913206;gi|568913202;gi|568913212;gi|568913204	gi|295054271	523	532	yes	no	2	2.87e-10	263.11	1	4	131970000	131970000	0			950
ITDLYTDLR	HLARVSCRITDLYTDL	TDLYTDLRDGRMLIKL	R	I	T	L	R	D	0	1	0	2	0	0	0	0	0	1	2	0	0	0	0	0	2	0	1	0	0	9	0	1108.58	gi|568970047;gi|568970045;gi|117938332;gi|568970049;gi|117938334	gi|568970047	75	83	yes	no	2	4.81e-07	230.24		1	45540000	0	45540000			951
ITDLYTDLRDGR	HLARVSCRITDLYTDL	YTDLRDGRMLIKLLEV	R	I	T	G	R	M	0	2	0	3	0	0	0	1	0	1	2	0	0	0	0	0	2	0	1	0	0	12	1	1436.73	gi|568970047;gi|568970045;gi|117938332;gi|568970049;gi|117938334	gi|568970047	75	86	yes	no	3	0.011284	104.22	1	1	32332000	19723000	12609000			952
ITEQLIEAINNGDFEAYTK	VRKQEIIKITEQLIEA	GDFEAYTKICDPGLTS	K	I	T	T	K	I	2	0	2	1	0	1	3	1	0	3	1	1	0	1	0	0	2	0	1	0	0	19	0	2168.06	gi|568986608;gi|568986606;gi|568986602;gi|568986598;gi|568986596;gi|568986592;gi|568986588;gi|568986586;gi|85362729;gi|85362742;gi|75991700;gi|568986604;gi|568986600;gi|568986594;gi|568986590;gi|568986610;gi|568986612	gi|568986608	391	409	yes	no	2;3	6.13e-26	374.21	2	2	113930000	79825000	34109000			953
ITIPVQTFSNLQIR	LLEGEENRITIPVQTF	TFSNLQIRGGKSTKEG	R	I	T	I	R	G	0	1	1	0	0	2	0	0	0	3	1	0	0	1	1	1	2	0	0	1	0	14	0	1628.92	gi|196115327;gi|84000448;gi|568971648	gi|196115327	374	387	yes	no	2	3.77e-05	188.09	1	1	91716000	55867000	35849000			954
ITLDNAYMEK	LKKGATLKITLDNAYM	LDNAYMEKCDENILWL	K	I	T	E	K	C	1	0	1	1	0	0	1	0	0	1	1	1	1	0	0	0	1	0	1	0	0	10	0	1196.57	gi|359807367;gi|568960821;gi|568960833;gi|31981562;gi|568960831;gi|568960829;gi|568960827;gi|568960825;gi|568960823;gi|568960819;gi|568960835	gi|359807367	142	151	yes	no	2	0.050573	57.149	1	1	7748500	3762500	3985900			955
ITQYLDAGGIPR	SACIAYIRITQYLDAG	LDAGGIPRTAQSEETR	R	I	T	P	R	T	1	1	0	1	0	1	0	2	0	2	1	0	0	0	1	0	1	0	1	0	0	12	0	1302.69	gi|28916677;gi|569003055;gi|569003053;gi|558472775;gi|6753250	gi|28916677	434	445	yes	no	2;3	5.31e-16	320.07	2	2	1132500000	778990000	353520000			956
ITVNYPPYISK	APDVRKVKITVNYPPY	NYPPYISKAKNTGVSV	K	I	T	S	K	A	0	0	1	0	0	0	0	0	0	2	0	1	0	0	2	1	1	0	2	1	0	11	0	1293.7	gi|568959721;gi|568959717;gi|568959715;gi|568959711;gi|568959725;gi|568959723;gi|51092272;gi|568959719;gi|568959713	gi|51092272	177	187	no	no	2	4.46e-05	203.51	1	1	48221000	28995000	19226000			957
IVAAQQELLAQR	EYLQELTRIVAAQQEL	QQELLAQRRRRIEELE	R	I	V	Q	R	R	3	1	0	0	0	3	1	0	0	1	2	0	0	0	0	0	0	0	0	1	0	12	0	1338.76	gi|568941588;gi|568941586;gi|568941572	gi|568941588	21	32	yes	no	2	0.0010099	137.95	1		13435000	13435000	0			958
IVALNAHTFLR	VAQPDQSRIVALNAHT	LNAHTFLRNGGHFLIS	R	I	V	L	R	N	2	1	1	0	0	0	0	0	1	1	2	0	0	1	0	0	1	0	0	1	0	11	0	1253.72	gi|51921297;gi|568889938;gi|31982373	gi|51921297	239	249	yes	no	3	0.0073392	105.17	1	1	14208000	8307800	5899800			959
IVDSGVQTDDEETADR	DDPRNLKKIVDSGVQT	DDEETADRTYASRRRR	K	I	V	D	R	T	1	1	0	4	0	1	2	1	0	1	0	0	0	0	0	1	2	0	0	2	0	16	0	1748.77	gi|160707978;gi|160707976;gi|568932804;gi|568932802;gi|568932800;gi|568932798;gi|568932806	gi|160707978	3369	3384	yes	no	2	8.74e-25	373.42	1	1	13901000	6484200	7417300			960
IVEAAENEYQTAISENYQTMSDTTFK	QTAKEFIKIVEAAENE	TMSDTTFKALRRQLPV	K	I	V	F	K	A	3	0	2	1	0	2	4	0	0	2	0	1	1	1	0	2	4	0	2	1	0	26	0	2982.34	gi|6671672	gi|6671672	231	256	yes	yes	3	0.01263	66.587	1		10710000	10710000	0			961
IVEILLMK	AVFGKYGRIVEILLMK	IVEILLMKDRETNKSR	R	I	V	M	K	D	0	0	0	0	0	0	1	0	0	2	2	1	1	0	0	0	0	0	0	1	0	8	0	957.593	gi|83699420;gi|568956346;gi|568956344;gi|355390287	gi|83699420	34	41	yes	no	2	0.0010451	164.72	1	1	10833000	6562200	4270400			962
IVFQEFR	CRQGFPNRIVFQEFRQ	RIVFQEFRQRYEILTP	R	I	V	F	R	Q	0	1	0	0	0	1	1	0	0	1	0	0	0	2	0	0	0	0	0	1	0	7	0	937.502	gi|241982716;gi|568994731;gi|241982718;gi|568994729;gi|33598964;gi|568976400;gi|568976398;gi|568976396;gi|568976394;gi|568976402	gi|33598964	719	725	no	no	2	0.0091765	127.12	1		7851700	7851700	0			963
IVFSPEEAK	SGLKGGVKIVFSPEEA	VFSPEEAKAVSSQMIG	K	I	V	A	K	A	1	0	0	0	0	0	2	0	0	1	0	1	0	1	1	1	0	0	0	1	0	9	0	1018.53	gi|46849708;gi|568987140	gi|46849708	121	129	yes	no	2	0.0010608	138.98		1	9904700	0	9904700			964
IVGVPLELEQSTHR	RPLIRQERIVGVPLEL	ELEQSTHRHTPETEVP	R	I	V	H	R	H	0	1	0	0	0	1	2	1	1	1	2	0	0	0	1	1	1	0	0	2	0	14	0	1576.86	gi|568922856;gi|568922854;gi|612339306;gi|568922846;gi|568922844;gi|568922842;gi|568922840;gi|124486885;gi|568922838;gi|612339318;gi|568922858;gi|568922850;gi|568922848;gi|568922862	gi|568922856	854	867	yes	no	3	0.023418	65.043		1	9890900	0	9890900			965
IVITGDADIDHDQALAQAIK	SETRIEKRIVITGDAD	QALAQAIKEAKEQHPD	R	I	V	I	K	E	4	0	0	4	0	2	0	1	1	4	1	1	0	0	0	0	1	0	0	1	0	20	0	2106.1	gi|568998956;gi|568998946;gi|7305031;gi|568998954;gi|568998942;gi|568998908;gi|568998906;gi|568998960;gi|568998940;gi|568998938;gi|568998936;gi|568998934;gi|568998932;gi|568998930;gi|568998928;gi|568998926;gi|568998924;gi|568998922;gi|568998920;gi|568998918;gi|568998916;gi|568998912;gi|568998910;gi|568998904;gi|568998902;gi|568998900;gi|568998958;gi|568998948;gi|568998964;gi|568998952	gi|568998956	927	946	yes	no	3	0.019856	59.606	1		26731000	26731000	0			966
IVLEDGTLHVTEGSGR	LVVISQGKIVLEDGTL	HVTEGSGRYIPRKPFP	K	I	V	G	R	Y	0	1	0	1	0	0	2	3	1	1	2	0	0	0	0	1	2	0	0	2	0	16	0	1681.86	gi|40254595;gi|568986628	gi|40254595	452	467	yes	no	2;3	6.11e-12	291.2	2	1	100110000	72593000	27518000			967
IVLLILK	IISSIIQKIVLLILKR	KIVLLILKRKTYNSHL	K	I	V	L	K	R	0	0	0	0	0	0	0	0	0	2	3	1	0	0	0	0	0	0	0	1	0	7	0	810.594	gi|569004381;gi|569004379;gi|13385672	gi|569004381	123	129	yes	no	2	0.0020518	206.72		1	7828800	0	7828800			968
IVNDDQSFYADIYMEDGLIK	RLLIKGGKIVNDDQSF	YMEDGLIKQIGENLIV	K	I	V	I	K	Q	1	0	1	4	0	1	1	1	0	3	1	1	1	1	0	1	0	0	2	1	0	20	0	2348.09	gi|40254595;gi|568986628	gi|40254595	24	43	no	no	2	0.0058052	90.758	1		10896000	10896000	0			969
IVNIGAVLSTR	ARAACDPKIVNIGAVL	IGAVLSTRKHEQMFRE	K	I	V	T	R	K	1	1	1	0	0	0	0	1	0	2	1	0	0	0	0	1	1	0	0	2	0	11	0	1141.68	gi|568913029;gi|6680095;gi|568913025;gi|568913023;gi|294997259;gi|568913031;gi|294997257;gi|568913027	gi|568913029	26	36	yes	no	2	4.77e-05	202.05	1	1	56788000	35302000	21486000			970
IVQTYHVNMAGTNPYTTITPQEINGK	GIHNEVSKIVQTYHVN	TPQEINGKWDHVRQLV	K	I	V	G	K	W	1	0	3	0	0	2	1	2	1	3	0	1	1	0	2	0	5	0	2	2	0	26	0	2889.43	gi|568978636;gi|61097906;gi|568978634;gi|568978632;gi|568978630;gi|568978628;gi|568978638;gi|568978640	gi|568978636	578	603	yes	no	3	0.016238	58.812		1	10606000	0	10606000			971
IVSHPGPTSESKDPVQK	PRPASDSKIVSHPGPT	ESKDPVQKKEEPKKAQ	K	I	V	Q	K	K	0	0	0	1	0	1	1	1	1	1	0	2	0	0	3	3	1	0	0	2	0	17	1	1804.93	gi|160707978;gi|160707976;gi|568932804;gi|568932802;gi|568932800;gi|568932798;gi|568932806	gi|160707978	773	789	yes	no	3;4	0.00093757	135.86		2	2699500	0	2699500			972
IVSSNDVGHDEYSTQSLVK	AWMLDILKIVSSNDVG	YSTQSLVKKHKDVAEE	K	I	V	V	K	K	0	0	1	2	0	1	1	1	1	1	1	1	0	0	0	4	1	0	1	3	0	19	0	2077	gi|568970047;gi|568970045;gi|117938332;gi|568970049;gi|117938334	gi|568970047	766	784	yes	no	2;3	1.38e-08	250.86	2	2	294310000	170440000	123870000			973
IVSSNDVGHDEYSTQSLVKK	AWMLDILKIVSSNDVG	STQSLVKKHKDVAEEI	K	I	V	K	K	H	0	0	1	2	0	1	1	1	1	1	1	2	0	0	0	4	1	0	1	3	0	20	1	2205.09	gi|568970047;gi|568970045;gi|117938332;gi|568970049;gi|117938334	gi|568970047	766	785	yes	no	3;4	6.21e-05	170	2	2	117270000	60581000	56688000			974
IVTSLGLK	KDKEKIDKIVTSLGLK	IVTSLGLKIGAREARH	K	I	V	L	K	I	0	0	0	0	0	0	0	1	0	1	2	1	0	0	0	1	1	0	0	1	0	8	0	829.527	gi|568949245;gi|227908784;gi|227908782	gi|568949245	45	52	yes	no	2	0.013146	107.9		1	6034700	0	6034700			975
IVYGHLDDPANQEIER	RPLTLSEKIVYGHLDD	PANQEIERGKTYLRLR	K	I	V	E	R	G	1	1	1	2	0	1	2	1	1	2	1	0	0	0	1	0	0	0	1	1	0	16	0	1867.91	gi|18079339	gi|18079339	69	84	yes	yes	3	2.25e-05	203.11	1	1	35242000	21014000	14228000			976
IWHHTFYNELR	TNWDDMEKIWHHTFYN	HTFYNELRVAPEEHPV	K	I	W	L	R	V	0	1	1	0	0	0	1	0	2	1	1	0	0	1	0	0	1	1	1	0	0	11	0	1514.74	gi|6752954;gi|6671509;gi|439253893;gi|33563240;gi|14192922	gi|6752954	85	95	no	no	2;3;4	4.64e-07	240	9	3	1039200000	706550000	332680000			977
IYEFPETDDEEENKLVK	EIQEHKIKIYEFPETD	EEENKLVKKIKDRLPL	K	I	Y	V	K	K	0	0	1	2	0	0	5	0	0	1	1	2	0	1	1	0	1	0	1	1	0	17	1	2096.98	gi|329299065;gi|568959211;gi|28173550;gi|568959217;gi|568959215;gi|568959213	gi|329299065	221	237	yes	no	3	0.020413	78.902	1	1	43114000	28694000	14420000			978
IYIQAHIDR	DHTERRGRIYIQAHID	YIQAHIDREVLIVVVR	R	I	Y	D	R	E	1	1	0	1	0	1	0	0	1	3	0	0	0	0	0	0	0	0	1	0	0	9	0	1127.61	gi|568949831;gi|6679345	gi|568949831	162	170	yes	no	3	0.030896	72.928	1		4589300	4589300	0			979
IYLPHSLPQQ	PWELKWTKIYLPHSLP	LPHSLPQQ________	K	I	Y	Q	Q	-	0	0	0	0	0	2	0	0	1	1	2	0	0	0	2	1	0	0	1	0	0	10	0	1194.64	gi|62198718;gi|62184373;gi|34538602;gi|226453479;gi|167716841	gi|62198718	58	67	yes	no	2	2.87e-06	223.36	1	1	24789000	14462000	10327000			980
IYPYDSLIVTNR	DSLYSQYKIYPYDSLI	DSLIVTNRIRVKLPKD	K	I	Y	N	R	I	0	1	1	1	0	0	0	0	0	2	1	0	0	0	1	1	1	0	2	1	0	12	0	1452.76	gi|568934160;gi|568934158;gi|295148106;gi|295148104;gi|295148102;gi|295148100;gi|568934148;gi|568934146;gi|568934134;gi|568934164;gi|568934162;gi|568934156;gi|568934154;gi|568934152;gi|66773171;gi|568934144;gi|568934142;gi|568934138;gi|295148098;gi|568934136;gi|568934132;gi|568934130;gi|568934128;gi|568934126;gi|568934124	gi|568934160	458	469	yes	no	2	0.0015166	132.86	1	1	21160000	12619000	8541000			981
IYQSNMLNR	CYNTHEKRIYQSNMLN	YQSNMLNRYLINVTFE	R	I	Y	N	R	Y	0	1	2	0	0	1	0	0	0	1	1	0	1	0	0	1	0	0	1	0	0	9	0	1137.56	gi|568940738;gi|568940736;gi|568940734;gi|568940732;gi|117168299	gi|568940738	329	337	yes	no	2	0.040986	63.076	1		8861100	8861100	0			982
IYVDDGLISLQVK	KVVEVGSKIYVDDGLI	GLISLQVKEKGADFLV	K	I	Y	V	K	E	0	0	0	2	0	1	0	1	0	2	2	1	0	0	0	1	0	0	1	2	0	13	0	1461.81	gi|359807367;gi|568960821;gi|568960833;gi|31981562;gi|568960831;gi|568960829;gi|568960827;gi|568960825;gi|568960823;gi|568960819;gi|568960835	gi|359807367	174	186	yes	no	2	3.68e-06	220.69	1		36842000	36842000	0			983
KAAAGELQEDSGLHVLAR	REFLLIFRKAAAGELQ	SGLHVLARLSEIDVST	R	K	A	A	R	L	4	1	0	1	0	1	2	2	1	0	3	1	0	0	0	1	0	0	0	1	0	18	1	1863.98	gi|31981086	gi|31981086	159	176	yes	yes	3	0.00010563	170.79	1		13966000	13966000	0			984
KADGVKPQTNSTKNSSAITSPK	QAKSLLNKKADGVKPQ	SSAITSPKGSLPPAAL	K	K	A	P	K	G	2	0	2	1	0	1	0	1	0	1	0	4	0	0	2	4	3	0	0	1	0	22	2	2258.19	gi|226693349;gi|568969771;gi|568969795;gi|568969793;gi|568969791;gi|291291010;gi|568969785;gi|568969783;gi|568969777;gi|568969775;gi|568969769;gi|568969799;gi|568969789;gi|568969787;gi|291291008;gi|568969781;gi|568969779;gi|568969773;gi|568969801;gi|568969797	gi|226693349	348	369	yes	no	4	0.00339	105.94	2	1	3104100	1707600	1396500			985
KAEGAGTEEEGTPKESEPQAAADATEVK	EKAKDKDKKAEGAGTE	AADATEVKESTEEKPK	K	K	A	V	K	E	6	0	0	1	0	1	7	3	0	0	0	3	0	0	2	1	3	0	0	1	0	28	2	2829.32	gi|45598372	gi|45598372	25	52	yes	yes	4	0.042155	40.718	1		5711700	5711700	0			986
KAESEELEVQKPQVK	KKDSVFIKKAESEELE	EVQKPQVKLRRAVSEV	K	K	A	V	K	L	1	0	0	0	0	2	4	0	0	0	1	3	0	0	1	1	0	0	0	2	0	15	1	1740.93	gi|116089329;gi|568974914;gi|568974910;gi|568974905;gi|568974901;gi|568974899;gi|568974891;gi|568974889;gi|568974887;gi|568974885;gi|568974883;gi|568974881;gi|568974879;gi|568974877;gi|568974875;gi|568974918;gi|568974916;gi|568974912;gi|568974907;gi|568974895;gi|568974903;gi|568974897;gi|568974893	gi|116089329	1074	1088	yes	no	3;4	3.68e-05	188.92	2	2	18478000	11993000	6484500			987
KAGQVFLEELGNHK	KKSSETLRKAGQVFLE	LEELGNHKAFKKELRH	R	K	A	H	K	A	1	0	1	0	0	1	2	2	1	0	2	2	0	1	0	0	0	0	0	1	0	14	1	1568.83	gi|226423909;gi|226423907;gi|568971442	gi|226423909	183	196	yes	no	2;3;4	1.54e-17	348.24	3	3	353560000	221190000	132370000			988
KALAAAGYDVEKNNSR	GVSLAALKKALAAAGY	DVEKNNSRIKLGLKSL	K	K	A	S	R	I	4	1	2	1	0	0	1	1	0	0	1	2	0	0	0	1	0	0	1	1	0	16	2	1705.87	gi|13430890;gi|112807207;gi|254588110;gi|9845257	gi|13430890	64	79	no	no	3	1.98e-07	236.03		1	4724600	0	4724600			989
KANIPIMDTGENPEVPFPR	RFVEKEIRKANIPIMD	NPEVPFPRDMIDLEAN	R	K	A	P	R	D	1	1	2	1	0	0	2	1	0	2	0	1	1	1	4	0	1	0	0	1	0	19	1	2124.07	gi|340007375;gi|568971302;gi|340007377;gi|12025532;gi|568971300;gi|340007379;gi|568971298;gi|568971296;gi|568971294;gi|568971292;gi|568971290	gi|340007375	14	32	yes	no	3	1.59e-05	187.5	2	1	63263000	52624000	10639000			990
KAPPPIPPGSQAPPR	PGSSFNFRKAPPPIPP	PGSQAPPRISITAQSS	R	K	A	P	R	I	2	1	0	0	0	1	0	1	0	1	0	1	0	0	7	1	0	0	0	0	0	15	1	1508.85	gi|568929128;gi|568929126;gi|38348480;gi|568929130	gi|568929128	537	551	yes	no	3	0.0031021	117.48	1	1	5523800	2816500	2707300			991
KASGPPVSELITK	TGAAAGKRKASGPPVS	PVSELITKAVAASKER	R	K	A	T	K	A	1	0	0	0	0	0	1	1	0	1	1	2	0	0	2	2	1	0	0	1	0	13	1	1325.76	gi|254588110;gi|9845257	gi|9845257	35	47	no	no	2;3	1.29e-05	216.54	2	2	328570000	195280000	133280000			992
KATVGQAEEATIDHTEK	EGELSQAKKATVGQAE	ATIDHTEKVTVDQAEE	K	K	A	E	K	V	3	0	0	1	0	1	3	1	1	1	0	2	0	0	0	0	3	0	0	1	0	17	1	1826.9	gi|158187517;gi|568979596	gi|158187517	377	393	yes	no	3	3.31e-12	295.22	1	1	8261700	4565500	3696200			993
KAWGNNQDGVVASQPAR	LKSSDAYKKAWGNNQD	VVASQPARVVDEREQM	K	K	A	A	R	V	3	1	2	1	0	2	0	2	0	0	0	1	0	0	1	1	0	1	0	2	0	17	1	1796.89	gi|6755588;gi|597517936;gi|568916064	gi|6755588	103	119	yes	no	3	0.049817	61.127	1		2188600	2188600	0			994
KDDEENYLDLFSHK	KIQKGESKKDDEENYL	YLDLFSHKNMKLKERV	K	K	D	H	K	N	0	0	1	3	0	0	2	0	1	0	2	2	0	1	0	1	0	0	1	0	0	14	1	1751.8	gi|110626031	gi|110626031	139	152	yes	yes	3	3.49e-05	188.63	1		8020300	8020300	0			995
KDDPVTNLNNAFEVAEK	LIEYDKLRKDDPVTNL	NAFEVAEKYLDIPKML	R	K	D	E	K	Y	2	0	3	2	0	0	2	0	0	0	1	2	0	1	1	0	1	0	0	2	0	17	1	1902.93	gi|568946340;gi|568946338;gi|568946336;gi|568946342;gi|11230802	gi|568946340	218	234	yes	no	3	9.58e-08	225.37	1	1	40952000	26607000	14346000			996
KDLYANTVLSGGTTMYPGIADR	MKCDVDIRKDLYANTV	MYPGIADRMQKEITAL	R	K	D	D	R	M	2	1	1	2	0	0	0	3	0	1	2	1	1	0	1	1	3	0	2	1	0	22	1	2342.16	gi|6752954;gi|6671509	gi|6752954	291	312	yes	no	2;3	4.7e-19	330.93	4	3	915020000	681640000	233380000			997
KDYLKTDISTALK	ASHITVERKDYLKTDI	TDISTALKEIRSQLEC	R	K	D	L	K	E	1	0	0	2	0	0	0	0	0	1	2	3	0	0	0	1	2	0	1	0	0	13	2	1494.83	gi|112363107	gi|112363107	257	269	yes	yes	3	7.62e-05	182.37	1	1	30561000	17752000	12810000			998
KEDIAINGEVEGKEEEEQETQEK	DRSPQESKKEDIAING	EEQETQEKGSGREEEK	K	K	E	E	K	G	1	0	1	1	0	2	9	2	0	2	0	3	0	0	0	0	1	0	0	1	0	23	2	2660.23	gi|112363107	gi|112363107	729	751	yes	yes	4	0.00085715	127.07	1	1	16882000	10372000	6510200			999
KESYSIYVYK	GKKRKRSRKESYSIYV	SYSIYVYKVLKQVHPD	R	K	E	Y	K	V	0	0	0	0	0	0	1	0	0	1	0	2	0	0	0	2	0	0	3	1	0	10	1	1278.65	gi|68226431;gi|13386452;gi|46049029	gi|68226431	35	44	yes	no	2;3	0.00047525	172.61	2	2	139510000	81862000	57650000			1000
KESYSVYVYK	GKKRKRSRKESYSVYV	SYSVYVYKVLKQVHPD	R	K	E	Y	K	V	0	0	0	0	0	0	1	0	0	0	0	2	0	0	0	2	0	0	3	2	0	10	1	1264.63	gi|68226433;gi|68131547;gi|594542582;gi|594191055;gi|594190841;gi|568981860;gi|568981858;gi|568981856;gi|30089706;gi|30089704;gi|30061395;gi|30061389;gi|30061387;gi|30061385;gi|30061383;gi|30061381;gi|30061377;gi|294997245;gi|28316760;gi|160420312;gi|160420310;gi|160420308	gi|68226433	35	44	yes	no	2;3	4.37e-08	267.39	2	2	1194100000	629510000	564620000			1001
KFDQLLAEEK	SNLEKKQKKFDQLLAE	DQLLAEEKGISARYAE	K	K	F	E	K	G	1	0	0	1	0	1	2	0	0	0	2	2	0	1	0	0	0	0	0	0	0	10	1	1219.64	gi|241982716;gi|568994731;gi|241982718;gi|568994729;gi|568994733;gi|114326446;gi|33598964;gi|568976400;gi|568976398;gi|568976396;gi|568976394;gi|568976402;gi|29336026;gi|408821455;gi|568948534;gi|408821450;gi|568948532;gi|568948530;gi|568948528;gi|568948526;gi|568948524	gi|33598964	1452	1461	no	no	2	1.4e-06	205.56	3	1	12210000	0	12210000			1002
KFEEFQTDLAAHEER	EHVEVLQKKFEEFQTD	DLAAHEERVNEVSQFA	K	K	F	E	R	V	2	1	0	1	0	1	4	0	1	0	1	1	0	2	0	0	1	0	0	0	0	15	1	1848.86	gi|295054271;gi|568913214;gi|115496850;gi|568913208;gi|568913216;gi|295054266;gi|568913210;gi|568913206;gi|568913202;gi|568913212;gi|568913204	gi|295054271	190	204	yes	no	2;3	2.15e-17	340.57	2	1	221230000	142360000	78869000			1003
KFNALFAQGNYSEAAK	GAEELFARKFNALFAQ	GNYSEAAKVAANAPKG	R	K	F	A	K	V	4	0	2	0	0	1	1	1	0	0	1	2	0	2	0	1	0	0	1	0	0	16	1	1757.87	gi|51491845;gi|568975337;gi|568975335;gi|568975333	gi|51491845	367	382	yes	no	3	1.27e-05	211.82	1	1	56668000	33014000	23654000			1004
KFQLCGSLAAYGEACR	LDGCYNHKKFQLCGSL	AAYGEACRSFGILSTE	K	K	F	C	R	S	3	1	0	0	2	1	1	2	0	0	2	1	0	1	0	1	0	0	1	0	0	16	1	1829.86	gi|568959135;gi|568959132;gi|568959130;gi|568959128;gi|568959126;gi|239787867	gi|568959135	1727	1742	yes	no	2	0.036153	63.29	1		5654600	5654600	0			1005
KFSRPLLPATTTK	PAAIGSQKKFSRPLLP	LLPATTTKLSQEEQLK	K	K	F	T	K	L	1	1	0	0	0	0	0	0	0	0	2	2	0	1	2	1	3	0	0	0	0	13	1	1458.86	gi|163644296;gi|83921581;gi|568955359;gi|568955349;gi|568955347;gi|85540453;gi|568955341;gi|568955337;gi|568955335;gi|568955333	gi|163644296	242	254	yes	no	3	0.0035338	118.73	1		10768000	10768000	0			1006
KFTPNPSAIFQTSAPQTLNV	SFQVPEVRKFTPNPSA	SAPQTLNV________	R	K	F	N	V	-	2	0	2	0	0	2	0	0	0	1	1	1	0	2	3	2	3	0	0	1	0	20	1	2160.12	gi|139948800	gi|139948800	172	191	yes	yes	2	0.00034971	144.5		1	4688000	0	4688000			1007
KFVEVMTEYNATQSK	TQHSTLSRKFVEVMTE	EYNATQSKYRDRCKDR	R	K	F	S	K	Y	1	0	1	0	0	1	2	0	0	0	0	2	1	1	0	1	2	0	1	2	0	15	1	1773.86	gi|13259378;gi|568951073;gi|568951079;gi|568951077;gi|568951075;gi|568951071	gi|13259378	125	139	yes	no	3	3.32e-05	192.46	1	1	31772000	18112000	13661000			1008
KGDILTLLNSTNKDWWK	SPREVTMKKGDILTLL	STNKDWWKVEVNDRQG	K	K	G	W	K	V	0	0	2	2	0	0	0	1	0	1	3	3	0	0	0	1	2	2	0	0	0	17	2	2031.08	gi|295054271;gi|568913214;gi|115496850;gi|568913208;gi|568913216;gi|295054266;gi|568913210;gi|568913206;gi|568913202;gi|568913212;gi|568913204	gi|295054271	990	1006	yes	no	3;4	1.76e-07	228.84	2	1	222080000	164170000	57907000			1009
KGDQILSVNGVDLR	ADLSGELRKGDQILSV	SVNGVDLRNASHEQAA	R	K	G	L	R	N	0	1	1	2	0	1	0	2	0	1	2	1	0	0	0	1	0	0	0	2	0	14	1	1512.83	gi|569019198;gi|568971503;gi|569019196;gi|568971501;gi|569019194;gi|568971499;gi|569019192;gi|568971497;gi|569019189;gi|568971494;gi|569019187;gi|568971492;gi|157909820;gi|6681195;gi|569019185;gi|568971490;gi|569019183;gi|568971488;gi|569019181;gi|568971486;gi|569019179;gi|568971484	gi|569019198	330	343	yes	no	2;3	2.35e-07	230.57	2	2	79266000	44101000	35165000			1010
KGEIFELK	SKYFTTNKKGEIFELK	KGEIFELKAELNNEKK	K	K	G	L	K	A	0	0	0	0	0	0	2	1	0	1	1	2	0	1	0	0	0	0	0	0	0	8	1	962.544	gi|21313640;gi|78711838;gi|568975905;gi|88853578;gi|339895916;gi|568969767;gi|568969765;gi|568969763;gi|339895913	gi|21313640	12	19	yes	no	2	0.00046485	182.39		1	9886700	0	9886700			1011
KGFTPLHVAAK	AAHSLATKKGFTPLHV	TPLHVAAKYGSLDVAK	K	K	G	A	K	Y	2	0	0	0	0	0	0	1	1	0	1	2	0	1	1	0	1	0	0	1	0	11	1	1167.68	gi|568921574;gi|568921572;gi|568921570;gi|568921568;gi|568921564;gi|568921562;gi|568921560;gi|568921554;gi|568921552;gi|568921550;gi|568921546;gi|568921542;gi|568921540;gi|568921538;gi|568921536;gi|568921534;gi|568921532;gi|568921530;gi|568921528;gi|568921526;gi|568921548;gi|568921594;gi|568921590;gi|568921588;gi|568921578;gi|568921566;gi|568921558;gi|568921556;gi|568921544;gi|568921576;gi|568921…	gi|568921574	558	568	no	no	2;3	0.0014082	133.91	1	2	15479000	5114000	10365000			1012
KGGHSSTLPESFENKPSKPIPKPR	YQLALQARKGGHSSTL	SKPIPKPRVSIRKSVQ	R	K	G	P	R	V	0	1	1	0	0	0	2	2	1	1	1	4	0	1	5	4	1	0	0	0	0	24	1	2617.4	gi|294345392;gi|31088914;gi|568968951;gi|294345395;gi|568968949;gi|294345388;gi|568968931;gi|568968929;gi|568968927;gi|568968955;gi|568968953;gi|294345390;gi|568968937;gi|568968935;gi|568968933	gi|294345392	444	467	yes	no	5	0.043046	30	1	1	30317000	13242000	17075000			1013
KGGKEFVEAVLELR	EVGNTLEKKGGKEFVE	VEAVLELRKKNGPLEV	K	K	G	L	R	K	1	1	0	0	0	0	3	2	0	0	2	2	0	1	0	0	0	0	0	2	0	14	2	1573.88	gi|283945579;gi|283945575;gi|283945572;gi|41152517	gi|283945579	232	245	yes	no	3	7.56e-05	185.66	1	1	14837000	9723200	5114000			1014
KGNTALHIASLAGQAEVVK	SSVDSATKKGNTALHI	AGQAEVVKVLVKEGAN	K	K	G	V	K	V	4	0	1	0	0	1	1	2	1	1	2	2	0	0	0	1	1	0	0	2	0	19	1	1906.06	gi|568921574;gi|568921572;gi|568921570;gi|568921568;gi|568921564;gi|568921562;gi|568921560;gi|568921554;gi|568921552;gi|568921550;gi|568921546;gi|568921542;gi|568921540;gi|568921538;gi|568921536;gi|568921534;gi|568921532;gi|568921530;gi|568921528;gi|568921526;gi|568921548;gi|568921594;gi|568921590;gi|568921588;gi|568921566;gi|568921558;gi|568921556;gi|568921544;gi|568921576;gi|568921592;gi|116256…	gi|568921574	92	110	no	no	3;4	0.0003441	134.83	2	2	67765000	42735000	25030000			1015
KGSITSVQAIYVPADDLTDPAPATTFAHLDATTVLSR	QERITTTKKGSITSVQ	DATTVLSRAIAELGIY	K	K	G	S	R	A	6	1	0	4	0	1	0	1	1	2	3	1	0	1	3	3	6	0	1	3	0	37	1	3841.97	gi|31980648	gi|31980648	351	387	yes	yes	4	0.033741	21.717		1	27923000	0	27923000			1016
KGVAINMVTEEDKR	GRGGRFGRKGVAINMV	MVTEEDKRTLRDIETF	R	K	G	K	R	T	1	1	1	1	0	0	2	1	0	1	0	2	1	0	0	0	1	0	0	2	0	14	2	1588.82	gi|21450625	gi|21450625	369	382	yes	yes	3	0.042753	76.311		1	1278000	0	1278000			1017
KGVKVENRPFLSK	DKRLVEGKKGVKVENR	ENRPFLSKLTFFNVSE	K	K	G	S	K	L	0	1	1	0	0	0	1	1	0	0	1	3	0	1	1	1	0	0	0	2	0	13	2	1500.88	gi|568959251;gi|568959249;gi|31982044;gi|568959247;gi|568959245;gi|568959243;gi|568959241;gi|568959253	gi|568959251	237	249	yes	no	4	0.024371	80.69	1	1	6238400	2591900	3646500			1018
KHALLEADVAAHQDR	TNVQNLQKKHALLEAD	DVAAHQDRIDGITIQA	K	K	H	D	R	I	4	1	0	2	0	1	1	0	2	0	2	1	0	0	0	0	0	0	0	1	0	15	1	1672.86	gi|295054271;gi|568913214;gi|115496850;gi|568913208;gi|568913216;gi|295054266;gi|568913210;gi|568913206;gi|568913202;gi|568913212;gi|568913204	gi|295054271	719	733	yes	no	3;4	0.00036977	159.41	2	2	39511000	20251000	19260000			1019
KHEAFESDLAAHQDR	SDIKALIRKHEAFESD	DLAAHQDRVEQIAAIA	R	K	H	D	R	V	3	1	0	2	0	1	2	0	2	0	1	1	0	1	0	1	0	0	0	0	0	15	1	1752.82	gi|157951643;gi|568981523;gi|568978636;gi|61097906;gi|568978634;gi|568978632;gi|568978630;gi|568978628;gi|568978638;gi|568978640;gi|568946340;gi|568946338;gi|568946336;gi|568946342;gi|11230802	gi|568946340	456	470	no	no	3;4	0.00046503	153.41	1	2	66765000	28592000	38173000			1020
KHEAFETDFTVHK	AAIQGLLKKHEAFETD	ETDFTVHKDRVNDVCT	K	K	H	H	K	D	1	0	0	1	0	0	2	0	2	0	0	2	0	2	0	0	2	0	0	1	0	13	1	1587.77	gi|295054271;gi|568913214;gi|115496850;gi|568913208;gi|568913216;gi|295054266;gi|568913210;gi|568913206;gi|568913202;gi|568913212;gi|568913204	gi|295054271	1896	1908	yes	no	4	0.00080393	155.47	1	1	32589000	17252000	15337000			1021
KHEAFETDFTVHKDR	AAIQGLLKKHEAFETD	DFTVHKDRVNDVCTNG	K	K	H	D	R	V	1	1	0	2	0	0	2	0	2	0	0	2	0	2	0	0	2	0	0	1	0	15	2	1858.9	gi|295054271;gi|568913214;gi|115496850;gi|568913208;gi|568913216;gi|295054266;gi|568913210;gi|568913206;gi|568913202;gi|568913212;gi|568913204	gi|295054271	1896	1910	yes	no	3;4	0.00076397	158.65	2	2	83062000	56386000	26676000			1022
KHEAIETDIAAYEER	PAVEAATKKHEAIETD	DIAAYEERVQAVVAVA	K	K	H	E	R	V	3	1	0	1	0	0	4	0	1	2	0	1	0	0	0	0	1	0	1	0	0	15	1	1773.85	gi|568970047;gi|568970045;gi|117938332;gi|568970049;gi|117938334	gi|568970047	463	477	yes	no	2;3	2.37e-07	228.99	2	1	110640000	74631000	36013000			1023
KHEAIETDIVAYSGR	AAVEAAVRKHEAIETD	DIVAYSGRVQAVDAVA	R	K	H	G	R	V	2	1	0	1	0	0	2	1	1	2	0	1	0	0	0	1	1	0	1	1	0	15	1	1687.85	gi|569005700;gi|569005698;gi|55926127;gi|569005696	gi|569005700	466	480	yes	no	3	0.0055908	98.676	1	1	26228000	15837000	10392000			1024
KHEALMSDLSAYGSSIQALR	DSAEALLKKHEALMSD	GSSIQALREQAQSCRQ	K	K	H	L	R	E	3	1	0	1	0	1	1	1	1	1	3	1	1	0	0	4	0	0	1	0	0	20	1	2176.09	gi|295054271;gi|568913214;gi|115496850;gi|568913208;gi|568913216;gi|295054266;gi|568913210;gi|568913206;gi|568913202;gi|568913212;gi|568913204	gi|295054271	931	950	yes	no	3;4	0.00066609	129.42	2	3	127890000	80550000	47339000			1025
KHQALQAEIAGHEPR	IGVQNLLKKHQALQAE	EIAGHEPRIKAVTQKG	K	K	H	P	R	I	3	1	0	0	0	2	2	1	2	1	1	1	0	0	1	0	0	0	0	0	0	15	1	1683.88	gi|295054271;gi|568913214;gi|115496850;gi|568913208;gi|568913216;gi|295054266;gi|568913210;gi|568913206;gi|568913202;gi|568913212;gi|568913204	gi|295054271	825	839	yes	no	3;4	2.23e-05	202.92	2	2	95340000	49342000	45997000			1026
KHQILEQAVEDYAETVHQLSK	QSAVSMLKKHQILEQA	ETVHQLSKTSRALVAD	K	K	H	S	K	T	2	0	0	1	0	3	3	0	2	1	2	2	0	0	0	1	1	0	1	2	0	21	1	2465.26	gi|568970047;gi|568970045;gi|117938332;gi|568970049;gi|117938334	gi|568970047	1633	1653	yes	no	4	0.00022336	147.64	1	1	23116000	14862000	8253600			1027
KHQVLEQALADYAQTIK	LSAQAEVKKHQVLEQA	ADYAQTIKQLAASSQD	K	K	H	I	K	Q	3	0	0	1	0	3	1	0	1	1	2	2	0	0	0	0	1	0	1	1	0	17	1	1955.05	gi|569005700;gi|569005698;gi|55926127;gi|569005696	gi|569005700	1629	1645	yes	no	3	0.00054685	135.23	1		12258000	12258000	0			1028
KHVLSGTLGIPEHTYR	FSLTREKRKHVLSGTL	GIPEHTYRSRVTLSNQ	R	K	H	Y	R	S	0	1	0	0	0	0	1	2	2	1	2	1	0	0	1	1	2	0	1	1	0	16	1	1806.97	gi|6678347	gi|6678347	61	76	yes	yes	3;4	0.0027011	118.21	2	2	148590000	90708000	57885000			1029
KIAKDEGANAFFK	TGTLDCWRKIAKDEGA	EGANAFFKGAWSNVLR	R	K	I	F	K	G	3	0	1	1	0	0	1	1	0	1	0	3	0	2	0	0	0	0	0	0	0	13	2	1437.76	gi|148747424	gi|148747424	260	272	yes	yes	3	0.00094453	156.81	1	1	11296000	5101400	6194700			1030
KIDQNWYEGEHHGR	GDTVYILRKIDQNWYE	YEGEHHGRVGIFPISY	R	K	I	G	R	V	0	1	1	1	0	1	2	2	2	1	0	1	0	0	0	0	0	1	1	0	0	14	1	1767.81	gi|327315370;gi|327315368;gi|568954729;gi|568954727;gi|568954725;gi|568954719;gi|568954713;gi|568954711;gi|568954709;gi|568954707;gi|568954647;gi|568954639;gi|568954733;gi|568954705;gi|568954703;gi|568954701;gi|568954691;gi|568954685;gi|568954683;gi|568954681;gi|568954679;gi|568954677;gi|568954675;gi|568954673;gi|568954671;gi|568954669;gi|568954667;gi|568954665;gi|568954663;gi|568954659;gi|568954…	gi|327315370	991	1004	yes	no	4	0.02959	71.933		1	5010400	0	5010400			1031
KIEDLGAAMEEALILDNK	RAMRSQLKKIEDLGAA	EALILDNKYTEHSTVG	K	K	I	N	K	Y	3	0	1	2	0	0	3	1	0	2	3	2	1	0	0	0	0	0	0	0	0	18	1	1972.02	gi|295054271;gi|568913214;gi|115496850;gi|568913208;gi|568913216;gi|295054266;gi|568913210;gi|568913206;gi|568913202;gi|568913212;gi|568913204	gi|295054271	2249	2266	yes	no	2;3	6.95e-12	277.8	2	1	47040000	37484000	9555700			1032
KIGELEVGQMENISPGQIIDEPIRPVNIPR	KQLKVFAKKIGELEVG	IRPVNIPRKEKDFQGM	K	K	I	P	R	K	0	2	2	1	0	2	4	3	0	6	1	1	1	0	4	1	0	0	0	2	0	30	1	3340.78	gi|568960787;gi|568960781;gi|568960789;gi|568960783;gi|115511052;gi|568960777;gi|568960785;gi|568960779;gi|568960791	gi|568960787	1412	1441	yes	no	4	0.0013121	90.062	2	1	51908000	39542000	12365000			1033
KIQVLQQQADDAEER	TTIEAVKRKIQVLQQQ	QADDAEERAERLQREV	R	K	I	E	R	A	2	1	0	2	0	4	2	0	0	1	1	1	0	0	0	0	0	0	0	1	0	15	1	1769.89	gi|657406275;gi|568923545;gi|568923543;gi|568923541;gi|418203916;gi|359279908;gi|359279904;gi|568923539;gi|568923537	gi|657406275	13	27	yes	no	3	0.0036377	113.43	1	1	22259000	13306000	8952800			1034
KIVDSGVQTDDEETADR	ADDPRNLKKIVDSGVQ	DDEETADRTYASRRRR	K	K	I	D	R	T	1	1	0	4	0	1	2	1	0	1	0	1	0	0	0	1	2	0	0	2	0	17	1	1876.87	gi|160707978;gi|160707976;gi|568932804;gi|568932802;gi|568932800;gi|568932798;gi|568932806	gi|160707978	3368	3384	yes	no	3	0.00046502	142.35		1	1895100	0	1895100			1035
KKEIEELQSQAQALSQEGK	LENQMEVRKKEIEELQ	QALSQEGKSTDEVDSK	R	K	K	G	K	S	2	0	0	0	0	4	4	1	0	1	2	3	0	0	0	2	0	0	0	0	0	19	2	2143.11	gi|568970047;gi|568970045;gi|117938332;gi|568970049;gi|117938334	gi|568970047	1433	1451	yes	no	2;3;4	3.97e-25	384.53	3	2	272990000	179120000	93863000			1036
KKGPLVFGEPIAASLGTDGTHYWSK	ADIIALARKKGPLVFG	DGTHYWSKNWAKAAAF	R	K	K	S	K	N	2	0	0	1	0	0	1	4	1	1	2	3	0	1	2	2	2	1	1	1	0	25	2	2658.38	gi|40068507;gi|209862923	gi|40068507	269	293	yes	no	4	0.051724	60.939	1		12803000	12803000	0			1037
KKGTVVYGEPITASLGTDGSHYWSK	AEVIAQARKKGTVVYG	DGSHYWSKNWAKAAAF	R	K	K	S	K	N	1	0	0	1	0	0	1	4	1	1	1	3	0	0	1	3	3	1	2	2	0	25	2	2680.35	gi|40254595;gi|568986628	gi|40254595	269	293	yes	no	4	0.0016856	110.1	1	1	71274000	49712000	21562000			1038
KKNGPLEVAGAAISAGHGLPAK	VEAVLELRKKNGPLEV	AGHGLPAKFVIHCNSP	R	K	K	A	K	F	5	0	1	0	0	0	1	4	1	1	2	3	0	0	2	1	0	0	0	1	0	22	2	2085.17	gi|283945579;gi|283945575;gi|283945572;gi|41152517	gi|283945579	246	267	yes	no	4	0.049776	62.556	1	1	18875000	11630000	7245600			1039
KKPAGPSVSELIVQAVSSSK	PAKAAAPRKKPAGPSV	VQAVSSSKERSGVSLA	R	K	K	S	K	E	2	0	0	0	0	1	1	1	0	1	1	3	0	0	2	5	0	0	0	3	0	20	1	2011.13	gi|21426823	gi|21426823	35	54	yes	yes	3;4	0.00062267	130.02	2	2	58939000	36454000	22485000			1040
KLATATETYIKPISK	MCHWLCHRKLATATET	TYIKPISKLQATNARD	R	K	L	S	K	L	2	0	0	0	0	0	1	0	0	2	1	3	0	0	1	1	3	0	1	0	0	15	1	1662.96	gi|568960787;gi|568960781;gi|568960789;gi|568960783;gi|115511052;gi|568960777;gi|568960785;gi|568960779	gi|568960787	379	393	yes	no	3	0.00025258	166.79	1		10640000	10640000	0			1041
KLAVNMVPFPR	GQLNADLRKLAVNMVP	VNMVPFPRLHFFMPGF	R	K	L	P	R	L	1	1	1	0	0	0	0	0	0	0	1	1	1	1	2	0	0	0	0	2	0	11	1	1270.72	gi|33859488;gi|124430500;CON__ENSEMBL:ENSBTAP00000025008;gi|21746161;gi|22165384;gi|7106439;gi|31981939;gi|12963615	gi|33859488	252	262	no	no	2;3	4.83e-07	250.92	4	4	671290000	409070000	262220000			1042
KLEKEEEEGISQESSEEEQ	RKPRGRPKKLEKEEEE	QESSEEEQ________	K	K	L	E	Q	-	0	0	0	0	0	2	9	1	0	1	1	2	0	0	0	3	0	0	0	0	0	19	2	2235.99	gi|86198325;gi|86198323;gi|70909308;gi|262331578;gi|262331576;gi|262072970;gi|262331580;gi|262331507;gi|262331505;gi|262331503;gi|262331501;gi|262072972;gi|262331513	gi|86198325	89	107	yes	no	3	0.0013219	130.95	1	1	19923000	10035000	9888700			1043
KLFADAEEEQRR	GESEANIRKLFADAEE	DAEEEQRRLGANSGLH	R	K	L	R	R	L	2	2	0	1	0	1	3	0	0	0	1	1	0	1	0	0	0	0	0	0	0	12	2	1490.75	gi|31543349	gi|31543349	304	315	yes	yes	3	0.016454	94.465		1	4222700	0	4222700			1044
KLFIGGLSFETTDDSLR	PKEPEQLRKLFIGGLS	ETTDDSLREHFEKWGT	R	K	L	L	R	E	0	1	0	2	0	0	1	2	0	1	3	1	0	2	0	2	2	0	0	0	0	17	1	1897.98	gi|37674277;gi|31559916;gi|157277969;gi|569016892;gi|569016890;gi|568904783	gi|37674277	36	52	yes	no	3	0.0042836	99.915	1	1	19391000	12630000	6761000			1045
KLFIGGLSFETTDDSLREHFEK	PKEPEQLRKLFIGGLS	SLREHFEKWGTLTDCV	R	K	L	E	K	W	0	1	0	2	0	0	3	2	1	1	3	2	0	3	0	2	2	0	0	0	0	22	2	2568.29	gi|37674277;gi|31559916;gi|157277969;gi|569016892;gi|569016890;gi|568904783	gi|37674277	36	57	yes	no	4	0.015537	77.031	1	1	23461000	15675000	7785500			1046
KLFIGGLSFETTEESLR	EREKEQFRKLFIGGLS	ETTEESLRNYYEQWGK	R	K	L	L	R	N	0	1	0	0	0	0	3	2	0	1	3	1	0	2	0	2	2	0	0	0	0	17	1	1926.01	gi|568904641;gi|32880197;gi|568942404;gi|568942402;gi|568942400;gi|568904639;gi|109134362;gi|568942398;gi|568942395;gi|568942392;gi|568942390	gi|568904641	10	26	yes	no	3	0.00011025	173.19		1	7810400	0	7810400			1047
KLFVGGIKEDTEEHHLR	PGAHVTVKKLFVGGIK	DTEEHHLRDYFEEYGK	K	K	L	L	R	D	0	1	0	1	0	0	3	2	2	1	2	2	0	1	0	0	1	0	0	1	0	17	2	2007.05	gi|568904641;gi|32880197;gi|568942404;gi|568942402;gi|568942400;gi|568904639;gi|109134362;gi|568942398;gi|568942395;gi|568942392;gi|568942390	gi|568904641	101	117	yes	no	4	0.027811	71.316	1		12311000	12311000	0			1048
KLGTEEFPLIDQTFYPNHK	AQMVRLHKKLGTEEFP	QTFYPNHKEMLSSTTY	K	K	L	H	K	E	0	0	1	1	0	1	2	1	1	1	2	2	0	2	2	0	2	0	1	0	0	19	1	2276.15	gi|160707901;gi|160707903	gi|160707901	238	256	yes	no	4	0.039568	51.089	1	1	13486000	8767700	4718700			1049
KLKGAILTTMLATR	LKKFNARRKLKGAILT	LTTMLATRNFSGGKSG	R	K	L	T	R	N	2	1	0	0	0	0	0	1	0	1	3	2	1	0	0	0	3	0	0	0	0	14	2	1515.92	gi|226693349;gi|568969771;gi|568969795;gi|568969793;gi|568969791;gi|291291010;gi|568969785;gi|568969783;gi|568969777;gi|568969775;gi|568969769;gi|568969799;gi|568969789;gi|568969787;gi|291291008;gi|568969781;gi|568969779;gi|568969773;gi|568969801;gi|568969797;gi|28916677;gi|569003055;gi|569003053;gi|70906479;gi|654824419;gi|568921418;gi|568921416;gi|568921414;gi|18158420;gi|568921442;gi|568921440…	gi|28916677	298	311	no	no	3	0.0052129	122.97	1		11432000	11432000	0			1050
KLLDADAAYEELMKR	VTSTSEEKKLLDADAA	AYEELMKRQQMQVTDG	K	K	L	K	R	Q	3	1	0	2	0	0	2	0	0	0	3	2	1	0	0	0	0	0	1	0	0	15	2	1764.91	gi|160707978;gi|160707976;gi|568932804;gi|568932802;gi|568932800;gi|568932798;gi|568932806	gi|160707978	1992	2006	yes	no	3	0.024198	106.14	1	1	2667000	1742700	924270			1051
KLLPWEEGPGPPPPPLPGPLSQPQASALATVK	PTASSLPRKLLPWEEG	ASALATVKASIISELS	R	K	L	V	K	A	3	0	0	0	0	2	2	3	0	0	5	2	0	0	10	2	1	1	0	1	0	32	1	3268.79	gi|568947831;gi|568947829;gi|568947827;gi|283549150;gi|568947843;gi|568947841;gi|568947847;gi|568947845;gi|568947839;gi|568947837;gi|568947835;gi|568947833;gi|568947849;gi|568947851	gi|568947831	1833	1864	yes	no	3	5.56e-07	154.32	1	1	33445000	19544000	13901000			1052
KLLVSSEDYGR	EESWIKEKKLLVSSED	VSSEDYGRDLTGVQNL	K	K	L	G	R	D	0	1	0	1	0	0	1	1	0	0	2	1	0	0	0	2	0	0	1	1	0	11	1	1265.66	gi|295054271;gi|568913214;gi|115496850;gi|568913208;gi|568913216;gi|295054266;gi|568913210;gi|568913206;gi|568913202;gi|568913212;gi|568913204	gi|295054271	1769	1779	yes	no	2;3	6.91e-05	205.12	2	2	106530000	53337000	53193000			1053
KLPEELGRDQNTVETLQR	GRIQDKHKKLPEELGR	NTVETLQRMHTTFEHD	K	K	L	Q	R	M	0	2	1	1	0	2	3	1	0	0	3	1	0	0	1	0	2	0	0	1	0	18	2	2125.11	gi|568970047;gi|568970045;gi|117938332;gi|568970049;gi|117938334	gi|568970047	1827	1844	yes	no	3	0.0071663	101.42	1	1	35552000	20621000	14931000			1054
KLQESTQTVQSLHGSTR	QEKLELSRKLQESTQT	QSLHGSTRALGNSNRD	R	K	L	T	R	A	0	1	0	0	0	3	1	1	1	0	2	1	0	0	0	3	3	0	0	1	0	17	1	1898.98	gi|283135190;gi|568979433;gi|568979431;gi|568979429	gi|283135190	460	476	yes	no	3	8.63e-08	229.69	1	1	5063400	2869200	2194200			1055
KLSDDNTIGQEEIQQR	QGVLDTGKKLSDDNTI	GQEEIQQRLAQFVEHW	K	K	L	Q	R	L	0	1	1	2	0	3	2	1	0	2	1	1	0	0	0	1	1	0	0	0	0	16	1	1872.92	gi|295054271;gi|568913214;gi|115496850;gi|568913208;gi|568913216;gi|295054266;gi|568913210;gi|568913206;gi|568913202;gi|568913212;gi|568913204	gi|295054271	1814	1829	yes	no	2;3	3.67e-17	317.7	1	2	100550000	44883000	55669000			1056
KLSSSESPAPDTGSSAASGEADTSRPGTQQK	KVAGKVTRKLSSSESP	SRPGTQQKMRIPVARV	R	K	L	Q	K	M	4	1	0	2	0	2	2	3	0	0	1	2	0	0	3	8	3	0	0	0	0	31	1	3033.41	gi|157823795;gi|157823695;gi|568991494;gi|568991492;gi|568991490;gi|568991488;gi|568991486;gi|568991484;gi|568991482;gi|157823761;gi|568991480;gi|568991478;gi|568991476;gi|568991474;gi|568991496;gi|568991472;gi|568991470;gi|568991468;gi|568991466;gi|157823731;gi|568991464;gi|568991462;gi|568991460	gi|157823795	840	870	yes	no	4	0.016798	62.717		1	2315600	0	2315600			1057
KLTPITYPQGLAMAK	TIEKLKEKKLTPITYP	PQGLAMAKEIGAVKYL	K	K	L	A	K	E	2	0	0	0	0	1	0	1	0	1	2	2	1	0	2	0	2	0	1	0	0	15	1	1630.91	gi|45592934;gi|568938646	gi|45592934	133	147	yes	no	2;3	0.00039054	168.93	2		34847000	34847000	0			1058
KLVIIEGDLER	RKYEEVARKLVIIEGD	IIEGDLERTEERAELA	R	K	L	E	R	T	0	1	0	1	0	0	2	1	0	2	2	1	0	0	0	0	0	0	0	1	0	11	1	1283.74	gi|657406275;gi|568923545;gi|568923543;gi|568923541;gi|418203916;gi|359279908;gi|359279904;gi|568923539;gi|568923537;gi|658132466;gi|658132465;gi|568923549	gi|657406275	132	142	yes	no	3	0.00033405	169.52	1	1	17376000	11523000	5852700			1059
KLVIIESDLER	RKYEEVARKLVIIESD	IIESDLERAEERAELS	R	K	L	E	R	A	0	1	0	1	0	0	2	0	0	2	2	1	0	0	0	1	0	0	0	1	0	11	1	1313.76	gi|568961239;gi|256000796;gi|568961229;gi|568961227;gi|256000794;gi|568961237;gi|256000792;gi|256000790;gi|256000788;gi|568961235;gi|568961233;gi|568961231;gi|568961225;gi|568961223;gi|568961221;gi|568961219;gi|31560030;gi|256000786;gi|256000784;gi|256000782;gi|256000780;gi|568961217;gi|568961215;gi|568961213;gi|568961211;gi|568961209;gi|568961207	gi|568961239	132	142	yes	no	2;3	0.0062178	123.26	1	2	22028000	10400000	11628000			1060
KLYDIDVAK	HQIKQAVKKLYDIDVA	LYDIDVAKVNTLIRPD	K	K	L	A	K	V	1	0	0	2	0	0	0	0	0	1	1	2	0	0	0	0	0	0	1	1	0	9	1	1063.59	gi|46430508;gi|568974132;gi|568893817;gi|568946992;gi|94388507;gi|568946968	gi|46430508	115	123	yes	no	2	0.051404	64.42		1	2605200	0	2605200			1061
KMKDTDSEEEIR	EFLTMMARKMKDTDSE	TDSEEEIREAFRVFDK	R	K	M	I	R	E	0	1	0	2	0	0	3	0	0	1	0	2	1	0	0	1	1	0	0	0	0	12	2	1479.69	gi|6753244;gi|6680834;gi|6680832;gi|568998763;gi|13386230	gi|6753244	76	87	yes	no	3	2.12e-05	216.91	1		183310	183310	0			1062
KNQMQIASTLLNYGAETNTVTK	TPLHIAAKKNQMQIAS	AETNTVTKQGVTPLHL	K	K	N	T	K	Q	2	0	3	0	0	2	1	1	0	1	2	2	1	0	0	1	4	0	1	1	0	22	1	2424.23	gi|568921574;gi|568921572;gi|568921570;gi|568921568;gi|568921564;gi|568921562;gi|568921560;gi|568921554;gi|568921552;gi|568921550;gi|568921546;gi|568921542;gi|568921540;gi|568921538;gi|568921536;gi|568921534;gi|568921532;gi|568921530;gi|568921528;gi|568921526;gi|568921548;gi|568921594;gi|568921590;gi|568921588;gi|568921578;gi|568921566;gi|568921558;gi|568921556;gi|568921544;gi|568921576;gi|568921…	gi|568921574	635	656	yes	no	3	0.0020195	102.24	1	1	22688000	15754000	6933800			1063
KPFPDFVYKR	GSGRYIPRKPFPDFVY	FPDFVYKRIKARSRLA	R	K	P	K	R	I	0	1	0	1	0	0	0	0	0	0	0	2	0	2	2	0	0	0	1	1	0	10	1	1295.7	gi|40254595;gi|568986628	gi|40254595	472	481	yes	no	3	0.00041471	157.78	3	2	0	0	0			1064
KPFPEHLYQR	GMGRFIPRKPFPEHLY	FPEHLYQRVRIRSKVF	R	K	P	Q	R	V	0	1	0	0	0	1	1	0	1	0	1	1	0	1	2	0	0	0	1	0	0	10	0	1313.69	gi|40068507;gi|209862923	gi|40068507	472	481	yes	no	3	0.00085507	150.1	1		3868800	3868800	0			1065
KPGSVVAAAAAEAK	AIPKKRGRKPGSVVAA	AAAAAEAKKKAVKESS	R	K	P	A	K	K	6	0	0	0	0	0	1	1	0	0	0	2	0	0	1	1	0	0	0	2	0	14	0	1268.71	gi|126517469;gi|569009843;gi|14149645	gi|126517469	288	301	yes	no	3	0.0036146	117.2	1		3221400	3221400	0			1066
KPIPDDQKLPPDAKPSASEGEEKR	EAPPLEEKKPIPDDQK	ASEGEEKRDLLKAHVQ	K	K	P	K	R	D	2	1	0	3	0	1	3	1	0	1	1	4	0	0	5	2	0	0	0	0	0	24	2	2631.35	gi|160707978;gi|160707976;gi|568932804;gi|568932802;gi|568932800;gi|568932798;gi|568932806	gi|160707978	1176	1199	yes	no	5	0.018124	71.042	1		1737700	1737700	0			1067
KPTEFIGGVSSTTQSWVQK	LSLLESARKPTEFIGG	TTQSWVQKLETKTEPV	R	K	P	Q	K	L	0	0	0	0	0	2	1	2	0	1	0	2	0	1	1	3	3	1	0	2	0	19	0	2079.06	gi|568998956;gi|568998946;gi|7305031;gi|568998954;gi|568998942;gi|568998908;gi|568998906;gi|568998950;gi|568998940;gi|568998938;gi|568998936;gi|568998934;gi|568998932;gi|568998930;gi|568998928;gi|568998926;gi|568998924;gi|568998922;gi|568998920;gi|568998918;gi|568998916;gi|568998912;gi|568998910;gi|568998904;gi|568998902;gi|568998900;gi|568998944;gi|568998914	gi|568998956	692	710	yes	no	3	0.00087704	128.79	1	1	45366000	28805000	16561000			1068
KPVLSLPHRR	VERMIVGKKPVLSLPH	VLSLPHRRLVCCCQLY	K	K	P	R	R	L	0	2	0	0	0	0	0	0	1	0	2	1	0	0	2	1	0	0	0	1	0	10	1	1201.74	gi|569011985;gi|167900460;gi|569011983;gi|569011981;gi|569011979;gi|569011991;gi|569011989;gi|569011987;gi|53832028	gi|569011985	952	961	yes	no	3	0.011142	91.265	1	1	3415200	1271600	2143700			1069
KQAELDEEEKEIDAK	HESTKLRKKQAELDEE	EEKEIDAKLKYLELGI	K	K	Q	A	K	L	2	0	0	2	0	1	5	0	0	1	1	3	0	0	0	0	0	0	0	0	0	15	2	1773.86	gi|160707978;gi|160707976;gi|568932804;gi|568932802;gi|568932800;gi|568932798;gi|568932806;gi|568962755;gi|124487407	gi|568962755	2970	2984	no	no	3	3.69e-05	206.66		1	4458700	0	4458700			1070
KQALQDTLALYK	MAELTRLRKQALQDTL	QDTLALYKMFSEADAC	R	K	Q	Y	K	M	2	0	0	1	0	2	0	0	0	0	3	2	0	0	0	0	1	0	1	0	0	12	1	1390.78	gi|568970047;gi|568970045;gi|117938332;gi|568970049;gi|117938334	gi|568970047	842	853	yes	no	2	5.81e-06	222.25	1		12002000	12002000	0			1071
KQCTRVTTLTGK	AFSRDNLRKQCTRVTT	RVTTLTGKKLIETWED	R	K	Q	G	K	K	0	1	0	0	1	1	0	1	0	0	1	2	0	0	0	0	4	0	0	1	0	12	2	1391.76	gi|13277360	gi|13277360	18	29	yes	yes	2	0.018993	99.539	1	1	238570000	172080000	66497000			1072
KQEDFMTTMDANEEK	EGAEAAIKKQEDFMTT	TMDANEEKINAVVETG	K	K	Q	E	K	I	1	0	1	2	0	1	3	0	0	0	0	2	2	1	0	0	2	0	0	0	0	15	1	1815.77	gi|568970047;gi|568970045;gi|117938332;gi|568970049;gi|117938334	gi|568970047	1210	1224	yes	no	2;3	3.54e-17	329.21	2	2	58903000	37777000	21126000			1073
KQEIIKVTEQLIEAISNGDFESYTK	EDEDTKVRKQEIIKVT	GDFESYTKMCDPGMTA	R	K	Q	T	K	M	1	0	1	1	0	2	4	1	0	4	1	3	0	1	0	2	2	0	1	1	0	25	2	2882.49	gi|28916677;gi|569003055;gi|569003053;gi|558472775;gi|6753250	gi|28916677	347	371	yes	no	4	0.045596	36.736	1		73083000	73083000	0			1074
KQELDSSQAPQQPGKPPDPGRPPQHGLSK	AESPSMHRKQELDSSQ	PPQHGLSKSRTTDTFR	R	K	Q	S	K	S	1	1	0	2	0	5	1	3	1	0	2	3	0	0	7	3	0	0	0	0	0	29	1	3103.58	gi|160707978;gi|160707976;gi|568932804;gi|568932802;gi|568932800;gi|568932798;gi|568932806	gi|160707978	81	109	yes	no	5	0.049122	23.732		1	5673800	0	5673800			1075
KQELEEILHDLESR	MRARLAAKKQELEEIL	ILHDLESRVEEEEERN	K	K	Q	S	R	V	0	1	0	1	0	1	4	0	1	1	3	1	0	0	0	1	0	0	0	0	0	14	1	1737.89	gi|33598964;gi|568976400;gi|568976398;gi|568976396;gi|568976394;gi|568976402	gi|33598964	917	930	yes	no	3	0.00041095	158.52	1	1	33649000	23584000	10065000			1076
KQPPVSPGTALVGSQKEPSEVPTPK	KRGRGRPRKQPPVSPG	PSEVPTPKRPRGRPKG	R	K	Q	P	K	R	1	0	0	0	0	2	2	2	0	0	1	3	0	0	6	3	2	0	0	3	0	25	2	2557.38	gi|86198325;gi|86198323;gi|70909308;gi|262331578;gi|262331576;gi|262072970;gi|262331511;gi|262331509;gi|262331515	gi|86198325	31	55	yes	no	3	0.00074519	126.26		1	10848000	0	10848000			1077
KQQEQLLQLER	ASQEDRQRKQQEQLLQ	EQLLQLERERVELEKL	R	K	Q	E	R	E	0	1	0	0	0	4	2	0	0	0	3	1	0	0	0	0	0	0	0	0	0	11	1	1411.78	gi|568962755;gi|124487407	gi|568962755	2375	2385	yes	no	2;3	7.14e-05	204.48		2	14216000	0	14216000			1078
KQQMLENQMEVR	TSVNILLKKQQMLENQ	LENQMEVRKKEIEELQ	K	K	Q	V	R	K	0	1	1	0	0	3	2	0	0	0	1	1	2	0	0	0	0	0	0	1	0	12	1	1532.74	gi|568970047;gi|568970045;gi|117938332;gi|568970049;gi|117938334	gi|568970047	1421	1432	yes	no	3	0.00029322	168.85	1	1	18328000	10036000	8292400			1079
KSDLEANAEALTQETDFLRR	DVDCAYLRKSDLEANA	QETDFLRRMYDEETRI	R	K	S	R	R	M	3	2	1	2	0	1	3	0	0	0	3	1	0	1	0	1	2	0	0	0	0	20	2	2306.15	gi|318101556;CON__Q61726;gi|261244894;gi|74315985	gi|318101556	220	239	yes	no	4	0.043809	47.222		1	4689100	0	4689100		+	1080
KSESEVEEAAAIIAQRPDNPR	EEEESQMKKSESEVEE	AQRPDNPREFFRQQER	K	K	S	P	R	E	4	2	1	1	0	1	4	0	0	2	0	1	0	0	2	2	0	0	0	1	0	21	1	2309.16	gi|34328251;gi|293651558;gi|293651556;gi|568983474	gi|34328251	271	291	yes	no	3;4	0.00126	118.66	2	2	113250000	77364000	35885000			1081
KTSGPPVSELITK	KAAGGAKRKTSGPPVS	PVSELITKAVAASKER	R	K	T	T	K	A	0	0	0	0	0	0	1	1	0	1	1	2	0	0	2	2	2	0	0	1	0	13	1	1355.77	gi|13430890	gi|13430890	34	46	yes	yes	3	0.019404	71.513	1		27650000	27650000	0			1082
KTVTAMDVVYALK	TYTEHAKRKTVTAMDV	MDVVYALKRQGRTLYG	R	K	T	L	K	R	2	0	0	1	0	0	0	0	0	0	1	2	1	0	0	0	2	0	1	3	0	13	1	1437.79	gi|568893484;gi|46430493;gi|306482623;gi|30089714;gi|30089708;gi|30061405;gi|30061403;gi|30061359;gi|30061355;gi|30061351;gi|30061349;gi|28316746;gi|23943922;gi|21361209	gi|568893484	80	92	yes	no	2;3	2.48e-07	229.9	2	3	82139000	49445000	32694000			1083
KTVTAMDVVYALKR	TYTEHAKRKTVTAMDV	DVVYALKRQGRTLYGF	R	K	T	K	R	Q	2	1	0	1	0	0	0	0	0	0	1	2	1	0	0	0	2	0	1	3	0	14	2	1593.89	gi|568893484;gi|46430493;gi|306482623;gi|30089714;gi|30089708;gi|30061405;gi|30061403;gi|30061359;gi|30061355;gi|30061351;gi|30061349;gi|28316746;gi|23943922;gi|21361209	gi|568893484	80	93	yes	no	3;4	2.34e-07	234.9	4	5	277220000	169740000	107480000			1084
KVEDLFLTFAK	LEAQSHFRKVEDLFLT	DLFLTFAKKASAFNSW	R	K	V	A	K	K	1	0	0	1	0	0	1	0	0	0	2	2	0	2	0	0	1	0	0	1	0	11	1	1309.73	gi|295054271;gi|568913214;gi|115496850;gi|568913208;gi|568913216;gi|295054266;gi|568913210;gi|568913206;gi|568913202;gi|568913212;gi|568913204	gi|295054271	2073	2083	yes	no	2;3	3.19e-10	272.65	2	2	149450000	94929000	54526000			1085
KVEDLFLTFAKK	LEAQSHFRKVEDLFLT	LFLTFAKKASAFNSWF	R	K	V	K	K	A	1	0	0	1	0	0	1	0	0	0	2	3	0	2	0	0	1	0	0	1	0	12	2	1437.82	gi|295054271;gi|568913214;gi|115496850;gi|568913208;gi|568913216;gi|295054266;gi|568913210;gi|568913206;gi|568913202;gi|568913212;gi|568913204	gi|295054271	2073	2084	yes	no	3	6.45e-07	231.67	1	1	13636000	9218400	4418100			1086
KVESLEEEIQFLR	LARVDLERKVESLEEE	EEEIQFLRKIYEEEVR	R	K	V	L	R	K	0	1	0	0	0	1	4	0	0	1	2	1	0	1	0	1	0	0	0	1	0	13	1	1618.86	gi|196115327;gi|84000448;gi|568971648	gi|196115327	186	198	yes	no	2;3	1.37e-11	295.29	2	2	79408000	49175000	30234000			1087
KVESLEEEIQFLRK	LARVDLERKVESLEEE	EEIQFLRKIYEEEVRE	R	K	V	R	K	I	0	1	0	0	0	1	4	0	0	1	2	2	0	1	0	1	0	0	0	1	0	14	2	1746.95	gi|196115327;gi|84000448;gi|568971648	gi|196115327	186	199	yes	no	3	6.11e-05	193.11	1	1	14798000	10001000	4797000			1088
KVESLLDELAFVR	LARLDLEKKVESLLDE	LDELAFVRQVHDEEVA	K	K	V	V	R	Q	1	1	0	1	0	0	2	0	0	0	3	1	0	1	0	1	0	0	0	2	0	13	1	1517.85	gi|148539957	gi|148539957	216	228	yes	yes	3	0.0043699	113.54	1		35460000	35460000	0			1089
KVESLQEEIAFLKK	LARLDLERKVESLQEE	EEIAFLKKLHDEEIQE	R	K	V	K	K	L	1	0	0	0	0	1	3	0	0	1	2	3	0	1	0	1	0	0	0	1	0	14	2	1660.94	gi|31982755	gi|31982755	223	236	yes	yes	3	2.34e-07	234.83	1	1	23500000	13933000	9567100			1090
KVLEPMPSTAEISTSGAVLK	PVPDIRWRKVLEPMPS	STSGAVLKIFNIQLED	R	K	V	L	K	I	2	0	0	0	0	0	2	1	0	1	2	2	1	0	2	3	2	0	0	2	0	20	1	2057.11	gi|6680954;gi|227497226;gi|227497224;gi|568991240	gi|6680954	277	296	yes	no	3	0.0093279	78.917	1		16295000	16295000	0			1091
KVPLDMSLFLK	RTEEPIEKKVPLDMSL	LDMSLFLKLQKRVTEL	K	K	V	L	K	L	0	0	0	1	0	0	0	0	0	0	3	2	1	1	1	1	0	0	0	1	0	11	1	1289.74	gi|568960787;gi|568960781;gi|568960789;gi|568960783;gi|115511052;gi|568960777;gi|568960785;gi|568960779;gi|568960791	gi|568960787	1147	1157	yes	no	2;3	0.001504	133.42	2	1	28410000	23228000	5181900			1092
LAAAAPVAPTAIVTAHADAIPTVEATAAR	PPTYPKRKLAAAAPVA	TVEATAARRSNGLPAT	K	L	A	A	R	R	12	1	0	1	0	0	1	0	1	2	1	0	0	0	3	0	4	0	0	3	0	29	0	2739.49	gi|160707978;gi|160707976;gi|568932804;gi|568932802;gi|568932800;gi|568932798;gi|568932806	gi|160707978	2373	2401	yes	no	3	0.016633	55.871	1		10479000	10479000	0			1093
LAAEDATNEKQALQGER	EQEIRDLRLAAEDATN	KQALQGEREGLEETLR	R	L	A	E	R	E	4	1	1	1	0	2	3	1	0	0	2	1	0	0	0	0	1	0	0	0	0	17	1	1842.91	gi|39204499	gi|39204499	148	164	yes	yes	3	0.00033454	166.04	1	1	21609000	9925600	11684000			1094
LAAELNHAQESMEGYKK	CVEADSGRLAAELNHA	ESMEGYKKRYEEEVAL	R	L	A	K	K	R	3	0	1	0	0	1	3	1	1	0	2	2	1	0	0	1	0	0	1	0	0	17	1	1917.93	gi|318101556;CON__Q61726;gi|261244894;gi|74315985	gi|318101556	174	190	yes	no	3;4	0.0057575	97.2		2	10337000	0	10337000		+	1095
LAAEQELIR	AEGTAQQRLAAEQELI	AAEQELIRLRAETEQG	R	L	A	I	R	L	2	1	0	0	0	1	2	0	0	1	2	0	0	0	0	0	0	0	0	0	0	9	0	1041.58	gi|256367522;gi|256355107;gi|256000747;gi|256000745;gi|254675251;gi|256418964;gi|254675201;gi|254675265;gi|254675253;gi|254675119;gi|254675259;gi|254675195;gi|254675117;gi|254675244;gi|254675115	gi|256367522	1549	1557	yes	no	2	0.00022802	173.37	1	1	25434000	15069000	10365000			1096
LAALADQWQFLVQK	SEDAVKARLAALADQW	QWQFLVQKSAEKSQKL	R	L	A	Q	K	S	3	0	0	1	0	3	0	0	0	0	3	1	0	1	0	0	0	1	0	1	0	14	0	1629.89	gi|295054271;gi|568913214;gi|115496850;gi|568913208;gi|568913216;gi|295054266;gi|568913210;gi|568913206;gi|568913202;gi|568913212;gi|568913204	gi|295054271	1618	1631	yes	no	2	1.84e-08	263.89	1	1	184450000	92419000	92028000			1097
LAANDFFR	VTPEKAIKLAANDFFR	LAANDFFRHQLSKDGQ	K	L	A	F	R	H	2	1	1	1	0	0	0	0	0	0	1	0	0	2	0	0	0	0	0	0	0	8	0	952.477	gi|568952452;gi|568952450;gi|568952448;gi|294831970;gi|21311845	gi|568952452	84	91	yes	no	2	0.00029284	180.03	1	1	19653000	11466000	8187200			1098
LAASGEGGLQELSGHFENQK	EDGSDDLKLAASGEGG	SGHFENQKVMYGFCSV	K	L	A	Q	K	V	2	0	1	0	0	2	3	4	1	0	3	1	0	1	0	2	0	0	0	0	0	20	0	2071	gi|34328251;gi|293651558;gi|293651556;gi|568983474	gi|34328251	43	62	yes	no	3	0.00024071	138.05	1	1	182560000	117990000	64567000			1099
LADALQELR	KQREFESRLADALQEL	ADALQELRAQHEDQVE	R	L	A	L	R	A	2	1	0	1	0	1	1	0	0	0	3	0	0	0	0	0	0	0	0	0	0	9	0	1027.57	gi|161760667;gi|568921945;gi|162287370;gi|9506843	gi|161760667	241	249	yes	no	2	7.24e-05	180.09	1	1	33671000	18257000	15414000			1100
LADLECALQQAK	TLSDAKCKLADLECAL	ECALQQAKQDMARQLR	K	L	A	A	K	Q	3	0	0	1	1	2	1	0	0	0	3	1	0	0	0	0	0	0	0	0	0	12	0	1358.69	CON__Q9NSB2;CON__Q6ISB0	CON__Q9NSB2	427	438	yes	no	2	0.047114	67.214	1		11196000	11196000	0		+	1101
LADVSAPSGGPPPPHSPYSGPPSR	LPPSSPQKLADVSAPS	PYSGPPSRGSPVRQSF	K	L	A	S	R	G	2	1	0	1	0	0	0	3	1	0	1	0	0	0	8	5	0	0	1	1	0	24	0	2326.13	gi|116089329;gi|568974914;gi|568974910;gi|568974905;gi|568974901;gi|568974899;gi|568974891;gi|568974889;gi|568974887;gi|568974885;gi|568974883;gi|568974881;gi|568974879;gi|568974877;gi|568974875;gi|568974918;gi|568974916;gi|568974912;gi|568974907;gi|568974895;gi|568974903;gi|568974897;gi|568974893	gi|116089329	511	534	yes	no	3	0.0016776	99.407	1	1	28373000	16546000	11827000			1102
LADVYQAELR	LRAKEPTKLADVYQAE	DVYQAELRELRLRLDQ	K	L	A	L	R	E	2	1	0	1	0	1	1	0	0	0	2	0	0	0	0	0	0	0	1	1	0	10	0	1176.61	gi|196115327;gi|84000448;gi|568971648	gi|196115327	109	118	yes	no	2	1.92e-07	257.72	1	1	106740000	63938000	42801000			1103
LAEISDVWEEMK	QAQAILSRLAEISDVW	SDVWEEMKTTLKNREA	R	L	A	M	K	T	1	0	0	1	0	0	3	0	0	1	1	1	1	0	0	1	0	1	0	1	0	12	0	1448.69	gi|568970047;gi|568970045;gi|117938332;gi|568970049;gi|117938334	gi|568970047	1037	1048	yes	no	2	6.33e-07	225.15	2	2	171800000	108090000	63711000			1104
LAELEEFINGPNNAHIQQVGDR	FALAKTNRLAELEEFI	HIQQVGDRCYDEKMYD	R	L	A	D	R	C	2	1	3	1	0	2	3	2	1	2	2	0	0	1	1	0	0	0	0	1	0	22	0	2463.21	gi|51491845;gi|568975337;gi|568975335;gi|568975333	gi|51491845	1183	1204	yes	no	3	0.0036292	88.951	1	1	49202000	32704000	16498000			1105
LAFLVSPVPFRR	EMDPGLSKLAFLVSPV	VSPVPFRRKKILTPQK	K	L	A	R	R	K	1	2	0	0	0	0	0	0	0	0	2	0	0	2	2	1	0	0	0	2	0	12	1	1400.83	gi|327315370;gi|327315368;gi|568954729;gi|568954727;gi|568954725;gi|568954719;gi|568954713;gi|568954711;gi|568954709;gi|568954707;gi|568954647;gi|568954639;gi|568954733;gi|568954705;gi|568954703;gi|568954701;gi|568954691;gi|568954685;gi|568954683;gi|568954681;gi|568954679;gi|568954677;gi|568954675;gi|568954673;gi|568954671;gi|568954669;gi|568954667;gi|568954665;gi|568954663;gi|568954659;gi|568954…	gi|327315370	791	802	yes	no	3	0.017905	76.282	1	1	10621000	6438800	4182200			1106
LAGPSGLASPRPLQR	PSYAKRRRLAGPSGLA	ASPRPLQRSASDINLK	R	L	A	Q	R	S	2	2	0	0	0	1	0	2	0	0	3	0	0	0	3	2	0	0	0	0	0	15	0	1518.86	gi|71896543;gi|568992966;gi|568992972;gi|568992970;gi|568992968;gi|568992974	gi|71896543	358	372	yes	no	3	0.018811	71.176	1	1	26654000	14237000	12417000			1107
LAIFTDDIK	EDMLESGKLAIFTDDI	AIFTDDIKMDSQMTKQ	K	L	A	I	K	M	1	0	0	2	0	0	0	0	0	2	1	1	0	1	0	0	1	0	0	0	0	9	0	1034.56	gi|13259378;gi|568951073	gi|13259378	173	181	yes	no	2	5.08e-05	193.38	1	1	13074000	7224600	5849000			1108
LAILGIHNEVSK	LPDADKERLAILGIHN	GIHNEVSKIVQTYHVN	R	L	A	S	K	I	1	0	1	0	0	0	1	1	1	2	2	1	0	0	0	1	0	0	0	1	0	12	0	1292.75	gi|568978636;gi|61097906;gi|568978634;gi|568978632;gi|568978630;gi|568978628;gi|568978638;gi|568978640	gi|568978636	566	577	yes	no	3	0.012439	85.924	1	1	39137000	20033000	19104000			1109
LAIQGPEDSPSR	RRAEGPPRLAIQGPED	GPEDSPSRQSRRYDW_	R	L	A	S	R	Q	1	1	0	1	0	1	1	1	0	1	1	0	0	0	2	2	0	0	0	0	0	12	0	1268.64	gi|281332195;gi|21703770	gi|281332195	229	240	yes	no	2	0.0013249	133.88	1		5476400	5476400	0			1110
LALDLEIATYR	YQELMNTKLALDLEIA	DLEIATYRTLLEGEES	K	L	A	Y	R	T	2	1	0	1	0	0	1	0	0	1	3	0	0	0	0	0	1	0	1	0	0	11	0	1276.7	CON__P04264	CON__P04264	473	483	yes	yes	2	0.00056815	161.19	2	1	26052000	22564000	3488000		+	1111
LALDMEISAYRK	YEQLLDVKLALDMEIS	MEISAYRKLLEGEEER	K	L	A	R	K	L	2	1	0	1	0	0	1	0	0	1	2	1	1	0	0	1	0	0	1	0	0	12	1	1408.74	gi|188219589;gi|569003364;gi|113195686;gi|568966791	gi|188219589	369	380	no	no	2	0.053749	63.602		1	1450000	0	1450000			1112
LALFNPDVSWDR	GAALYVMRLALFNPDV	NPDVSWDRKNNPEPWN	R	L	A	D	R	K	1	1	1	2	0	0	0	0	0	0	2	0	0	1	1	1	0	1	0	1	0	12	0	1431.71	gi|33563266;gi|568939455	gi|33563266	36	47	yes	no	2	3.83e-05	198.52	1	1	65919000	38709000	27211000			1113
LALFNPDVSWDRK	GAALYVMRLALFNPDV	PDVSWDRKNNPEPWNK	R	L	A	R	K	N	1	1	1	2	0	0	0	0	0	0	2	1	0	1	1	1	0	1	0	1	0	13	1	1559.81	gi|33563266;gi|568939455	gi|33563266	36	48	yes	no	3	0.0029332	122.46	1	1	29479000	17226000	12254000			1114
LALGPQPSLR	SPDDPPPRLALGPQPS	LGPQPSLRGWRGGGPS	R	L	A	L	R	G	1	1	0	0	0	1	0	1	0	0	3	0	0	0	2	1	0	0	0	0	0	10	0	1050.62	gi|568947831;gi|568947829;gi|568947827;gi|283549150;gi|568947843;gi|568947841;gi|568947847;gi|568947845;gi|568947839;gi|568947837;gi|568947835;gi|568947833;gi|568947849;gi|568947851	gi|568947831	1038	1047	yes	no	2	0.0012356	136.02	1	1	37071000	21731000	15340000			1115
LAPDYDALDVANK	GEKKAYVRLAPDYDAL	DALDVANKIGII____	R	L	A	N	K	I	3	0	1	3	0	0	0	0	0	0	2	1	0	0	1	0	0	0	1	1	0	13	0	1403.69	gi|46430508;gi|568974132;gi|94388507	gi|46430508	140	152	yes	no	2	0.00034855	164.53	1		21697000	21697000	0			1116
LAPEVMEDLVK	________________	EVMEDLVKSTEFNEHE	K	L	A	V	K	S	1	0	0	1	0	0	2	0	0	0	2	1	1	0	1	0	0	0	0	2	0	11	0	1242.65	gi|6755983;gi|568977796	gi|6755983	8	18	yes	no	2	0.0089141	98.156	1	1	8940900	6934800	2006200			1117
LAQAHGFQGFLR	MWESRQGRLAQAHGFQ	HGFQGFLRDARQAEGV	R	L	A	L	R	D	2	1	0	0	0	2	0	2	1	0	2	0	0	2	0	0	0	0	0	0	0	12	0	1343.71	gi|569005700;gi|569005698;gi|55926127;gi|569005696	gi|569005700	1168	1179	yes	no	2;3	0.00087389	143.97	1	2	65416000	35878000	29538000			1118
LAQFVEHWK	GQEEIQQRLAQFVEHW	AQFVEHWKELKQLAAA	R	L	A	W	K	E	1	0	0	0	0	1	1	0	1	0	1	1	0	1	0	0	0	1	0	1	0	9	0	1156.6	gi|295054271;gi|568913214;gi|115496850;gi|568913208;gi|568913216;gi|295054266;gi|568913210;gi|568913206;gi|568913202;gi|568913212;gi|568913204	gi|295054271	1830	1838	yes	no	2;3	0.00032402	169.41	2	2	207970000	119580000	88388000			1119
LAQGHTTVAELTQR	LSQEELQRLAQGHTTV	TVAELTQREDVYRYLK	R	L	A	Q	R	E	2	1	0	0	0	2	1	1	1	0	2	0	0	0	0	0	3	0	0	1	0	14	0	1523.81	gi|256367522;gi|256355107;gi|256000747;gi|256000745;gi|254675251;gi|256418964;gi|254675201;gi|254675265;gi|254675253;gi|254675119;gi|254675259;gi|254675195;gi|254675117;gi|254675244;gi|254675115	gi|256367522	2511	2524	yes	no	3	0.00058839	149.82	1	1	21754000	11062000	10691000			1120
LASDLLEWIR	HLMEDYERLASDLLEW	SDLLEWIRRTIPWLED	R	L	A	I	R	R	1	1	0	1	0	0	1	0	0	1	3	0	0	0	0	1	0	1	0	0	0	10	0	1214.67	gi|568978636;gi|61097906;gi|568978634;gi|568978632;gi|568978630;gi|568978628;gi|568978638;gi|568978640;gi|568946340;gi|568946338;gi|568946336;gi|568946342;gi|11230802	gi|568946340	302	311	no	no	2	6.89e-07	228.64	1	1	56395000	25716000	30679000			1121
LASDLLEWIRR	HLMEDYERLASDLLEW	DLLEWIRRTIPWLEDR	R	L	A	R	R	T	1	2	0	1	0	0	1	0	0	1	3	0	0	0	0	1	0	1	0	0	0	11	1	1370.77	gi|568978636;gi|61097906;gi|568978634;gi|568978632;gi|568978630;gi|568978628;gi|568978638;gi|568978640;gi|568946340;gi|568946338;gi|568946336;gi|568946342;gi|11230802	gi|568946340	302	312	no	no	3	0.0080019	100.02		1	4046600	0	4046600			1122
LASTLVHLGEYQAAVDGAR	NNVSNFGRLASTLVHL	QAAVDGARKANSTRTW	R	L	A	A	R	K	4	1	0	1	0	1	1	2	1	0	3	0	0	0	0	1	1	0	1	2	0	19	0	1970.02	gi|51491845;gi|568975337;gi|568975335;gi|568975333	gi|51491845	1227	1245	yes	no	3	0.00020784	152.32	1	1	80561000	50881000	29680000			1123
LASVSADAEVAR	DLAGTRSRLASVSADA	SADAEVARRKSVPSEA	R	L	A	A	R	R	4	1	0	1	0	0	1	0	0	0	1	0	0	0	0	2	0	0	0	2	0	12	0	1187.61	gi|568905909;gi|568905907;gi|568905905;gi|569018374;gi|568905903;gi|568905901;gi|568905899;gi|568905897;gi|568905895;gi|568905893;gi|569018372;gi|568905891;gi|568905889;gi|568905887;gi|568905885	gi|568905909	663	674	yes	no	2	2.39e-07	242.97	1		9571700	9571700	0			1124
LATATFAGIENK	PDHIGGYRLATATFAG	TFAGIENKFGLYLPKF	R	L	A	N	K	F	3	0	1	0	0	0	1	1	0	1	1	1	0	1	0	0	2	0	0	0	0	12	0	1234.66	gi|568918906;gi|568918904;gi|27369581	gi|568918906	466	477	yes	no	2	1.25e-07	255.41	1	1	40816000	23901000	16915000			1125
LATMPPMVEGEGLASR	CRLVKRHRLATMPPMV	EGEGLASRLIEVGPSG	R	L	A	S	R	L	2	1	0	0	0	0	2	2	0	0	2	0	2	0	2	1	1	0	0	1	0	16	0	1657.82	gi|568921574;gi|568921572;gi|568921570;gi|568921568;gi|568921564;gi|568921562;gi|568921560;gi|568921554;gi|568921552;gi|568921550;gi|568921546;gi|568921542;gi|568921540;gi|568921538;gi|568921536;gi|568921534;gi|568921532;gi|568921530;gi|568921528;gi|568921526;gi|568921548;gi|568921594;gi|568921590;gi|568921588;gi|568921578;gi|568921566;gi|568921558;gi|568921556;gi|568921544;gi|568921576;gi|568921…	gi|568921574	1009	1024	yes	no	2	4.61e-05	181.51	1		14863000	14863000	0			1126
LATPTYGDLNHLVSATMSGVTTSLR	DICFRTLKLATPTYGD	SGVTTSLRFPGQLNAD	K	L	A	L	R	F	2	1	1	1	0	0	0	2	1	0	4	0	1	0	1	3	5	0	1	2	0	25	0	2604.32	gi|12963615	gi|12963615	217	241	yes	yes	3	0.0049344	85.913	1	1	39174000	24391000	14783000			1127
LAVEALSSLDGDLSGR	GERRAIEKLAVEALSS	LDGDLSGRYYALKSMT	K	L	A	G	R	Y	2	1	0	2	0	0	1	2	0	0	4	0	0	0	0	3	0	0	0	1	0	16	0	1601.83	gi|10946574	gi|10946574	157	172	yes	yes	2	5.42e-08	252.01	1	1	33852000	19553000	14299000			1128
LAVNMVPFPR	QLNADLRKLAVNMVPF	VNMVPFPRLHFFMPGF	K	L	A	P	R	L	1	1	1	0	0	0	0	0	0	0	1	0	1	1	2	0	0	0	0	2	0	10	0	1142.63	gi|33859488;gi|124430500;CON__ENSEMBL:ENSBTAP00000025008;gi|21746161;gi|22165384;gi|7106439;gi|31981939;gi|12963615	gi|33859488	253	262	no	no	2	6.07e-07	243.03	3	3	1710000000	1162500000	547470000			1129
LAVYIDR	DLQELNDRLAVYIDRV	RLAVYIDRVRSLETEN	R	L	A	D	R	V	1	1	0	1	0	0	0	0	0	1	1	0	0	0	0	0	0	0	1	1	0	7	0	848.476	gi|161760667;gi|568921945;gi|162287370	gi|161760667	42	48	yes	no	2	0.023036	100.19		1	9892200	0	9892200			1130
LCLQQITDQK	RSKDSYMKLCLQQITD	LQQITDQK________	K	L	C	Q	K	-	0	0	0	1	1	3	0	0	0	1	2	1	0	0	0	0	1	0	0	0	0	10	0	1245.64	gi|568960627;gi|568960625;gi|568960623;gi|225690570;gi|225690572;gi|225690564	gi|568960627	383	392	yes	no	3	0.051798	68.626		1	2192700	0	2192700			1131
LDAYKADDPTMGEGPDK	LAQLIQDKLDAYKADD	TMGEGPDKARSQLLIL	K	L	D	D	K	A	2	0	0	4	0	0	1	2	0	0	1	2	1	0	2	0	1	0	1	0	0	17	1	1821.81	gi|165972305;gi|165972307	gi|165972305	209	225	yes	no	3	0.00059613	152.94	2	1	26834000	17455000	9379400			1132
LDAYKADDPTMGEGPDKAR	LAQLIQDKLDAYKADD	GEGPDKARSQLLILDR	K	L	D	A	R	S	3	1	0	4	0	0	1	2	0	0	1	2	1	0	2	0	1	0	1	0	0	19	2	2048.95	gi|165972305;gi|165972307	gi|165972305	209	227	yes	no	3;4	0.01571	83.948	1	1	7482700	4789200	2693500			1133
LDEILAVAAEPTLRPDIADADSR	IRRRKGEKLDEILAVA	DIADADSRAATVKQRP	K	L	D	S	R	A	5	2	0	4	0	0	2	0	0	2	3	0	0	0	2	1	1	0	0	1	0	23	0	2450.27	gi|71896543;gi|568992966;gi|568992972;gi|568992970;gi|568992968;gi|568992974	gi|71896543	713	735	yes	no	3	0.008988	76.329	1	1	46580000	30093000	16487000			1134
LDENSAFLQFNWK	AAAQRKAKLDENSAFL	AFLQFNWKADVVESWI	K	L	D	W	K	A	1	0	2	1	0	1	1	0	0	0	2	1	0	2	0	1	0	1	0	0	0	13	0	1610.77	gi|295054271;gi|568913214;gi|115496850;gi|568913208;gi|568913216;gi|295054266;gi|568913210;gi|568913206;gi|568913202;gi|568913212;gi|568913204	gi|295054271	1957	1969	yes	no	2;3	3.14e-24	369.06	2	1	96897000	57897000	39000000			1135
LDETGNLMISEGHFASETIR	ANSGAIVKLDETGNLM	HFASETIRTRLMELHR	K	L	D	I	R	T	1	1	1	1	0	0	3	2	1	2	2	0	1	1	0	2	2	0	0	0	0	20	0	2219.05	gi|295054271;gi|568913214;gi|115496850;gi|568913208;gi|568913216;gi|295054266;gi|568913210;gi|568913206;gi|568913202;gi|568913212;gi|568913204	gi|295054271	102	121	yes	no	3	0.00076148	128.59	2	2	97824000	66589000	31235000			1136
LDHKFDLMYAK	AIAEAWARLDHKFDLM	KFDLMYAKRAFVHWYV	R	L	D	A	K	R	1	0	0	2	0	0	0	0	1	0	2	2	1	1	0	0	0	0	1	0	0	11	1	1379.69	gi|568907654;gi|6678467;gi|8394493;gi|568981388;gi|568981386;gi|568981384;gi|224809300;gi|6755901;gi|6678471;gi|6678465;gi|6678469;gi|34740335;gi|568992008	gi|6678469	391	401	no	no	2;3	0.00014352	213.63	4	4	540720000	346220000	194500000			1137
LDHKFDLMYAKR	AIAEAWARLDHKFDLM	FDLMYAKRAFVHWYVG	R	L	D	K	R	A	1	1	0	2	0	0	0	0	1	0	2	2	1	1	0	0	0	0	1	0	0	12	2	1535.79	gi|568907654;gi|6678467;gi|8394493;gi|6755901;gi|6678471;gi|6678465;gi|6678469;gi|34740335;gi|568992008	gi|6678469	391	402	no	no	3;4	0.0050106	127.52	3	2	99502000	61785000	37718000			1138
LDIDSAPITAR	TFLEHMCRLDIDSAPI	DSAPITARNTGIICTI	R	L	D	A	R	N	2	1	0	2	0	0	0	0	0	2	1	0	0	0	1	1	1	0	0	0	0	11	0	1170.62	gi|359807367;gi|568960821;gi|568960833;gi|31981562;gi|568960831;gi|568960829;gi|568960827;gi|568960825;gi|568960823;gi|568960819	gi|359807367	33	43	yes	no	2	3.86e-05	206.36	1	1	28127000	17176000	10951000			1139
LDILDQER	ASPEIKEKLDILDQER	LDILDQERTDLEKAWV	K	L	D	E	R	T	0	1	0	2	0	1	1	0	0	1	2	0	0	0	0	0	0	0	0	0	0	8	0	1000.52	gi|295054271;gi|568913214;gi|115496850;gi|568913208;gi|568913216;gi|295054266;gi|568913210;gi|568913206;gi|568913202;gi|568913212;gi|568913204	gi|295054271	1400	1407	yes	no	2	1.12e-09	268.9	1	1	86047000	46463000	39585000			1140
LDKSQIHDIVLVGGSTR	EKALRDAKLDKSQIHD	VLVGGSTRIPKIQKLL	K	L	D	T	R	I	0	1	0	2	0	1	0	2	1	2	2	1	0	0	0	2	1	0	0	2	0	17	1	1837.01	gi|31981690	gi|31981690	326	342	yes	yes	2;3;4	4.42e-11	281.65	3		156100000	156100000	0			1141
LDLAGRDLTDYLMK	ALPHAILRLDLAGRDL	DLTDYLMKILTERGYS	R	L	D	M	K	I	1	1	0	3	0	0	0	1	0	0	4	1	1	0	0	0	1	0	1	0	0	14	1	1622.83	gi|6752954;gi|6671509;gi|439253893;gi|33563240;gi|14192922;gi|157823889;gi|6671507;gi|569006251;gi|30425250	gi|6752954	178	191	no	no	2;3	0.0011957	139.48	2	3	95777000	58768000	37009000			1142
LDLMDEGTDAR	RTIGVITKLDLMDEGT	MDEGTDARDVLENKLL	K	L	D	A	R	D	1	1	0	3	0	0	1	1	0	0	2	0	1	0	0	0	1	0	0	0	0	11	0	1234.55	gi|568912893;gi|568912891;gi|568912889;gi|568912887;gi|568912881;gi|568912876;gi|568912874;gi|568912870;gi|568912895;gi|568912885;gi|568912883;gi|568912879;gi|568912872;gi|116063570;gi|568912897;gi|568958799;gi|568958795;gi|568958791;gi|568958789;gi|359751399;gi|568958787;gi|359751394;gi|87299637;gi|568958785;gi|568958783;gi|568958781;gi|359751391;gi|568958779;gi|568958777;gi|568958775;gi|5689587…	gi|568912893	279	289	yes	no	2	3.35e-07	248.05	1	1	33859000	20462000	13397000			1143
LDLRDDKDTIEK	PIILVGTKLDLRDDKD	DDKDTIEKLKEKKLTP	K	L	D	E	K	L	0	1	0	4	0	0	1	0	0	1	2	2	0	0	0	0	1	0	0	0	0	12	2	1459.75	gi|45592934;gi|568938646;gi|6679601	gi|45592934	117	128	yes	no	3	0.015889	96.059	1	1	39663000	16814000	22849000			1144
LDLTGSGGTAVPARR	VKKCGTLRLDLTGSGG	GTAVPARREIQTIMQF	R	L	D	R	R	E	2	2	0	1	0	0	0	3	0	0	2	0	0	0	1	1	2	0	0	1	0	15	1	1469.8	gi|569007898;gi|28461135;gi|569007896;gi|569007894	gi|569007898	543	557	yes	no	3	0.026796	55.899	1	1	11257000	6085300	5171200			1145
LDPHLVLDQLR	NHEKRAGKLDPHLVLD	HLVLDQLRCNGVLEGI	K	L	D	L	R	C	0	1	0	2	0	1	0	0	1	0	4	0	0	0	1	0	0	0	0	1	0	11	0	1317.74	gi|114326446;gi|33598964;gi|568976400;gi|568976398;gi|568976396;gi|568976394;gi|568976402	gi|33598964	690	700	no	no	3	0.0094491	94.82	1		7586700	7586700	0			1146
LDPTAPVWAAK	LQQTKCLRLDPTAPVW	TAPVWAAKQRVLCALN	R	L	D	A	K	Q	3	0	0	1	0	0	0	0	0	0	1	1	0	0	2	0	1	1	0	1	0	11	0	1167.63	gi|71896543;gi|568992966;gi|568992972;gi|568992970;gi|568992968;gi|568992974	gi|71896543	26	36	yes	no	2	0.0068083	108.31	1	1	18859000	10750000	8109200			1147
LDQLFEMADQYQYQVVLVEPK	DTNHERERLDQLFEMA	QVVLVEPKTAWRLDCA	R	L	D	P	K	T	1	0	0	2	0	4	2	0	0	0	3	1	1	1	1	0	0	0	2	3	0	21	0	2555.26	gi|226423909;gi|226423907;gi|568971442	gi|226423909	110	130	yes	no	2;3	9.37e-06	191.66	2	2	164540000	94722000	69817000			1148
LDQWLTTMLLR	KEFDSISRLDQWLTTM	WLTTMLLRIKKSIQGD	R	L	D	L	R	I	0	1	0	1	0	1	0	0	0	0	4	0	1	0	0	0	2	1	0	0	0	11	0	1388.75	gi|568915727;gi|568944690;gi|13385392;gi|29789104	gi|568915727	194	204	yes	no	2	0.00011821	188.91	1		5772500	5772500	0			1149
LDRLEETVQAK	IVQKLQERLDRLEETV	LEETVQAK________	R	L	D	A	K	-	1	1	0	1	0	1	2	0	0	0	2	1	0	0	0	0	1	0	0	1	0	11	1	1300.7	gi|6753492;gi|568949508;gi|568949506;gi|568949504	gi|6753492	451	461	yes	no	3	0.012864	103.08		1	3901100	0	3901100			1150
LDSSVVPNTVTEFAITR	YRPTQVGRLDSSVVPN	VTEFAITRLYPATEYE	R	L	D	T	R	L	1	1	1	1	0	0	1	0	0	1	1	0	0	1	1	2	3	0	0	3	0	17	0	1847.96	gi|568910653;gi|568910651;gi|568910649;gi|568910647;gi|568910645;gi|226958549	gi|568910653	573	589	yes	no	2	3.34e-05	183.88	1	1	23060000	14369000	8691300			1151
LEAAVTQSEQQGEAALADAR	NAKCQNTKLEAAVTQS	EAALADARCKLAELEG	K	L	E	A	R	C	6	1	0	1	0	3	3	1	0	0	2	0	0	0	0	1	1	0	0	1	0	20	0	2057	gi|318101556;CON__Q61726;gi|261244894;gi|74315985	gi|318101556	344	363	yes	no	2;3	1.35e-26	376.64		2	34411000	0	34411000		+	1152
LEAELAAHEPAIQGVLDTGK	NLRKKHKRLEAELAAH	QGVLDTGKKLSDDNTI	R	L	E	G	K	K	4	0	0	1	0	1	3	2	1	1	3	1	0	0	1	0	1	0	0	1	0	20	0	2061.07	gi|295054271;gi|568913214;gi|115496850;gi|568913208;gi|568913216;gi|295054266;gi|568913210;gi|568913206;gi|568913202;gi|568913212;gi|568913204	gi|295054271	1794	1813	yes	no	3	0.00010118	163.44	1	1	28609000	19253000	9356100			1153
LEAELAAHEPAIQGVLDTGKK	NLRKKHKRLEAELAAH	GVLDTGKKLSDDNTIG	R	L	E	K	K	L	4	0	0	1	0	1	3	2	1	1	3	2	0	0	1	0	1	0	0	1	0	21	1	2189.17	gi|295054271;gi|568913214;gi|115496850;gi|568913208;gi|568913216;gi|295054266;gi|568913210;gi|568913206;gi|568913202;gi|568913212;gi|568913204	gi|295054271	1794	1814	yes	no	3;4	5.62e-06	191.61	2	2	184380000	118880000	65500000			1154
LEAENNLAAYR	LQDETNLRLEAENNLA	ENNLAAYRQEADEATL	R	L	E	Y	R	Q	3	1	2	0	0	0	2	0	0	0	2	0	0	0	0	0	0	0	1	0	0	11	0	1262.63	gi|196115327;gi|84000448;gi|568971648	gi|196115327	160	170	yes	no	2	7.64e-16	332.56	1	1	109700000	65051000	44653000			1155
LEAENNLAAYRQEADEATLAR	LQDETNLRLEAENNLA	ADEATLARVDLERKVE	R	L	E	A	R	V	6	2	2	1	0	1	4	0	0	0	3	0	0	0	0	0	1	0	1	0	0	21	1	2347.14	gi|196115327;gi|84000448;gi|568971648	gi|196115327	160	180	yes	no	3	0.026564	65.022	1	1	39650000	23770000	15880000			1156
LEALGTGWEELGR	QCLFLRQRLEALGTGW	TGWEELGRMWESRQGR	R	L	E	G	R	M	1	1	0	0	0	0	3	3	0	0	3	0	0	0	0	0	1	1	0	0	0	13	0	1429.72	gi|569005700;gi|569005698;gi|55926127;gi|569005696	gi|569005700	1147	1159	yes	no	2	1.62e-08	264.61	1	1	33544000	20892000	12652000			1157
LEDLEVIQHR	NNMQIPEKLEDLEVIQ	DLEVIQHRFESLEPEM	K	L	E	H	R	F	0	1	0	1	0	1	2	0	1	1	2	0	0	0	0	0	0	0	0	1	0	10	0	1250.66	gi|568970047;gi|568970045;gi|117938332;gi|568970049;gi|117938334	gi|568970047	881	890	yes	no	2;3	4.96e-05	201.75	2		37698000	37698000	0			1158
LEDLEVVQQR	NGLALPERLEDLEVVQ	DLEVVQQRFETLEPEM	R	L	E	Q	R	F	0	1	0	1	0	2	2	0	0	0	2	0	0	0	0	0	0	0	0	2	0	10	0	1227.65	gi|569005700;gi|569005698;gi|55926127;gi|569005696	gi|569005700	884	893	yes	no	2	1.08e-05	219.72	1	1	46080000	27644000	18436000			1159
LEDLIVK	ATPYGGVKLEDLIVKD	KLEDLIVKDGLTDVYN	K	L	E	V	K	D	0	0	0	1	0	0	1	0	0	1	2	1	0	0	0	0	0	0	0	1	0	7	0	828.496	gi|21450129	gi|21450129	172	178	yes	yes	2	0.0091765	127.12	1	1	21626000	11272000	10354000			1160
LEDLLQDAQDEKEQLNEYKGHLSGLAK	DRTITVTRLEDLLQDA	GHLSGLAKRAKAIVQL	R	L	E	A	K	R	2	0	1	3	0	3	4	2	1	0	6	3	0	0	0	1	0	0	1	0	0	27	2	3083.54	gi|256367522;gi|256355107;gi|256000747;gi|256000745;gi|254675251;gi|256418964;gi|254675201;gi|254675265;gi|254675253;gi|254675119;gi|254675259;gi|254675195;gi|254675117;gi|254675244;gi|254675115	gi|256367522	600	626	yes	no	5	0.046293	36.13		1	8968600	0	8968600			1161
LEDVLPLAFTR	LDPEPQVKLEDVLPLA	VLPLAFTRLCEPKEAS	K	L	E	T	R	L	1	1	0	1	0	0	1	0	0	0	3	0	0	1	1	0	1	0	0	1	0	11	0	1272.71	gi|550821966;gi|568930628;gi|568930626;gi|171543871;gi|550821975;gi|550822234;gi|568930624;gi|550821838;gi|171846285;gi|171543869;gi|568930622;gi|568930620;gi|568930618	gi|550821966	208	218	yes	no	2	6e-05	196.24	1	1	32126000	16797000	15329000			1162
LEEEEDRGQQLQAER	ILHEMEARLEEEEDRG	GQQLQAERKKMAQQML	R	L	E	E	R	K	1	2	0	1	0	3	5	1	0	0	2	0	0	0	0	0	0	0	0	0	0	15	1	1828.86	gi|241982716;gi|568994731;gi|241982718;gi|568994729;gi|568994733	gi|241982716	931	945	yes	no	3	0.0010776	143.64	1	1	9764000	2830900	6933100			1163
LEEEGQSLKEEMAR	SYQEALARLEEEGQSL	SLKEEMARHLQEYQDL	R	L	E	A	R	H	1	1	0	0	0	1	5	1	0	0	2	1	1	0	0	1	0	0	0	0	0	14	1	1647.78	gi|196115327;gi|84000448;gi|568971648	gi|196115327	328	341	yes	no	2;3	8.64e-07	236.12	2	2	113370000	56455000	56917000			1164
LEEGPPVTTVLTR	IKKCDLHRLEEGPPVT	PVTTVLTREDGLKYYR	R	L	E	T	R	E	0	1	0	0	0	0	2	1	0	0	2	0	0	0	2	0	3	0	0	2	0	13	0	1410.77	gi|6679261	gi|6679261	46	58	yes	yes	2	4.05e-06	220.31	1	1	40690000	24448000	16242000			1165
LEEIESFRK	RERDDRERLEEIESFR	EEIESFRKENKDLKEK	R	L	E	R	K	E	0	1	0	0	0	0	3	0	0	1	1	1	0	1	0	1	0	0	0	0	0	9	1	1149.6	gi|568987537;gi|568987531;gi|568987510;gi|568987540;gi|37360977;gi|568987535;gi|568987533;gi|568987529;gi|568987526;gi|568987524;gi|568987520;gi|568987518;gi|568987516;gi|568987512;gi|568987506;gi|568987504;gi|568987543;gi|568987514;gi|568987508;gi|568987552;gi|568987550;gi|568987548	gi|568987537	612	620	yes	no	3	0.026466	76.221	1		3968800	3968800	0			1166
LEGQMGEDGNSIKVNLIK	QGEPSAPKLEGQMGED	SIKVNLIKQDDGGSPI	K	L	E	I	K	Q	0	0	2	1	0	1	2	3	0	2	2	2	1	0	0	1	0	0	0	1	0	18	1	1944	gi|568958952;gi|124517683;gi|568958978;gi|568958976;gi|568958974;gi|124517689;gi|568958972;gi|568958970;gi|568958968;gi|568958966;gi|568958964;gi|164448632;gi|568958962;gi|568958960;gi|568958958;gi|568958956;gi|568958954;gi|568958950;gi|568958948;gi|568958946;gi|568958944;gi|568958942;gi|568958940;gi|568958938	gi|568958952	623	640	yes	no	3	0.0072757	94.922		1	6613100	0	6613100			1167
LEIEAETDRVTGTNK	FTDFEEVRLEIEAETD	DRVTGTNKGISPVPIN	R	L	E	N	K	G	1	1	1	1	0	0	3	1	0	1	1	1	0	0	0	0	3	0	0	1	0	15	1	1674.84	gi|568912893;gi|568912891;gi|568912889;gi|568912887;gi|568912881;gi|568912876;gi|568912874;gi|568912870;gi|568912895;gi|568912885;gi|568912883;gi|568912879;gi|568912872;gi|116063570;gi|568912897	gi|568912893	171	185	yes	no	3	0.0051502	118.52	1	1	37379000	20307000	17073000			1168
LELAQYR	KQVAGTMKLELAQYRE	KLELAQYREVAAFAQF	K	L	E	Y	R	E	1	1	0	0	0	1	1	0	0	0	2	0	0	0	0	0	0	0	1	0	0	7	0	891.481	gi|6680748	gi|6680748	435	441	yes	yes	2	0.036327	82.671		1	5633300	0	5633300			1169
LELFPVELEK	ELEKRVERLELFPVEL	LFPVELEKDSEGLGIS	R	L	E	E	K	D	0	0	0	0	0	0	3	0	0	0	3	1	0	1	1	0	0	0	0	1	0	10	0	1215.68	gi|50053703;gi|568939618;gi|568939614;gi|568939612;gi|568939610;gi|568939608;gi|31711997;gi|568939606;gi|568939604;gi|568939602;gi|568939600;gi|568939598;gi|568939596;gi|568939594;gi|568939592;gi|568939590	gi|50053703	492	501	no	no	2	3.94e-05	206.49	1	1	30268000	19029000	11239000			1170
LELVSYFGK	SGDEPKEKLELVSYFG	ELVSYFGKRPPGVLHC	K	L	E	G	K	R	0	0	0	0	0	0	1	1	0	0	2	1	0	1	0	1	0	0	1	1	0	9	0	1054.57	gi|226423909;gi|226423907;gi|568971442	gi|226423909	215	223	yes	no	2	2.15e-05	211.45	1	1	484880000	242060000	242810000			1171
LEMKLIKGSGGTPK	EMEKIFVRLEMKLIKG	KGSGGTPKLSYTGRDD	R	L	E	P	K	L	0	0	0	0	0	0	1	3	0	1	2	3	1	0	1	1	1	0	0	0	0	14	2	1457.83	gi|21311939	gi|21311939	718	731	yes	yes	3	0.047733	63.662	1		2558400	2558400	0			1172
LEQEHLLEDIAHVR	GAARGQLRLEQEHLLE	LEDIAHVRQRLDEEAR	R	L	E	V	R	Q	1	1	0	1	0	1	3	0	2	1	3	0	0	0	0	0	0	0	0	1	0	14	0	1700.88	gi|124286811	gi|124286811	167	180	yes	yes	3;4	0.00064241	146.84	2	2	83980000	52435000	31545000			1173
LEQELFSGGNTGINFEK	KPLPPSERLEQELFSG	NTGINFEKYDDIPVEA	R	L	E	E	K	Y	0	0	2	0	0	1	3	3	0	1	2	1	0	2	0	1	1	0	0	0	0	17	0	1881.91	gi|569012463;gi|569012461;gi|569012459;gi|569012457;gi|25141235;gi|14861844;gi|569008633;gi|6753620	gi|569012463	115	131	yes	no	2	5.45e-08	245.67		1	4005300	0	4005300			1174
LEQGQAIDDLMPAQK	LLIEMEQRLEQGQAID	DDLMPAQK________	R	L	E	Q	K	-	2	0	0	2	0	3	1	1	0	1	2	1	1	0	1	0	0	0	0	0	0	15	0	1655.82	gi|10946574	gi|10946574	367	381	yes	yes	2	1.43e-11	270.99		1	6286800	0	6286800			1175
LEQSNVPEGPGSGTGDESSGPR	QPLLEQQRLEQSNVPE	GDESSGPRGERQTLPR	R	L	E	P	R	G	0	1	1	1	0	1	3	5	0	0	1	0	0	0	3	4	1	0	0	1	0	22	0	2155.96	gi|569005700;gi|569005698;gi|55926127;gi|569005696	gi|569005700	2158	2179	yes	no	2;3	1.64e-13	296.78	2	1	59198000	45258000	13941000			1176
LEQSNVPEGPGSGTGDESSGPRGER	QPLLEQQRLEQSNVPE	SSGPRGERQTLPRGPA	R	L	E	E	R	Q	0	2	1	1	0	1	4	6	0	0	1	0	0	0	3	4	1	0	0	1	0	25	1	2498.13	gi|569005700;gi|569005698;gi|55926127;gi|569005696	gi|569005700	2158	2182	yes	no	3	0.022738	64.589	1	1	39266000	21906000	17359000			1177
LESEHPDQAQAILSR	DLQKEAEKLESEHPDQ	QAQAILSRLAEISDVW	K	L	E	S	R	L	2	1	0	1	0	2	2	0	1	1	2	0	0	0	1	2	0	0	0	0	0	15	0	1692.84	gi|568970047;gi|568970045;gi|117938332;gi|568970049;gi|117938334	gi|568970047	1022	1036	yes	no	3	3.48e-05	192.39	1	1	128490000	86517000	41977000			1178
LESGGSSGGYGAYAAGSR	FSAEPYLRLESGGSSG	GAYAAGSRAYGGSGSS	R	L	E	S	R	A	3	1	0	0	0	0	1	6	0	0	1	0	0	0	0	4	0	0	2	0	0	18	0	1645.73	gi|568947831;gi|568947829;gi|568947827;gi|283549150;gi|568947843;gi|568947841;gi|568947847;gi|568947845;gi|568947839;gi|568947837;gi|568947835;gi|568947833;gi|568947849;gi|568947851	gi|568947831	1296	1313	yes	no	2	4.11e-08	242.09	1	1	53196000	26062000	27134000			1179
LESLPAQLPR	TLDISNNRLESLPAQL	SLPAQLPRSLWNMSAA	R	L	E	P	R	S	1	1	0	0	0	1	1	0	0	0	3	0	0	0	2	1	0	0	0	0	0	10	0	1122.64	gi|226874869	gi|226874869	93	102	yes	yes	2	8.51e-05	185.33	1		36968000	36968000	0			1180
LETLLEER	EGRAAQKRLETLLEER	LETLLEERESKAEKVL	R	L	E	E	R	E	0	1	0	0	0	0	3	0	0	0	3	0	0	0	0	0	1	0	0	0	0	8	0	1001.54	gi|568913029;gi|6680095;gi|568913025;gi|568913023;gi|294997259;gi|568913031;gi|294997257;gi|568913027	gi|568913029	180	187	yes	no	2	0.00050712	175.51		1	7874500	0	7874500			1181
LFGAAEVQR	LALQRQGKLFGAAEVQ	FGAAEVQRFNRDVDET	K	L	F	Q	R	F	2	1	0	0	0	1	1	1	0	0	1	0	0	1	0	0	0	0	0	1	0	9	0	989.529	gi|295054271;gi|568913214;gi|115496850;gi|568913208;gi|568913216;gi|295054266;gi|568913210;gi|568913206;gi|568913202;gi|568913212;gi|568913204	gi|295054271	251	259	yes	no	2	3.18e-05	205.12	1	1	163420000	90446000	72973000			1182
LFIGGLNTETNEK	VEADRPGKLFIGGLNT	LNTETNEKALEAVFGK	K	L	F	E	K	A	0	0	2	0	0	0	2	2	0	1	2	1	0	1	0	0	2	0	0	0	0	13	0	1434.74	gi|83699420;gi|568956346;gi|568956344;gi|355390287;gi|6755296;gi|569009895;gi|569009893;gi|262231769	gi|83699420	10	22	yes	no	2	2.18e-17	339.3	1	1	59989000	36946000	23043000			1183
LFIGGLNVQTSESGLR	MENSQLCKLFIGGLNV	QTSESGLRGHFEAFGT	K	L	F	L	R	G	0	1	1	0	0	1	1	3	0	1	3	0	0	1	0	2	1	0	0	1	0	16	0	1689.9	gi|226443091	gi|226443091	9	24	yes	yes	2	1.58e-17	328.87	1	1	26560000	17034000	9526000			1184
LFIGGLSFETTDDSLREHFEK	KEPEQLRKLFIGGLSF	SLREHFEKWGTLTDCV	K	L	F	E	K	W	0	1	0	2	0	0	3	2	1	1	3	1	0	3	0	2	2	0	0	0	0	21	1	2440.19	gi|37674277;gi|31559916;gi|157277969;gi|569016892;gi|569016890;gi|568904783	gi|37674277	37	57	yes	no	4	0.026738	64.454	1	1	33229000	20215000	13014000			1185
LFIGGLSFETTDESLR	KEPEQLRKLFIGGLSF	ETTDESLRSHFEQWGT	K	L	F	L	R	S	0	1	0	1	0	0	2	2	0	1	3	0	0	2	0	2	2	0	0	0	0	16	0	1783.9	gi|6754220;gi|85060507	gi|6754220	16	31	yes	no	2	3.53e-12	300.61	1		13097000	13097000	0			1186
LFNGQQGIIIQNFSTR	EWYKGEKRLFNGQQGI	IIQNFSTRSILTVTNV	R	L	F	T	R	S	0	1	2	0	0	3	0	2	0	3	1	0	0	2	0	1	1	0	0	0	0	16	0	1834.97	gi|568922992;gi|568922990;gi|28893343;gi|84875493;gi|568922988	gi|568922992	258	273	yes	no	2	4.15e-05	185.74	1	1	36371000	21564000	14807000			1187
LFSSLGELSTISAQR	KSPIAAARLFSSLGEL	LSTISAQRSPGGPGGG	R	L	F	Q	R	S	1	1	0	0	0	1	1	1	0	1	3	0	0	1	0	4	1	0	0	0	0	15	0	1607.85	gi|71896543;gi|568992966	gi|71896543	1536	1550	yes	no	2	9.72e-12	284.51	1	1	38204000	20893000	17311000			1188
LGAGAAGLYDPSTPLGPLPYPER	FKPGLEARLGAGAAGL	GPLPYPERQKRARSMI	R	L	G	E	R	Q	3	1	0	1	0	0	1	4	0	0	4	0	0	0	5	1	1	0	2	0	0	23	0	2311.18	gi|71896543;gi|568992966;gi|568992972;gi|568992970;gi|568992968	gi|71896543	862	884	yes	no	2	4.76e-05	156.61	1	1	20457000	12663000	7794200			1189
LGAPQTHLGLK	ELKLMMEKLGAPQTHL	PQTHLGLKSMIQEVDE	K	L	G	L	K	S	1	0	0	0	0	1	0	2	1	0	3	1	0	0	1	0	1	0	0	0	0	11	0	1133.66	gi|31981086;gi|13386360	gi|31981086	124	134	yes	no	3	0.0007881	152.04	1	1	66118000	36442000	29676000			1190
LGDEILDYR	PSRVIYAKLGDEILDY	GDEILDYRDLAALPKN	K	L	G	Y	R	D	0	1	0	2	0	0	1	1	0	1	2	0	0	0	0	0	0	0	1	0	0	9	0	1092.55	gi|568934160;gi|568934158;gi|295148106;gi|295148104;gi|295148102;gi|295148100;gi|568934148;gi|568934146;gi|568934134;gi|568934164;gi|568934162;gi|568934156;gi|568934154;gi|568934152;gi|66773171;gi|568934150;gi|568934144;gi|568934142;gi|568934138;gi|295148098;gi|568934136;gi|568934132;gi|568934130;gi|568934128;gi|568934126;gi|568934124;gi|568934140	gi|568934160	303	311	yes	no	2	0.012511	96.342	1		7861000	7861000	0			1191
LGDLYEEEMR	LKGQGKSRLGDLYEEE	DLYEEEMRELRRQVDQ	R	L	G	M	R	E	0	1	0	1	0	0	3	1	0	0	2	0	1	0	0	0	0	0	1	0	0	10	0	1253.56	gi|31982755	gi|31982755	146	155	yes	yes	2	0.0061742	114.86	1	1	29017000	16395000	12622000			1192
LGEHEFEALMR	FGPMQKSRLGEHEFEA	HEFEALMRMLDNLGYR	R	L	G	M	R	M	1	1	0	0	0	0	3	1	1	0	2	0	1	1	0	0	0	0	0	0	0	11	0	1330.63	gi|427918099;gi|427918097;gi|427918095;gi|427918092;gi|427918090;gi|31560504	gi|427918099	360	370	yes	no	3	0.010837	71.221	1		0	0	0			1193
LGEHNIDVLEGNEQFINAAK	YKSRIQVRLGEHNIDV	EQFINAAKIITHPNFN	R	L	G	A	K	I	2	0	3	1	0	1	3	2	1	2	2	1	0	1	0	0	0	0	0	1	0	20	0	2210.1	CON__P00761	CON__P00761	58	77	yes	yes	2;3	5.29e-19	337.71	2	2	499610000	320100000	179510000		+	1194
LGESQTLQQFSR	QMIEKRSKLGESQTLQ	QTLQQFSRDVDEIEAW	K	L	G	S	R	D	0	1	0	0	0	3	1	1	0	0	2	0	0	1	0	2	1	0	0	0	0	12	0	1392.7	gi|295054271;gi|568913214;gi|115496850;gi|568913208;gi|568913216;gi|295054266;gi|568913210;gi|568913206;gi|568913202;gi|568913212;gi|568913204	gi|295054271	1527	1538	yes	no	2	4.25e-16	327.62	1	1	205090000	121770000	83317000			1195
LGEVQAGWEDLR	QAPAINTRLGEVQAGW	QAGWEDLRATMRRREE	R	L	G	L	R	A	1	1	0	1	0	1	2	2	0	0	2	0	0	0	0	0	0	1	0	1	0	12	0	1371.68	gi|569005700;gi|569005698;gi|55926127;gi|569005696	gi|569005700	1040	1051	yes	no	2	3.07e-05	203.7	1	1	90338000	59465000	30873000			1196
LGFHLPLEVAYQR	TGGIVDPRLGFHLPLE	PLEVAYQRGYLNKDTH	R	L	G	Q	R	G	1	1	0	0	0	1	1	1	1	0	3	0	0	1	1	0	0	0	1	1	0	13	0	1541.84	gi|256367522;gi|256355107;gi|256000747;gi|256000745;gi|254675251;gi|256418964;gi|254675201;gi|254675265;gi|254675253;gi|254675119;gi|254675259;gi|254675195;gi|254675117;gi|254675244;gi|254675115	gi|256367522	3653	3665	yes	no	3	0.0005254	155.26	1	1	16682000	10512000	6170000			1197
LGFVAGVINR	MGRGAPLRLGFVAGVI	FVAGVINRERIPTFER	R	L	G	N	R	E	1	1	1	0	0	0	0	2	0	1	1	0	0	1	0	0	0	0	0	2	0	10	0	1044.61	gi|340007375;gi|568971302;gi|340007377;gi|12025532;gi|568971300;gi|340007379;gi|568971298;gi|568971296;gi|568971294;gi|568971292;gi|568971290;gi|568971304	gi|340007375	109	118	yes	no	2	7.34e-05	190.73	1	1	26394000	16578000	9816400			1198
LGGAPTGQGVSPSPSAILER	PVHHAAERLGGAPTGQ	SPSAILERRDVKPDED	R	L	G	E	R	R	2	1	0	0	0	1	1	4	0	1	2	0	0	0	3	3	1	0	0	1	0	20	0	1893	gi|116089329;gi|568974914;gi|568974910;gi|568974905;gi|568974901;gi|568974899;gi|568974891;gi|568974889;gi|568974887;gi|568974885;gi|568974883;gi|568974881;gi|568974879;gi|568974877;gi|568974875;gi|568974918;gi|568974916;gi|568974912;gi|568974907;gi|568974895;gi|568974903;gi|568974897;gi|568974893	gi|116089329	386	405	yes	no	2	1.69e-08	235.21	1	1	46307000	28400000	17907000			1199
LGGSAVISLEGKPL	DRCTLAEKLGGSAVIS	ISLEGKPL________	K	L	G	P	L	-	1	0	0	0	0	0	1	3	0	1	3	1	0	0	1	2	0	0	0	1	0	14	0	1339.77	gi|6680924	gi|6680924	153	166	yes	yes	2	1.74e-06	222.81	1	1	65310000	47364000	17946000			1200
LGIQAEPLYR	LTLQHLNRLGIQAEPL	IQAEPLYRVVSNTIEP	R	L	G	Y	R	V	1	1	0	0	0	1	1	1	0	1	2	0	0	0	1	0	0	0	1	0	0	10	0	1158.64	gi|291045426;gi|568915692;gi|124244033	gi|291045426	169	178	yes	no	2	7.93e-05	187.99	1	1	21293000	12243000	9049700			1201
LGLQDGKEYLFQAK	RKRKHVFKLGLQDGKE	KEYLFQAKDEAEMSSW	K	L	G	A	K	D	1	0	0	1	0	2	1	2	0	0	3	2	0	1	0	0	0	0	1	0	0	14	1	1608.85	gi|569005700;gi|569005698;gi|55926127;gi|569005696	gi|569005700	2298	2311	yes	no	3	0.0003965	169.09	1	1	17796000	11870000	5926000			1202
LGLSLVVPGGGIK	YMDNDYAKLGLSLVVP	VVPGGGIKKKSPATPQ	K	L	G	I	K	K	0	0	0	0	0	0	0	4	0	1	3	1	0	0	1	1	0	0	0	2	0	13	0	1208.75	gi|569003015;gi|569003013;gi|569003011;gi|110625902	gi|569003015	182	194	yes	no	2	0.0066866	101.72	1	1	13316000	8185700	5130300			1203
LGNTQGIISAFSTIMSVHR	NLLAENGRLGNTQGII	STIMSVHRGEVPCTVT	R	L	G	H	R	G	1	1	1	0	0	1	0	2	1	3	1	0	1	1	0	3	2	0	0	1	0	19	0	2031.06	gi|568889869;gi|20070412	gi|568889869	118	136	yes	no	3	0.00077242	131.84	1		11677000	11677000	0			1204
LGPLKLTLEQGQQLVAEGHPGANQASTR	LRGEMSGRLGPLKLTL	GANQASTRAAELQAQW	R	L	G	T	R	A	3	1	1	0	0	4	2	4	1	0	5	1	0	0	2	1	2	0	0	1	0	28	1	2912.55	gi|569005700;gi|569005698;gi|55926127;gi|569005696	gi|569005700	694	721	yes	no	4	0.0008962	108.14	1	1	40354000	27163000	13191000			1205
LGSASSSHTSIQENHKASSDPPSTQDAK	KAVVASSRLGSASSSH	PPSTQDAKDSTDLLGK	R	L	G	A	K	D	3	0	1	2	0	2	1	1	2	1	1	2	0	0	2	8	2	0	0	0	0	28	1	2866.33	gi|569003065;gi|569003063;gi|569003061;gi|569003059;gi|161086922;gi|569003057	gi|569003065	142	169	yes	no	4	0.04217	44.6	1		713170	713170	0			1206
LGSGPDGEPTIR	LTKHPGKRLGSGPDGE	PDGEPTIRAHGFFRWI	R	L	G	I	R	A	0	1	0	1	0	0	1	3	0	1	1	0	0	0	2	1	1	0	0	0	0	12	0	1197.6	gi|612149781;gi|6755080;gi|569020566;gi|568945060	gi|612149781	547	558	yes	no	2	3.08e-05	203.61	1		6641100	6641100	0			1207
LGTAAIQGAIEK	LASQPATKLGTAAIQG	AIQGAIEKAGIPKEEV	K	L	G	E	K	A	3	0	0	0	0	1	1	2	0	2	1	1	0	0	0	0	1	0	0	0	0	12	0	1170.66	gi|21450129	gi|21450129	64	75	yes	yes	2	9.47e-08	258.65	1	1	78929000	47253000	31675000			1208
LGTEEFPLIDQTFYPNHK	QMVRLHKKLGTEEFPL	QTFYPNHKEMLSSTTY	K	L	G	H	K	E	0	0	1	1	0	1	2	1	1	1	2	1	0	2	2	0	2	0	1	0	0	18	0	2148.05	gi|160707901;gi|160707903	gi|160707901	239	256	yes	no	3	0.00018777	162.64	1	1	84879000	55675000	29205000			1209
LGTEEFPLIDQTFYPNHKEMLSSTTYPVVVK	QMVRLHKKLGTEEFPL	TTYPVVVKMGHAHSGM	K	L	G	V	K	M	0	0	1	1	0	1	3	1	1	1	3	2	1	2	3	2	4	0	2	3	0	31	1	3582.8	gi|160707901;gi|160707903	gi|160707901	239	269	yes	no	4	0.0028553	87.352	1	1	36954000	23369000	13585000			1210
LGYISVVDTLK	TALAIAKRLGYISVVD	ISVVDTLKVVTEEVTT	R	L	G	L	K	V	0	0	0	1	0	0	0	1	0	1	2	1	0	0	0	1	1	0	1	2	0	11	0	1206.69	gi|568921574;gi|568921572;gi|568921570;gi|568921568;gi|568921564;gi|568921562;gi|568921560;gi|568921554;gi|568921552;gi|568921550;gi|568921546;gi|568921542;gi|568921540;gi|568921538;gi|568921536;gi|568921534;gi|568921532;gi|568921530;gi|568921528;gi|568921526;gi|568921548;gi|568921594;gi|568921590;gi|568921588;gi|568921578;gi|568921566;gi|568921558;gi|568921556;gi|568921544;gi|568921576;gi|568921…	gi|568921574	800	810	no	no	2	3.73e-05	206.97	1	1	21388000	12852000	8536200			1211
LHDSISEEGHHYLIFDLVTGGELFEDIVAR	LKHPNIVRLHDSISEE	LFEDIVAREYYSEADA	R	L	H	A	R	E	1	1	0	3	0	0	4	3	3	3	4	0	0	2	0	2	1	0	1	2	0	30	0	3410.68	gi|28916677;gi|569003055;gi|569003053	gi|28916677	75	104	yes	no	5	0.040064	33.479	1		50060000	50060000	0			1212
LHFFMPGFAPLTAR	VNMVPFPRLHFFMPGF	GFAPLTARGSQQYRAL	R	L	H	A	R	G	2	1	0	0	0	0	0	1	1	0	2	0	1	3	2	0	1	0	0	0	0	14	0	1603.83	gi|12963615	gi|12963615	263	276	no	no	2;3	0.004622	116.71	2	3	235390000	145060000	90324000			1213
LHFFMPGFAPLTSR	VNMVPFPRLHFFMPGF	GFAPLTSRGSQQYRAL	R	L	H	S	R	G	1	1	0	0	0	0	0	1	1	0	2	0	1	3	2	1	1	0	0	0	0	14	0	1619.83	gi|33859488;gi|21746161;gi|22165384;gi|7106439;gi|31981939	gi|33859488	263	276	no	no	2;3	0.00067669	158.86	9	7	2095600000	1287600000	807990000			1214
LHIIEVGTPPTGNQPFPK	VRGQAGGKLHIIEVGT	TGNQPFPKKAVDVFFP	K	L	H	P	K	K	0	0	1	0	0	1	1	2	1	2	1	1	0	1	4	0	2	0	0	1	0	18	0	1944.05	gi|51491845;gi|568975337;gi|568975335;gi|568975333	gi|51491845	228	245	yes	no	3	0.0022708	116.58	1	1	28457000	17587000	10870000			1215
LHKSQLSQALNGLSDRAK	KALGAMWKLHKSQLSQ	NGLSDRAKEAKEFLVQ	K	L	H	A	K	E	2	1	1	1	0	2	0	1	1	0	4	2	0	0	0	3	0	0	0	0	0	18	2	1965.08	gi|556522607;gi|568980764;gi|158937271;gi|568980766;gi|568980761;gi|568980759;gi|158937269;gi|568980757;gi|568980755;gi|568980753;gi|556522609;gi|158937267;gi|568980751;gi|568980768;gi|568980749;gi|556522611	gi|556522607	272	289	yes	no	3	0.039817	65.652		1	34701000	0	34701000			1216
LHLPTAPPPLNEGESLVSR	SGAQFLGKLHLPTAPP	EGESLVSRILQLGPPG	K	L	H	S	R	I	1	1	1	0	0	0	2	1	1	0	4	0	0	0	4	2	1	0	0	1	0	19	0	2026.08	gi|568921574;gi|568921572;gi|568921570;gi|568921568;gi|568921564;gi|568921562;gi|568921560;gi|568921554;gi|568921552;gi|568921550;gi|568921546;gi|568921542;gi|568921540;gi|568921538;gi|568921536;gi|568921534;gi|568921532;gi|568921530;gi|568921528;gi|568921526;gi|568921548;gi|568921594;gi|568921590;gi|568921588;gi|568921578;gi|568921584;gi|568921582;gi|568921580	gi|568921574	1039	1057	yes	no	3	7.76e-06	202.79	1	1	24237000	17716000	6520700			1217
LHSSPVSSTLTSK	KEPQDPLKLHSSPVSS	VSSTLTSKEVGMTFSQ	K	L	H	S	K	E	0	0	0	0	0	0	0	0	1	0	2	1	0	0	1	5	2	0	0	1	0	13	0	1342.71	gi|568962755;gi|124487407	gi|568962755	1367	1379	yes	no	3	0.032803	51.463		1	2904000	0	2904000			1218
LIDDYGVEEEPAELPEGTSLTVDNKR	EFRDALAKLIDDYGVE	SLTVDNKRFFFDVGSN	K	L	I	K	R	F	1	1	1	3	0	0	5	2	0	1	3	1	0	0	2	1	2	0	1	2	0	26	1	2888.39	gi|6679573;gi|569003429	gi|6679573	204	229	yes	no	3	1.41e-05	159.98	1	1	41420000	25731000	15689000			1219
LIEAFSQR	GEAQKVERLIEAFSQR	LIEAFSQRYCVCNPAL	R	L	I	Q	R	Y	1	1	0	0	0	1	1	0	0	1	1	0	0	1	0	1	0	0	0	0	0	8	0	962.519	gi|569011985;gi|167900460;gi|569011983;gi|569011981;gi|569011979;gi|569011991;gi|569011989;gi|569011987;gi|53832028;gi|576067805;gi|568941848;gi|568941846;gi|568941844;gi|84781690;gi|568941588;gi|568941586;gi|568941572;gi|197304780;gi|568941594;gi|568941592;gi|568941590;gi|568941584;gi|197304784;gi|568941582;gi|568941580;gi|568941578;gi|568941576;gi|568941574	gi|569011985	846	853	no	no	2	0.0022039	141.48	1		16200000	16200000	0			1220
LIEVGPSGAQFLGK	EGEGLASRLIEVGPSG	SGAQFLGKLHLPTAPP	R	L	I	G	K	L	1	0	0	0	0	1	1	3	0	1	2	1	0	1	1	1	0	0	0	1	0	14	0	1414.78	gi|568921574;gi|568921572;gi|568921570;gi|568921568;gi|568921564;gi|568921562;gi|568921560;gi|568921554;gi|568921552;gi|568921550;gi|568921546;gi|568921542;gi|568921540;gi|568921538;gi|568921536;gi|568921534;gi|568921532;gi|568921530;gi|568921528;gi|568921526;gi|568921548;gi|568921594;gi|568921590;gi|568921588;gi|568921578;gi|568921584;gi|568921582;gi|568921580	gi|568921574	1025	1038	yes	no	2	1.17e-07	237.07	1	1	62283000	38124000	24160000			1221
LIFDNLKK	VTGVEEGRLIFDNLKK	LIFDNLKKSIAYTLTS	R	L	I	K	K	S	0	0	1	1	0	0	0	0	0	1	2	2	0	1	0	0	0	0	0	0	0	8	1	989.591	gi|21450277;gi|110225337;gi|594591603;gi|594190942;gi|226958351;gi|568910919;gi|157168326;gi|30409956	gi|21450277	767	774	no	no	2	0.0055109	133.23	1	1	13487000	7453200	6033500			1222
LIGNMALLPLR	SLMDPDTKLIGNMALL	NMALLPLRSQFKGPAP	K	L	I	L	R	S	1	1	1	0	0	0	0	1	0	1	4	0	1	0	1	0	0	0	0	0	0	11	0	1209.73	gi|9790141	gi|9790141	15	25	yes	yes	2	0.0013048	150.81		1	4344000	0	4344000			1223
LIGQIVSSITASLR	PTYTNLNRLIGQIVSS	SSITASLRFDGALNVD	R	L	I	L	R	F	1	1	0	0	0	1	0	1	0	3	2	0	0	0	0	3	1	0	0	1	0	14	0	1456.86	gi|6755901;gi|6678471;gi|6678465	gi|6755901	230	243	yes	no	2;3	1.04e-07	240.46	4	1	659990000	387460000	272530000			1224
LIHDTANIHTSTPR	PPQDSSQRLIHDTANI	NIHTSTPRNPGSTNHI	R	L	I	P	R	N	1	1	1	1	0	0	0	0	2	2	1	0	0	0	1	1	3	0	0	0	0	14	0	1574.82	gi|568924757;gi|170172546;gi|568924755;gi|568924753;gi|568924751;gi|568924749;gi|568924747;gi|568924745;gi|568924743;gi|568924741;gi|568924739;gi|568924737;gi|568924735	gi|568924757	589	602	yes	no	4	0.011281	91.093	1		2062400	2062400	0			1225
LIIWDSYTTNK	VSASQDGKLIIWDSYT	WDSYTTNKVHAIPLRS	K	L	I	N	K	V	0	0	1	1	0	0	0	0	0	2	1	1	0	0	0	1	2	1	1	0	0	11	0	1352.7	gi|568938402;gi|568920782;gi|31542899;gi|13937391;gi|6680045;gi|229608940;gi|229608938	gi|6680045	79	89	no	no	2	6.66e-07	227.36	1	1	22410000	12824000	9586300			1226
LILEVHQFSR	EDRWEWLRLILEVHQF	LEVHQFSRDASVAEAW	R	L	I	S	R	D	0	1	0	0	0	1	1	0	1	1	2	0	0	1	0	1	0	0	0	1	0	10	0	1240.69	gi|568970047;gi|568970045;gi|117938332;gi|568970049;gi|117938334	gi|568970047	2015	2024	yes	no	2;3	3.43e-05	208.84	2	2	179340000	105780000	73561000			1227
LILNYSPR	DPSPPADRLILNYSPR	LILNYSPRDKEEDMLE	R	L	I	P	R	D	0	1	1	0	0	0	0	0	0	1	2	0	0	0	1	1	0	0	1	0	0	8	0	974.555	gi|568910653;gi|568910651;gi|568910649;gi|568910647;gi|568910645;gi|226958549	gi|568910653	471	478	yes	no	2	0.0011235	163.15		1	5576200	0	5576200			1228
LINQPLPDLK	PATPKQLRLINQPLPD	NQPLPDLKNVKSKIGS	R	L	I	L	K	N	0	0	1	1	0	1	0	0	0	1	3	1	0	0	2	0	0	0	0	0	0	10	0	1149.68	gi|568905909;gi|568905907;gi|568905905;gi|569018374;gi|568905903;gi|568905901;gi|568905899;gi|568905897;gi|568905895;gi|568905893;gi|569018372;gi|568905891;gi|568905889;gi|568905887;gi|568905885;gi|68341935;gi|569018378;gi|568905917;gi|568905915;gi|90186270;gi|569018376;gi|568905913;gi|568905911	gi|568905909	1505	1514	yes	no	2	0.00059174	160.77		1	7118200	0	7118200			1229
LIQEQHPEEELIK	EVSQFAAKLIQEQHPE	HPEEELIKTKQDEVNA	K	L	I	I	K	T	0	0	0	0	0	2	4	0	1	2	2	1	0	0	1	0	0	0	0	0	0	13	0	1604.84	gi|295054271;gi|568913214;gi|115496850;gi|568913208;gi|568913216;gi|295054266;gi|568913210;gi|568913206;gi|568913202;gi|568913212;gi|568913204	gi|295054271	215	227	yes	no	2;3	1.64e-08	264.58	3	3	616350000	362840000	253510000			1230
LIQNNHYAMEDVATR	ALDEFATKLIQNNHYA	AMEDVATRRDALLSRR	K	L	I	T	R	R	2	1	2	1	0	1	1	0	1	1	1	0	1	0	0	0	1	0	1	1	0	15	0	1773.85	gi|295054271;gi|568913214;gi|115496850;gi|568913208;gi|568913216;gi|295054266;gi|568913210;gi|568913206;gi|568913202;gi|568913212;gi|568913204	gi|295054271	533	547	yes	no	3	0.00024468	168	2	2	129150000	74343000	54805000			1231
LIQNNHYAMEDVATRR	ALDEFATKLIQNNHYA	MEDVATRRDALLSRRN	K	L	I	R	R	D	2	2	2	1	0	1	1	0	1	1	1	0	1	0	0	0	1	0	1	1	0	16	1	1929.95	gi|295054271;gi|568913214;gi|115496850;gi|568913208;gi|568913216;gi|295054266;gi|568913210;gi|568913206;gi|568913202;gi|568913212;gi|568913204	gi|295054271	533	548	yes	no	3;4	0.005301	96.371	4	4	291000000	152310000	138690000			1232
LIQSHPESAEDLK	SLGETAQRLIQSHPES	PESAEDLKEKCTELNQ	R	L	I	L	K	E	1	0	0	1	0	1	2	0	1	1	2	1	0	0	1	2	0	0	0	0	0	13	0	1465.74	gi|295054271;gi|568913214;gi|115496850;gi|568913208;gi|568913216;gi|295054266;gi|568913210;gi|568913206;gi|568913202;gi|568913212;gi|568913204	gi|295054271	1279	1291	yes	no	2;3	1.59e-05	207.97	1	2	39828000	17068000	22761000			1233
LIQSHPESAEDLKEK	SLGETAQRLIQSHPES	SAEDLKEKCTELNQAW	R	L	I	E	K	C	1	0	0	1	0	1	3	0	1	1	2	2	0	0	1	2	0	0	0	0	0	15	1	1722.88	gi|295054271;gi|568913214;gi|115496850;gi|568913208;gi|568913216;gi|295054266;gi|568913210;gi|568913206;gi|568913202;gi|568913212;gi|568913204	gi|295054271	1279	1293	yes	no	2;3;4	2.99e-05	220.72	2	3	280520000	83152000	197360000			1234
LISASLFLR	GREDIADRLISASLFL	ISASLFLRFLCPAIMS	R	L	I	L	R	F	1	1	0	0	0	0	0	0	0	1	3	0	0	1	0	2	0	0	0	0	0	9	0	1018.62	gi|527498272;gi|569000218;gi|569000225;gi|569000208;gi|569000220;gi|569000214;gi|569000212;gi|569000222;gi|569000216;gi|569000210;gi|569000233;gi|569000231;gi|569000229;gi|594591553;gi|594591531;gi|568914251;gi|568914247;gi|594591605;gi|166295210;gi|568914255;gi|568914245;gi|568914243;gi|568914241;gi|166295212;gi|568914237;gi|568914235;gi|568914231;gi|568914229;gi|568914227;gi|568910673;gi|166295…	gi|527498272	588	596	no	no	2	0.00016649	175.91		1	2428200	0	2428200			1235
LISDINKAWER	VYMPREGKLISDINKA	DINKAWERLEKAEHER	K	L	I	E	R	L	1	1	1	1	0	0	1	0	0	2	1	1	0	0	0	1	0	1	0	0	0	11	1	1343.72	gi|568970047;gi|568970045;gi|117938332;gi|568970049;gi|117938334;gi|569005700;gi|569005698;gi|55926127;gi|569005696	gi|568970047	388	398	no	no	3	0.013592	100.93	1	1	34592000	20501000	14091000			1236
LISELLPQIPER	PDNSILHRLISELLPQ	LLPQIPERNSSLHALK	R	L	I	E	R	N	0	1	0	0	0	1	2	0	0	2	3	0	0	0	2	1	0	0	0	0	0	12	0	1406.81	gi|327315370;gi|327315368;gi|568954729;gi|568954727;gi|568954725;gi|568954719;gi|568954713;gi|568954711;gi|568954709;gi|568954707;gi|568954647;gi|568954639;gi|568954733;gi|568954705;gi|568954703;gi|568954701;gi|568954691;gi|568954685;gi|568954683;gi|568954681;gi|568954679;gi|568954677;gi|568954675;gi|568954673;gi|568954671;gi|568954669;gi|568954667;gi|568954665;gi|568954663;gi|568954659;gi|568954…	gi|327315370	854	865	yes	no	2	0.0026197	127.02	1	1	18193000	12218000	5975500			1237
LISQIVSSITASLR	PTYTNLNRLISQIVSS	SSITASLRFDGALNVD	R	L	I	L	R	F	1	1	0	0	0	1	0	0	0	3	2	0	0	0	0	4	1	0	0	1	0	14	0	1486.87	gi|568907654;gi|6678467;gi|8394493;gi|6678469;gi|34740335;gi|568992008	gi|6678469	230	243	no	no	2;3	1.8e-08	263.98	3	2	746390000	444310000	302080000			1238
LISWYDNEYGYSNR	ALNDNFVKLISWYDNE	NEYGYSNRVVDLMAYM	K	L	I	N	R	V	0	1	2	1	0	0	1	1	0	1	1	0	0	0	0	2	0	1	3	0	0	14	0	1778.79	gi|6679937;gi|149273202;gi|576080555	gi|6679937	308	321	yes	no	2	1.36e-17	343.52	1	1	244060000	179250000	64812000			1239
LITPAVVSER	CKEVPNYKLITPAVVS	TPAVVSERLKIRSSLA	K	L	I	E	R	L	1	1	0	0	0	0	1	0	0	1	1	0	0	0	1	1	1	0	0	2	0	10	0	1083.63	gi|568899179;gi|28372479;gi|20846986	gi|568899179	67	76	yes	no	2	0.0022548	131.09	1	1	13045000	7738100	5307000			1240
LKAEAELLQQQK	QAVQEATRLKAEAELL	AELLQQQKELAQEQAR	R	L	K	Q	K	E	2	0	0	0	0	3	2	0	0	0	3	2	0	0	0	0	0	0	0	0	0	12	1	1397.79	gi|256367522;gi|256355107;gi|256000747;gi|256000745;gi|254675251;gi|256418964;gi|254675201;gi|254675265;gi|254675253;gi|254675119;gi|254675259;gi|254675195;gi|254675117;gi|254675244;gi|254675115	gi|256367522	2165	2176	yes	no	3	0.0064189	120.03	1	1	16306000	8510100	7795800			1241
LKDLEALLNSK	DLLAAQARLKDLEALL	LEALLNSKEAALSTAL	R	L	K	S	K	E	1	0	1	1	0	0	1	0	0	0	4	2	0	0	0	1	0	0	0	0	0	11	1	1242.72	gi|161760667;gi|568921945;gi|162287370;gi|9506843	gi|161760667	134	144	yes	no	3	0.022498	85.973	1		13607000	13607000	0			1242
LKDLNSQADSLMTSSAFDTSQVK	DISAHEDRLKDLNSQA	AFDTSQVKEKRDTING	R	L	K	V	K	E	2	0	1	3	0	2	0	0	0	0	3	2	1	1	0	5	2	0	0	1	0	23	1	2485.2	gi|295054271;gi|568913214;gi|115496850;gi|568913208;gi|568913216;gi|295054266;gi|568913210;gi|568913206;gi|568913202;gi|568913212;gi|568913204	gi|295054271	1699	1721	yes	no	3	0.0019485	112.74	2	2	191900000	124740000	67166000			1243
LKDLNSQADSLMTSSAFDTSQVKEK	DISAHEDRLKDLNSQA	DTSQVKEKRDTINGRF	R	L	K	E	K	R	2	0	1	3	0	2	1	0	0	0	3	3	1	1	0	5	2	0	0	1	0	25	2	2742.34	gi|295054271;gi|568913214;gi|115496850;gi|568913208;gi|568913216;gi|295054266;gi|568913210;gi|568913206;gi|568913202;gi|568913212;gi|568913204	gi|295054271	1699	1723	yes	no	4	0.00084793	123.17		1	9187100	0	9187100			1244
LKEQGQAPITPQQGQALAK	AQPDTLRRLKEQGQAP	QQGQALAKQIHAVRYL	R	L	K	A	K	Q	3	0	0	0	0	5	1	2	0	1	2	2	0	0	2	0	1	0	0	0	0	19	1	2005.1	gi|9625037	gi|9625037	129	147	yes	yes	3	2.28e-05	185.99	1	1	41150000	20251000	20899000			1245
LKEQSIFGDQR	EAEEAKRRLKEQSIFG	QSIFGDQRDEEEESQM	R	L	K	Q	R	D	0	1	0	1	0	2	1	1	0	1	1	1	0	1	0	1	0	0	0	0	0	11	1	1319.68	gi|34328251;gi|293651558;gi|293651556;gi|568983474	gi|34328251	251	261	yes	no	2	0.00070233	179.67		1	6684000	0	6684000			1246
LKGAILTTMLATR	KKFNARRKLKGAILTT	LTTMLATRNFSGGKSG	K	L	K	T	R	N	2	1	0	0	0	0	0	1	0	1	3	1	1	0	0	0	3	0	0	0	0	13	1	1387.82	gi|226693349;gi|568969771;gi|568969795;gi|568969793;gi|568969791;gi|291291010;gi|568969785;gi|568969783;gi|568969777;gi|568969775;gi|568969769;gi|568969799;gi|568969789;gi|568969787;gi|291291008;gi|568969781;gi|568969779;gi|568969773;gi|568969801;gi|568969797;gi|28916677;gi|569003055;gi|569003053;gi|70906479;gi|654824419;gi|568921418;gi|568921416;gi|568921414;gi|18158420;gi|568921442;gi|568921440…	gi|28916677	299	311	no	no	2;3	0.0051449	142.45	3	4	340210000	232420000	107790000			1247
LKQITTELAEHR	QLKSHESKLKQITTEL	TTELAEHRSYPPDKKV	K	L	K	H	R	S	1	1	0	0	0	1	2	0	1	1	2	1	0	0	0	0	2	0	0	0	0	12	1	1437.79	gi|163644296;gi|83921581;gi|568955359;gi|568955349;gi|568955347;gi|85540453;gi|568955341;gi|568955337;gi|568955335;gi|568955333	gi|163644296	268	279	yes	no	3	0.0066589	119.25		1	4754500	0	4754500			1248
LKQSAEEQAQAQAQAQAAAEK	KQVEEAERLKQSAEEQ	QAQAAAEKLRKEAEQE	R	L	K	E	K	L	8	0	0	0	0	6	3	0	0	0	1	2	0	0	0	1	0	0	0	0	0	21	1	2198.09	gi|256367522;gi|256355107;gi|256000747;gi|256000745;gi|254675251;gi|256418964;gi|254675201;gi|254675265;gi|254675253;gi|254675119;gi|254675259;gi|254675195;gi|254675117;gi|254675244;gi|254675115	gi|256367522	1957	1977	yes	no	3	8.96e-08	224.12	1	1	67590000	35558000	32031000			1249
LKTEAEIALKEK	AAISEATRLKTEAEIA	AEIALKEKEAENERLR	R	L	K	E	K	E	2	0	0	0	0	0	3	0	0	1	2	3	0	0	0	0	1	0	0	0	0	12	2	1371.8	gi|256367522;gi|256355107;gi|256000747;gi|256000745;gi|254675251;gi|256418964;gi|254675201;gi|254675265;gi|254675253;gi|254675119;gi|254675259;gi|254675195;gi|254675117;gi|254675244;gi|254675115	gi|256367522	1688	1699	yes	no	3	0.054172	52.821		1	1324500	0	1324500			1250
LKTSPNEGLSGNPADLER	DVYGICTKLKTSPNEG	GNPADLERREAVFGKN	K	L	K	E	R	R	1	1	2	1	0	0	2	2	0	0	3	1	0	0	2	2	1	0	0	0	0	18	1	1896.95	gi|62234487;gi|568968333;gi|568968341;gi|568968337;gi|568968335;gi|568968339	gi|62234487	63	80	yes	no	3	0.0019875	127.53	1	1	32319000	17876000	14443000			1251
LKVPPAINQFTQALDR	QRAILYKRLKVPPAIN	QFTQALDRQTATQLLK	R	L	K	D	R	Q	2	1	1	1	0	2	0	0	0	1	2	1	0	1	2	0	1	0	0	1	0	16	1	1810.01	gi|7305443	gi|7305443	74	89	yes	yes	3	0.0004486	164.7	1	1	11835000	6836400	4999000			1252
LLDAQLATGGIVDPR	IPAEEALRLLDAQLAT	TGGIVDPRLGFHLPLE	R	L	L	P	R	L	2	1	0	2	0	1	0	2	0	1	3	0	0	0	1	0	1	0	0	1	0	15	0	1537.85	gi|256367522;gi|256355107;gi|256000747;gi|256000745;gi|254675251;gi|256418964;gi|254675201;gi|254675265;gi|254675253;gi|254675119;gi|254675259;gi|254675195;gi|254675117;gi|254675244;gi|254675115	gi|256367522	3638	3652	yes	no	2	1.16e-07	236.31	1	1	21950000	14101000	7848800			1253
LLDAQLSTGGIVDPSK	IPREQGLRLLDAQLST	GGIVDPSKSHRVPLDV	R	L	L	S	K	S	1	0	0	2	0	1	0	2	0	1	3	1	0	0	1	2	1	0	0	1	0	16	0	1612.87	gi|256367522;gi|256355107;gi|256000747;gi|256000745;gi|254675251;gi|256418964;gi|254675201;gi|254675265;gi|254675253;gi|254675119;gi|254675259;gi|254675195;gi|254675117;gi|254675244;gi|254675115	gi|256367522	2972	2987	yes	no	2	1.2e-11	269.87	1	1	30957000	18201000	12755000			1254
LLDAVDTYIPVPTR	LGVKSVQKLLDAVDTY	TYIPVPTRDLDKPFLL	K	L	L	T	R	D	1	1	0	2	0	0	0	0	0	1	2	0	0	0	2	0	2	0	1	2	0	14	0	1571.86	gi|27370092;gi|568950399;gi|254911131	gi|27370092	239	252	yes	no	2	1.87e-05	206.49	1	1	27551000	17514000	10037000			1255
LLDELTLEGVTR	GLGSQKERLLDELTLE	LTLEGVTRYMQSERCR	R	L	L	T	R	Y	0	1	0	1	0	0	2	1	0	0	4	0	0	0	0	0	2	0	0	1	0	12	0	1357.75	gi|170650632;gi|170650630	gi|170650632	21	32	yes	no	2	2.88e-07	237.67	1		8330600	8330600	0			1256
LLDPEDISVDHPDEK	EQHLGLTKLLDPEDIS	SVDHPDEKSIITYVVT	K	L	L	E	K	S	0	0	0	4	0	0	2	0	1	1	2	1	0	0	2	1	0	0	0	1	0	15	0	1720.82	gi|568970047;gi|568970045;gi|117938332;gi|568970049;gi|117938334	gi|568970047	250	264	yes	no	3	0.010563	84.753	1	1	58536000	36594000	21942000			1257
LLDPEDVDVPQPDEK	ERDLGVTRLLDPEDVD	DVPQPDEKSIITYVSS	R	L	L	E	K	S	0	0	0	4	0	1	2	0	0	0	2	1	0	0	3	0	0	0	0	2	0	15	0	1707.82	gi|256367522;gi|256355107;gi|256000747;gi|256000745;gi|254675251;gi|256418964;gi|254675201;gi|254675265;gi|254675253;gi|254675119;gi|254675259;gi|254675195;gi|254675117;gi|254675244;gi|254675115	gi|256367522	78	92	yes	no	2	0.00033736	162.76	1	1	34224000	21727000	12497000			1258
LLDPEDVNVDQPDEK	EKELGLTKLLDPEDVN	NVDQPDEKSIITYVAT	K	L	L	E	K	S	0	0	1	4	0	1	2	0	0	0	2	1	0	0	2	0	0	0	0	2	0	15	0	1724.81	gi|569005700;gi|569005698;gi|55926127;gi|569005696	gi|569005700	253	267	yes	no	2	2.15e-08	262.83	1		20215000	20215000	0			1259
LLDTSFASSER	VSPLSPHRLLDTSFAS	TSFASSERLNKAHVSP	R	L	L	E	R	L	1	1	0	1	0	0	1	0	0	0	2	0	0	1	0	3	1	0	0	0	0	11	0	1224.6	gi|568962755;gi|124487407	gi|568962755	2815	2825	yes	no	2	2.65e-05	212.09	1	1	55570000	29915000	25655000			1260
LLDYVPIGPR	VVVDDIERLLDYVPIG	DYVPIGPRFSNLVLQA	R	L	L	P	R	F	0	1	0	1	0	0	0	1	0	1	2	0	0	0	2	0	0	0	1	1	0	10	0	1141.65	gi|31543349	gi|31543349	608	617	yes	yes	2	0.0029166	128.35	1	1	61606000	45419000	16187000			1261
LLEAQSHFR	NSATRKKKLLEAQSHF	LEAQSHFRKVEDLFLT	K	L	L	F	R	K	1	1	0	0	0	1	1	0	1	0	2	0	0	1	0	1	0	0	0	0	0	9	0	1099.58	gi|295054271;gi|568913214;gi|115496850;gi|568913208;gi|568913216;gi|295054266;gi|568913210;gi|568913206;gi|568913202;gi|568913212;gi|568913204	gi|295054271	2064	2072	yes	no	2	5.48e-07	224.86		1	4599800	0	4599800			1262
LLEATELK	EVISLWKKLLEATELK	LLEATELKGIKLREAN	K	L	L	L	K	G	1	0	0	0	0	0	2	0	0	0	3	1	0	0	0	0	1	0	0	0	0	8	0	915.528	gi|295054271;gi|568913214;gi|115496850;gi|568913208;gi|568913216;gi|295054266;gi|568913210;gi|568913206;gi|568913202;gi|568913212;gi|568913204	gi|295054271	663	670	yes	no	2	0.0015738	154.12	1	1	73777000	38806000	34972000			1263
LLEETQAELLK	YSAKDINRLLEETQAE	ETQAELLKAIPDLDCA	R	L	L	L	K	A	1	0	0	0	0	1	3	0	0	0	4	1	0	0	0	0	1	0	0	0	0	11	0	1285.71	gi|116089329;gi|568974914;gi|568974910;gi|568974905;gi|568974901;gi|568974899;gi|568974891;gi|568974889;gi|568974887;gi|568974885;gi|568974883;gi|568974881;gi|568974879;gi|568974877;gi|568974875;gi|568974918;gi|568974916;gi|568974912;gi|568974907;gi|568974895;gi|568974903;gi|568974897;gi|568974893	gi|116089329	967	977	yes	no	2	3.32e-07	248.21	1	1	61076000	31597000	29478000			1264
LLEGNLYGSLFSVPSSK	ISLKDRERLLEGNLYG	LFSVPSSKLLGNKSSL	R	L	L	S	K	L	0	0	1	0	0	0	1	2	0	0	4	1	0	1	1	4	0	0	1	1	0	17	0	1809.95	gi|568994626;gi|41680705	gi|568994626	1319	1335	yes	no	2	3.35e-05	183.71	1	1	19615000	10475000	9140700			1265
LLEGSLGEPAPLPLPTPQQPPAGVPHR	CLNCQTKRLLEGSLGE	PPAGVPHRAAGAAPLK	R	L	L	H	R	A	2	1	0	0	0	2	2	3	1	0	5	0	0	0	8	1	1	0	0	1	0	27	0	2767.5	gi|568962755;gi|124487407	gi|568962755	519	545	yes	no	3	1.34e-05	150.95	1	1	58454000	36923000	21531000			1266
LLEPLVTQVTTLVNTSNKGPSGK	IRTLTVERLLEPLVTQ	SNKGPSGKKKGRSKKA	R	L	L	G	K	K	0	0	2	0	0	1	1	2	0	0	4	2	0	0	2	2	4	0	0	3	0	23	1	2395.33	gi|568940495;gi|568940493;gi|157951727;gi|568940491;gi|157951729;gi|157951725	gi|568940495	27	49	yes	no	3	0.030555	55.707	1	1	53744000	39775000	13969000			1267
LLEVLSGER	RDGRMLIKLLEVLSGE	LEVLSGERLPKPTKGR	K	L	L	E	R	L	0	1	0	0	0	0	2	1	0	0	3	0	0	0	0	1	0	0	0	1	0	9	0	1014.57	gi|568970047;gi|568970045;gi|117938332;gi|568970049;gi|117938334	gi|568970047	91	99	yes	no	2	0.0025564	130.41	1		18725000	18725000	0			1268
LLEVLSGERLPKPTK	RDGRMLIKLLEVLSGE	ERLPKPTKGRMRIHCL	K	L	L	T	K	G	0	1	0	0	0	0	2	1	0	0	4	2	0	0	2	1	1	0	0	1	0	15	1	1679	gi|568970047;gi|568970045;gi|117938332;gi|568970049;gi|117938334	gi|568970047	91	105	yes	no	3;4	0.008693	103.11	2	2	111020000	68442000	42580000			1269
LLEVLSGETLPKPTK	RDGRNLLRLLEVLSGE	ETLPKPTKGRMRIHCL	R	L	L	T	K	G	0	0	0	0	0	0	2	1	0	0	4	2	0	0	2	1	2	0	0	1	0	15	0	1623.94	gi|569005700;gi|569005698;gi|55926127;gi|569005696	gi|569005700	94	108	yes	no	2;3	4.83e-05	180.7	1	2	68552000	39086000	29465000			1270
LLFEELVR	AEAAMFHRLLFEELVR	LLFEELVRASSHSTDL	R	L	L	V	R	A	0	1	0	0	0	0	2	0	0	0	3	0	0	1	0	0	0	0	0	1	0	8	0	1017.59	gi|359807367;gi|568960821	gi|359807367	393	400	yes	no	2	0.001648	152.63	1		6871000	6871000	0			1271
LLFNDVQTLK	DKADGMIRLLFNDVQT	FNDVQTLKDGRHPQGE	R	L	L	L	K	D	0	0	1	1	0	1	0	0	0	0	3	1	0	1	0	0	1	0	0	1	0	10	0	1189.67	gi|256367522;gi|256355107;gi|256000747;gi|256000745;gi|254675251;gi|256418964;gi|254675201;gi|254675265;gi|254675253;gi|254675119;gi|254675259;gi|254675195;gi|254675117;gi|254675244;gi|254675115	gi|256367522	294	303	yes	no	2	7.38e-05	190.57	1	1	19649000	13122000	6527100			1272
LLIHQSLAGGIIGVK	SDFDCELRLLIHQSLA	AGGIIGVKGAKIKELR	R	L	L	V	K	G	1	0	0	0	0	1	0	3	1	3	3	1	0	0	0	1	0	0	0	1	0	15	0	1517.93	gi|568983058;gi|568983056;gi|568983054;gi|13384620;gi|568983052;gi|568983050;gi|568983048;gi|568983046	gi|568983058	125	139	yes	no	3	5.39e-05	179.46	1	1	17319000	11597000	5721800			1273
LLIIGTTSR	KAPPQGRKLLIIGTTS	LIIGTTSRKDVLQEME	K	L	L	S	R	K	0	1	0	0	0	0	0	1	0	2	2	0	0	0	0	1	2	0	0	0	0	9	0	972.597	gi|31543349	gi|31543349	640	648	yes	yes	2	0.00072013	153.05	1		11946000	11946000	0			1274
LLKDVEALSQR	SLEEAKKKLLKDVEAL	DVEALSQRLEEKVLAY	K	L	L	Q	R	L	1	1	0	1	0	1	1	0	0	0	3	1	0	0	0	1	0	0	0	1	0	11	1	1270.72	gi|33598964;gi|568976400;gi|568976398;gi|568976396;gi|568976394;gi|568976402	gi|33598964	1397	1407	yes	no	3	0.015675	94.767	1	1	12033000	7057200	4976300			1275
LLKHPNIVR	EREARICRLLKHPNIV	LKHPNIVRLHDSISEE	R	L	L	V	R	L	0	1	1	0	0	0	0	0	1	1	2	1	0	0	1	0	0	0	0	1	0	9	1	1088.68	gi|28916677;gi|569003055;gi|569003053;gi|70906479;gi|654824419;gi|568921418;gi|568921416;gi|568921414;gi|18158420;gi|568921442;gi|568921440;gi|654824453;gi|568921438;gi|568921434;gi|568921432;gi|70906477;gi|568921430;gi|568921428;gi|568921426;gi|568921422;gi|568921420;gi|568921450;gi|568921448;gi|568921460;gi|654824581;gi|568921452;gi|568986608;gi|568986606;gi|568986602;gi|568986598;gi|568986596;…	gi|28916677	66	74	no	no	2	0.0035796	162.25	1	1	23547000	7394500	16152000			1276
LLLDTFEYQGLVK	LSFEGAAKLLLDTFEY	FEYQGLVKHTGGCHCG	K	L	L	V	K	H	0	0	0	1	0	1	1	1	0	0	4	1	0	1	0	0	1	0	1	1	0	13	0	1537.84	gi|225703070	gi|225703070	112	124	yes	yes	2	4.11e-17	322.7	1	1	26538000	15579000	10960000			1277
LLLLGAGESGK	ISAAKDVKLLLLGAGE	LGAGESGKSTIVKQMK	K	L	L	G	K	S	1	0	0	0	0	0	1	3	0	0	4	1	0	0	0	1	0	0	0	0	0	11	0	1056.62	gi|6754012;gi|164607137;gi|33563256;gi|568921816;gi|568921814;gi|6680041;gi|6680043;gi|568921812;gi|568921810;gi|124487259;gi|47271350;gi|84000001;gi|568915490;gi|117959928;gi|568915488;gi|117959930;gi|568915486;gi|568915500;gi|117959921;gi|47271396;gi|74271899;gi|568962761;gi|41054806	gi|6754012	36	46	no	no	2	0.00047998	164.65	1	1	401520000	226060000	175460000			1278
LLLLGTSNSGK	QRQRREIKLLLLGTSN	LGTSNSGKSTIVKQMK	K	L	L	G	K	S	0	0	1	0	0	0	0	2	0	0	4	1	0	0	0	2	1	0	0	0	0	11	0	1101.64	gi|568966709;gi|568966707;gi|568966705;gi|27532946	gi|568966709	36	46	yes	no	2	0.013108	101.71		1	0	0	0			1279
LLLNNDNLLR	NEVFNDVRLLLNNDNL	LNNDNLLREGAAHAFA	R	L	L	L	R	E	0	1	3	1	0	0	0	0	0	0	5	0	0	0	0	0	0	0	0	0	0	10	0	1196.69	gi|6671672;gi|568921683;gi|161086971	gi|6671672	38	47	yes	no	2	2.14e-07	256.38	1	1	70162000	47107000	23055000			1280
LLLPGELAK	REIQTAVRLLLPGELA	LLPGELAKHAVSEGTK	R	L	L	A	K	H	1	0	0	0	0	0	1	1	0	0	4	1	0	0	1	0	0	0	0	0	0	9	0	952.596	gi|68226433;gi|68131547;gi|594542582;gi|594191055;gi|594190841;gi|568981860;gi|568981858;gi|568981856;gi|30089706;gi|30089704;gi|30061395;gi|30061389;gi|30061387;gi|30061385;gi|30061383;gi|30061381;gi|30061377;gi|294997245;gi|28316760;gi|160420312;gi|160420310;gi|160420308;gi|568981854;gi|28316750;gi|68226431;gi|13386452;gi|46049029	gi|68226433	101	109	no	no	2	0.00075896	151.44	1	1	2295400000	1277700000	1017800000			1281
LLLQVQHASK	VAPIERVKLLLQVQHA	LQVQHASKQISAEKQY	K	L	L	S	K	Q	1	0	0	0	0	2	0	0	1	0	3	1	0	0	0	1	0	0	0	1	0	10	0	1135.67	gi|148747424;gi|22094075	gi|148747424	34	43	no	no	2;3	3.88e-05	206.73	1	2	75802000	26097000	49704000			1282
LLNDISTALR	LKLGPLPRLLNDISTA	NDISTALRNPNIQRQP	R	L	L	L	R	N	1	1	1	1	0	0	0	0	0	1	3	0	0	0	0	1	1	0	0	0	0	10	0	1114.63	gi|527498272;gi|569000218;gi|569000225;gi|569000208;gi|569000220;gi|569000214;gi|569000212;gi|569000222;gi|569000216;gi|569000210;gi|569000233;gi|569000231;gi|569000229;gi|569000235;gi|569000227	gi|527498272	717	726	no	no	2	6.71e-06	221.59	1	1	25077000	15399000	9678100			1283
LLNDISTALRNPNIQR	LKLGPLPRLLNDISTA	LRNPNIQRQPSRQSER	R	L	L	Q	R	Q	1	2	3	1	0	1	0	0	0	2	3	0	0	0	1	1	1	0	0	0	0	16	1	1837.02	gi|527498272;gi|569000218;gi|569000225;gi|569000208;gi|569000220;gi|569000214;gi|569000212;gi|569000222;gi|569000216;gi|569000210;gi|569000233;gi|569000231;gi|569000229;gi|569000235;gi|569000227	gi|527498272	717	732	no	no	2	0.034347	103.3	1	1	17762000	11226000	6536300			1284
LLQDFFNGK	TRIPKIQKLLQDFFNG	LQDFFNGKELNKSINP	K	L	L	G	K	E	0	0	1	1	0	1	0	1	0	0	2	1	0	2	0	0	0	0	0	0	0	9	0	1080.56	gi|31981690;gi|568978835;gi|50345978;gi|31560686	gi|31981690	349	357	yes	no	2	4.45e-05	197.27	1	1	109450000	85759000	23691000			1285
LLQDFFNGKELNK	TRIPKIQKLLQDFFNG	FNGKELNKSINPDEAV	K	L	L	N	K	S	0	0	2	1	0	1	1	1	0	0	3	2	0	2	0	0	0	0	0	0	0	13	1	1564.82	gi|31981690;gi|568978835;gi|50345978;gi|31560686	gi|31981690	349	361	yes	no	3	0.00058411	164.04	1	1	85784000	70674000	15109000			1286
LLSLPPDKPFGAKPLGFWTK	SRSLSPTRLLSLPPDK	KPLGFWTKFDVADWLE	R	L	L	T	K	F	1	0	0	1	0	0	0	2	0	0	4	3	0	2	4	1	1	1	0	0	0	20	0	2211.25	gi|568947831;gi|568947829;gi|568947827;gi|283549150;gi|568947843;gi|568947841;gi|568947847;gi|568947845;gi|568947839;gi|568947837;gi|568947849;gi|568947851	gi|568947831	2078	2097	yes	no	4	0.045843	37.687		1	4265300	0	4265300			1287
LLSTDPVTAK	DRGYIYWRLLSTDPVT	STDPVTAKEVVLSEKP	R	L	L	A	K	E	1	0	0	1	0	0	0	0	0	0	2	1	0	0	1	1	2	0	0	1	0	10	0	1043.59	gi|21313640;gi|78711838;gi|568975905	gi|21313640	529	538	yes	no	2	0.0010081	144.77	1	1	24337000	10798000	13539000			1288
LLTQHENIKNEIDNYEEDYQK	NTLTEAEKLLTQHENI	NYEEDYQKMRDMGEMV	K	L	L	Q	K	M	0	0	3	2	0	2	4	0	1	2	2	2	0	0	0	0	1	0	2	0	0	21	1	2635.24	gi|568970047;gi|568970045;gi|117938332;gi|568970049;gi|117938334	gi|568970047	1100	1120	yes	no	3	8.82e-06	194.77	1	1	110320000	67651000	42669000			1289
LLVSSEDYGR	ESWIKEKKLLVSSEDY	VSSEDYGRDLTGVQNL	K	L	L	G	R	D	0	1	0	1	0	0	1	1	0	0	2	0	0	0	0	2	0	0	1	1	0	10	0	1137.57	gi|295054271;gi|568913214;gi|115496850;gi|568913208;gi|568913216;gi|295054266;gi|568913210;gi|568913206;gi|568913202;gi|568913212;gi|568913204	gi|295054271	1770	1779	yes	no	2	3.04e-05	210.64	1	1	138950000	77570000	61382000			1290
LLVSSEDYGRDLTGVQNLR	ESWIKEKKLLVSSEDY	LTGVQNLRKKHKRLEA	K	L	L	L	R	K	0	2	1	2	0	1	1	2	0	0	4	0	0	0	0	2	1	0	1	2	0	19	1	2134.1	gi|295054271;gi|568913214;gi|115496850;gi|568913208;gi|568913216;gi|295054266;gi|568913210;gi|568913206;gi|568913202;gi|568913212;gi|568913204	gi|295054271	1770	1788	yes	no	3	0.0354	58.98	1		10096000	10096000	0			1291
LLVVYPWTQR	VGGEALGRLLVVYPWT	VVYPWTQRYFDSFGDL	R	L	L	Q	R	Y	0	1	0	0	0	1	0	0	0	0	2	0	0	0	1	0	1	1	1	2	0	10	0	1273.72	gi|31982300;gi|319402143;gi|498752597;CON__P02070;gi|17647499;CON__Q3SX09	gi|31982300	32	41	yes	no	2	2.74e-05	212.03	1	1	40092000	23152000	16940000			1292
LLYNNVSNFGR	EKMYDAAKLLYNNVSN	NNVSNFGRLASTLVHL	K	L	L	G	R	L	0	1	3	0	0	0	0	1	0	0	2	0	0	1	0	1	0	0	1	1	0	11	0	1295.66	gi|51491845;gi|568975337;gi|568975335;gi|568975333	gi|51491845	1216	1226	yes	no	2	9.43e-05	179.94	1	1	117210000	46804000	70411000			1293
LMLLLEVISGER	EDFRDGLKLMLLLEVI	LEVISGERLPKPERGK	K	L	M	E	R	L	0	1	0	0	0	0	2	1	0	1	4	0	1	0	0	1	0	0	0	1	0	12	0	1371.78	gi|157951643;gi|568978636;gi|61097906;gi|568978634;gi|568978632;gi|568978630;gi|568978628;gi|7304855;gi|568946340;gi|568946338;gi|568946336;gi|568946342;gi|11230802	gi|568946340	85	96	no	no	2	0.0047145	115.92	1		25300000	25300000	0			1294
LMLVEEELR	QIKSIIGRLMLVEEEL	MLVEEELRRDHPAMAE	R	L	M	L	R	R	0	1	0	0	0	0	3	0	0	0	3	0	1	0	0	0	0	0	0	1	0	9	0	1130.6	gi|527498272;gi|569000218;gi|569000225;gi|569000208;gi|569000220;gi|569000214;gi|569000212;gi|569000222;gi|569000216;gi|569000210;gi|569000235;gi|569000227	gi|527498272	1263	1271	no	no	2	0.0009463	143.7	1	1	14097000	8772100	5325000			1295
LMLVEEELRR	QIKSIIGRLMLVEEEL	LVEEELRRDHPAMAEP	R	L	M	R	R	D	0	2	0	0	0	0	3	0	0	0	3	0	1	0	0	0	0	0	0	1	0	10	1	1286.7	gi|527498272;gi|569000218;gi|569000225;gi|569000208;gi|569000220;gi|569000214;gi|569000212;gi|569000222;gi|569000216;gi|569000210;gi|569000235;gi|569000227	gi|527498272	1263	1272	no	no	3	0.04318	48.794	1		40884000	40884000	0			1296
LMVHTVATFNSIK	ASPWKSARLMVHTVAT	VATFNSIKELNERWRS	R	L	M	I	K	E	1	0	1	0	0	0	0	0	1	1	1	1	1	1	0	1	2	0	0	2	0	13	0	1459.79	gi|295054271;gi|568913214;gi|115496850;gi|568913208;gi|568913216;gi|295054266;gi|568913210;gi|568913206;gi|568913202;gi|568913212;gi|568913204	gi|295054271	1177	1189	yes	no	2;3	1.84e-12	309.35	3	3	186380000	121610000	64774000			1297
LMVHTVATFNSIKELNER	ASPWKSARLMVHTVAT	SIKELNERWRSLQQLA	R	L	M	E	R	W	1	1	2	0	0	0	2	0	1	1	2	1	1	1	0	1	2	0	0	2	0	18	1	2101.1	gi|295054271;gi|568913214;gi|115496850;gi|568913208;gi|568913216;gi|295054266;gi|568913210;gi|568913206;gi|568913202;gi|568913212;gi|568913204	gi|295054271	1177	1194	yes	no	4	0.023368	73.802	2	1	27819000	19423000	8395600			1298
LNFSHGTHEYHAETIK	KSGMNVARLNFSHGTH	EYHAETIKNVREATES	R	L	N	I	K	N	1	0	1	0	0	0	2	1	3	1	1	1	0	1	0	1	2	0	1	0	0	16	0	1882.9	gi|359807367;gi|568960821;gi|568960833;gi|31981562;gi|568960831;gi|568960829;gi|568960827;gi|568960825;gi|568960823;gi|568960819	gi|359807367	74	89	yes	no	4	0.037627	58.626	1	1	19252000	11218000	8034400			1299
LNGTDPEDVIR	FLTMFGEKLNGTDPED	TDPEDVIRNAFACFDE	K	L	N	I	R	N	0	1	1	2	0	0	1	1	0	1	1	0	0	0	1	0	1	0	0	1	0	11	0	1227.61	gi|71037403;gi|21728376;gi|569001415;gi|568918977;gi|198278553	gi|71037403	94	104	yes	no	2	1.28e-05	218.62	1	1	55857000	34386000	21470000			1300
LNIPVNQVNPR	TVEDIAARLNIPVNQV	PVNQVNPRDAKACVVH	R	L	N	P	R	D	0	1	3	0	0	1	0	0	0	1	1	0	0	0	2	0	0	0	0	2	0	11	0	1262.71	gi|21450277	gi|21450277	648	658	yes	yes	2	2.17e-07	255.39	1	1	89032000	50033000	38998000			1301
LNIPVSQVNPR	TVEDIAARLNIPVSQV	PVSQVNPRDAKACVIH	R	L	N	P	R	D	0	1	2	0	0	1	0	0	0	1	1	0	0	0	2	1	0	0	0	2	0	11	0	1235.7	gi|594190942;gi|30409956	gi|594190942	638	648	no	no	2	7.24e-05	190.36	1	1	216920000	129840000	87071000			1302
LNSSSVSNLAAVGDLLHSSQASLTAALGLRPAPAGR	QGDGPGGRLNSSSVSN	LRPAPAGRLSQGSGSS	R	L	N	G	R	L	7	2	2	1	0	1	0	3	1	0	7	0	0	0	2	7	1	0	0	2	0	36	0	3500.87	gi|527498272;gi|569000218;gi|569000225;gi|569000208;gi|569000220;gi|569000214;gi|569000212;gi|569000222;gi|569000216;gi|569000210;gi|569000233;gi|569000231;gi|569000229;gi|569000235;gi|569000227	gi|527498272	855	890	no	no	4	0.042691	12.9		1	89256000	0	89256000			1303
LNVEVDAAPTVDLNR	LRCQLGDRLNVEVDAA	APTVDLNRVLNETRCQ	R	L	N	N	R	V	2	1	2	2	0	0	1	0	0	0	2	0	0	0	1	0	1	0	0	3	0	15	0	1624.84	gi|13386238;CON__Q9D646;gi|160333504;gi|145966692;CON__A2A5Y0;gi|254553305;CON__Q9UE12;CON__Q15323;CON__REFSEQ:XP_986630	gi|13386238	209	223	yes	no	2	1.42e-07	228.76		1	14046000	0	14046000		+	1304
LNVFKNDQDTWDYTNPNLSGQGDPGSNPNKR	IEYAKPTRLNVFKNDQ	PGSNPNKRQRQPPLLG	R	L	N	K	R	Q	0	1	6	4	0	2	0	3	0	0	2	2	0	1	3	2	2	1	1	1	0	31	2	3490.61	gi|568944898;gi|568944896;gi|183980004;gi|568944894;gi|568944892	gi|568944898	249	279	yes	no	4	0.0169	64.707		1	6305400	0	6305400			1305
LNYSDHDVIK	YLKVFEPKLNYSDHDV	YSDHDVIKWVRYIGRS	K	L	N	I	K	W	0	0	1	2	0	0	0	0	1	1	1	1	0	0	0	1	0	0	1	1	0	10	0	1202.59	gi|568994458;gi|6753074	gi|568994458	409	418	yes	no	2;3	7.59e-05	189.58		2	16988000	0	16988000			1306
LPAKPEVSSDEDVQYR	DNILANLRLPAKPEVS	SDEDVQYRVITRFVNE	R	L	P	Y	R	V	1	1	0	2	0	1	2	0	0	0	1	1	0	0	2	2	0	0	1	2	0	16	0	1831.9	gi|33859811	gi|33859811	661	676	yes	yes	3	0.042937	73.279	1		6730200	6730200	0			1307
LPEELGRDQNTVETLQR	RIQDKHKKLPEELGRD	NTVETLQRMHTTFEHD	K	L	P	Q	R	M	0	2	1	1	0	2	3	1	0	0	3	0	0	0	1	0	2	0	0	1	0	17	1	1997.02	gi|568970047;gi|568970045;gi|117938332;gi|568970049;gi|117938334	gi|568970047	1828	1844	yes	no	3	0.00074103	145.69	1	1	46862000	27648000	19214000			1308
LPMASSLEHGKDLPSVQLLMK	EILWVTERLPMASSLE	PSVQLLMKKNQTLQKE	R	L	P	M	K	K	1	0	0	1	0	1	1	1	1	0	5	2	2	0	2	3	0	0	0	1	0	21	1	2293.22	gi|569005700;gi|569005698;gi|55926127;gi|569005696	gi|569005700	1508	1528	yes	no	4	0.017228	76.068	1		15940000	15940000	0			1309
LPPTAPGVGPLLLQLGPEPPTPHPGVSK	ARRSLLHRLPPTAPGV	TPHPGVSKAWRTAAPE	R	L	P	S	K	A	1	0	0	0	0	1	1	4	1	0	5	1	0	0	9	1	2	0	0	2	0	28	0	2765.55	gi|568947831;gi|568947829;gi|568947827;gi|283549150;gi|568947843;gi|568947841;gi|568947847;gi|568947845;gi|568947839;gi|568947837;gi|568947835;gi|568947833;gi|568947849;gi|568947851	gi|568947831	1445	1472	yes	no	3	5.68e-06	151.23	1	1	24757000	12850000	11907000			1310
LPSGSDHVMLK	SEWKPEIRLPSGSDHV	GSDHVMLKSLDWNAEY	R	L	P	L	K	S	0	0	0	1	0	0	0	1	1	0	2	1	1	0	1	2	0	0	0	1	0	11	0	1182.61	gi|568958952;gi|124517683;gi|568958978;gi|568958976;gi|568958974;gi|124517689;gi|568958972;gi|568958970;gi|568958968;gi|568958966;gi|568958964;gi|164448632;gi|568958962;gi|568958960;gi|568958958;gi|568958956;gi|568958954;gi|568958950;gi|568958948;gi|568958946;gi|568958944;gi|568958942;gi|568958940;gi|568958938	gi|568958952	669	679	yes	no	3	0.00042189	166.66	1	1	25694000	13991000	11703000			1311
LQAAHLHPIAIFIRPR	VSANAVRRLQAAHLHP	IAIFIRPRSLENVLEI	R	L	Q	P	R	S	3	2	0	0	0	1	0	0	2	3	2	0	0	1	2	0	0	0	0	0	0	16	0	1852.09	gi|569019198;gi|568971503;gi|569019196;gi|568971501;gi|569019194;gi|568971499;gi|569019192;gi|568971497;gi|569019189;gi|568971494;gi|569019187;gi|568971492;gi|157909820;gi|6681195;gi|569019185;gi|568971490;gi|569019183;gi|568971488;gi|569019181;gi|568971486;gi|569019179;gi|568971484	gi|569019198	613	628	yes	no	4	0.0335	63.292	1	1	41215000	20752000	20463000			1312
LQAALDNEAGGRPAMEPGNGSLDLGGDAAGR	LKADLMDRLQAALDNE	LGGDAAGRSGAGLEQE	R	L	Q	G	R	S	6	2	2	3	0	1	2	7	0	0	4	0	1	0	2	1	0	0	0	0	0	31	0	2979.41	gi|160333923	gi|160333923	38	68	yes	yes	3	7.03e-05	131.64	2	1	55616000	46057000	9558500			1313
LQAAYAGDKADDIQK	QLQEDAARLQAAYAGD	DKADDIQKRENEVLEA	R	L	Q	Q	K	R	4	0	0	3	0	2	0	1	0	1	1	2	0	0	0	0	0	0	1	0	0	15	1	1605.8	gi|568970047;gi|568970045;gi|117938332;gi|568970049;gi|117938334	gi|568970047	1870	1884	yes	no	3	0.00087708	150.9	1	1	38156000	18639000	19517000			1314
LQAAYAGDKADDIQKR	QLQEDAARLQAAYAGD	KADDIQKRENEVLEAW	R	L	Q	K	R	E	4	1	0	3	0	2	0	1	0	1	1	2	0	0	0	0	0	0	1	0	0	16	2	1761.9	gi|568970047;gi|568970045;gi|117938332;gi|568970049;gi|117938334	gi|568970047	1870	1885	yes	no	3;4	0.0012436	139	2	2	116200000	54546000	61652000			1315
LQALDTGWNELHK	QYMFLRQRLQALDTGW	TGWNELHKMWENRQNL	R	L	Q	H	K	M	1	0	1	1	0	1	1	1	1	0	3	1	0	0	0	0	1	1	0	0	0	13	0	1523.77	gi|568970047;gi|568970045;gi|117938332;gi|568970049;gi|117938334	gi|568970047	1144	1156	yes	no	2;3	1.3e-07	234.52	2	2	188410000	109040000	79372000			1316
LQDEIQNMKEEMAR	NYQDTIGRLQDEIQNM	NMKEEMARHLREYQDL	R	L	Q	A	R	H	1	1	1	1	0	2	3	0	0	1	1	1	2	0	0	0	0	0	0	0	0	14	1	1733.81	gi|31982755	gi|31982755	365	378	yes	yes	3	0.012704	89.747	1	1	11451000	5667100	5783900			1317
LQEKEDLQELNDR	LSPTRITRLQEKEDLQ	DLQELNDRLAVYIDRV	R	L	Q	D	R	L	0	1	1	2	0	2	3	0	0	0	3	1	0	0	0	0	0	0	0	0	0	13	1	1628.8	gi|161760667;gi|568921945;gi|162287370	gi|161760667	29	41	yes	no	2;3	9.57e-11	283.82	1	2	49678000	22435000	27242000			1318
LQGPQTSAEVYR	KELLNGQKLQGPQTSA	QTSAEVYRILRQKGLL	K	L	Q	Y	R	I	1	1	0	0	0	2	1	1	0	0	1	0	0	0	1	1	1	0	1	1	0	12	0	1347.68	gi|257467604	gi|257467604	299	310	yes	yes	2	0.00055158	158.25	1		5371100	5371100	0			1319
LQILHIHTAR	GLPDEKGRLQILHIHT	ILHIHTARMRGHQLLS	R	L	Q	A	R	M	1	1	0	0	0	1	0	0	2	2	2	0	0	0	0	0	1	0	0	0	0	10	0	1200.71	gi|31543349	gi|31543349	404	413	yes	yes	3	0.011246	93.096	1	1	36390000	27821000	8569200			1320
LQITENGEFR	PAPPPPPRLQITENGE	ITENGEFRNTADH___	R	L	Q	F	R	N	0	1	1	0	0	1	2	1	0	1	1	0	0	1	0	0	1	0	0	0	0	10	0	1205.6	gi|527498272;gi|569000218;gi|594591553;gi|594591531;gi|568914251;gi|568914247;gi|594591605;gi|166295210;gi|568914255;gi|568914245;gi|568914243;gi|568914241;gi|166295212;gi|568914237;gi|568914235;gi|568914231;gi|568914229;gi|568914227	gi|527498272	1326	1335	yes	no	2	0.00066171	158.08	1	1	27564000	14794000	12770000			1321
LQNELDNVSTLLEEAEKK	ELAEKANKLQNELDNV	LLEEAEKKGIKFAKDA	K	L	Q	K	K	G	1	0	2	1	0	1	4	0	0	0	4	2	0	0	0	1	1	0	0	1	0	18	1	2072.06	gi|33598964;gi|568976400;gi|568976398;gi|568976396;gi|568976394;gi|568976402	gi|33598964	1285	1302	yes	no	3	0.00058488	133.52	1		13531000	13531000	0			1322
LQNNNVYTIAK	NADTVSSKLQNNNVYT	NNVYTIAKRNVEGQDM	K	L	Q	A	K	R	1	0	3	0	0	1	0	0	0	1	1	1	0	0	0	0	1	0	1	1	0	11	0	1276.68	gi|21313640;gi|78711838;gi|568975905	gi|21313640	868	878	yes	no	2	0.00051023	163.46	1	1	30680000	14935000	15745000			1323
LQNNNVYTIAKR	NADTVSSKLQNNNVYT	NVYTIAKRNVEGQDML	K	L	Q	K	R	N	1	1	3	0	0	1	0	0	0	1	1	1	0	0	0	0	1	0	1	1	0	12	1	1432.78	gi|21313640;gi|78711838;gi|568975905	gi|21313640	868	879	yes	no	3	0.00057937	155.33	1	1	8152300	3698300	4454000			1324
LQPASVALR	LPWAQRARLQPASVAL	QPASVALRKQEEEEIK	R	L	Q	L	R	K	2	1	0	0	0	1	0	0	0	0	2	0	0	0	1	1	0	0	0	1	0	9	0	953.566	gi|569011985;gi|167900460;gi|569011983;gi|569011981;gi|569011979;gi|569011991;gi|569011989;gi|569011987;gi|53832028	gi|569011985	288	296	yes	no	2	0.023865	80.688	1	1	18622000	9866900	8755300			1325
LQQAQLYPIAIFIKPK	VSGNAIKRLQQAQLYP	IAIFIKPKSIEALMEM	R	L	Q	P	K	S	2	0	0	0	0	3	0	0	0	3	2	2	0	1	2	0	0	0	1	0	0	16	0	1870.11	gi|569010328;gi|295293129;gi|295293127;gi|594190812;gi|295293124;gi|7949129;gi|569010322;gi|569010320	gi|569010328	280	295	yes	no	3	0.0041829	161.87		1	4467800	0	4467800			1326
LQQELDDLLVDLDHQR	KLEKTKTRLQQELDDL	LVDLDHQRQSVSNLEK	R	L	Q	Q	R	Q	0	1	0	4	0	3	1	0	1	0	5	0	0	0	0	0	0	0	0	1	0	16	0	1948.99	gi|114326446	gi|114326446	1418	1433	yes	yes	3	0.00067729	137.27	1	1	27311000	15662000	11649000			1327
LQQELDDLTVDLDHQR	KLEKTKNRLQQELDDL	TVDLDHQRQIVSNLEK	R	L	Q	Q	R	Q	0	1	0	4	0	3	1	0	1	0	4	0	0	0	0	0	1	0	0	1	0	16	0	1936.95	gi|33598964;gi|568976400;gi|568976398;gi|568976396;gi|568976394;gi|568976402	gi|33598964	1425	1440	yes	no	3	0.001185	131.4	1	1	42034000	28276000	13757000			1328
LQQFGGASTAGGALPWAR	IISELSSKLQQFGGAS	GGALPWARGGSGGSTD	K	L	Q	A	R	G	4	1	0	0	0	2	0	4	0	0	2	0	0	1	1	1	1	1	0	0	0	18	0	1786.91	gi|568947831;gi|568947829;gi|568947827;gi|283549150;gi|568947843;gi|568947841;gi|568947847;gi|568947845;gi|568947839;gi|568947837;gi|568947835;gi|568947833;gi|568947849;gi|568947851	gi|568947831	1875	1892	yes	no	2	5.35e-08	234.04	1	1	27611000	16528000	11082000			1329
LQQSHPLSASQIQVK	ALCAEADRLQQSHPLS	SASQIQVKREELITNW	R	L	Q	V	K	R	1	0	0	0	0	4	0	0	1	1	2	1	0	0	1	3	0	0	0	1	0	15	0	1662.91	gi|295054271;gi|568913214;gi|115496850;gi|568913208;gi|568913216;gi|295054266;gi|568913210;gi|568913206;gi|568913202;gi|568913212;gi|568913204	gi|295054271	321	335	yes	no	2;3	1.23e-11	276.75	1	2	344540000	173670000	170860000			1330
LQQSHPLSASQIQVKR	ALCAEADRLQQSHPLS	ASQIQVKREELITNWE	R	L	Q	K	R	E	1	1	0	0	0	4	0	0	1	1	2	1	0	0	1	3	0	0	0	1	0	16	1	1819.01	gi|295054271;gi|568913214;gi|115496850;gi|568913208;gi|568913216;gi|295054266;gi|568913210;gi|568913206;gi|568913202;gi|568913212;gi|568913204	gi|295054271	321	336	yes	no	4	0.036397	61.649	1	1	21524000	10395000	11128000			1331
LQQTQAQVDEVVDIMR	PNLTSNRRLQQTQAQV	DEVVDIMRVNVDKVLE	R	L	Q	M	R	V	1	1	0	2	0	4	1	0	0	1	1	0	1	0	0	0	1	0	0	3	0	16	0	1871.94	gi|6678551	gi|6678551	32	47	yes	yes	2	1.34e-24	358.02	1	1	15899000	10157000	5741800			1332
LQTASDESYKDPTNIQLSK	IEAWISEKLQTASDES	PTNIQLSKLLSKHQKH	K	L	Q	S	K	L	1	0	1	2	0	2	1	0	0	1	2	2	0	0	1	3	2	0	1	0	0	19	1	2137.05	gi|295054271;gi|568913214;gi|115496850;gi|568913208;gi|295054266;gi|568913210;gi|568913206;gi|568913202	gi|295054271	1551	1569	yes	no	2;3	6.3e-25	362.14	2	2	576910000	350510000	226400000			1333
LQTLKEELDFQK	RRVDAENRLQTLKEEL	KEELDFQKNIYSEELR	R	L	Q	Q	K	N	0	0	0	1	0	2	2	0	0	0	3	2	0	1	0	0	1	0	0	0	0	12	1	1490.8	gi|161760667;gi|568921945;gi|162287370;gi|9506843	gi|161760667	197	208	yes	no	3	0.0045468	126.12	1	1	20484000	11398000	9085900			1334
LQVASDENYKDPTNLQGK	LEKWIQEKLQVASDEN	DPTNLQGKLQKHQAFE	K	L	Q	G	K	L	1	0	2	2	0	2	1	1	0	0	2	2	0	0	1	1	1	0	1	1	0	18	1	2018.99	gi|295054271;gi|568913214;gi|115496850;gi|568913208;gi|568913216;gi|295054266;gi|568913210;gi|568913206;gi|568913202;gi|568913212;gi|568913204	gi|295054271	64	81	yes	no	3	0.0017406	129.05	1	1	163310000	96700000	66610000			1335
LRDLEDSLAR	QLAAKEAKLRDLEDSL	DLEDSLARERDTSRRL	K	L	R	A	R	E	1	2	0	2	0	0	1	0	0	0	3	0	0	0	0	1	0	0	0	0	0	10	1	1186.63	gi|161760667;gi|568921945;gi|162287370;gi|9506843	gi|161760667	320	329	yes	no	2;3	0.011826	126.71	1	2	34595000	14451000	20144000			1336
LREANQQQQFNR	ATELKGIKLREANQQQ	NQQQQFNRNVEDIELW	K	L	R	N	R	N	1	2	2	0	0	4	1	0	0	0	1	0	0	1	0	0	0	0	0	0	0	12	1	1530.77	gi|295054271;gi|568913214;gi|115496850;gi|568913208;gi|568913216;gi|295054266;gi|568913210;gi|568913206;gi|568913202;gi|568913212;gi|568913204	gi|295054271	674	685	yes	no	3	0.0013439	146.16	1	1	462370	243350	219020			1337
LREDENAEPVGTTYQK	SPVLHRLRLREDENAE	PVGTTYQKTDAAVEMK	R	L	R	Q	K	T	1	1	1	1	0	1	3	1	0	0	1	1	0	0	1	0	2	0	1	1	0	16	1	1848.89	gi|34328251;gi|293651558;gi|293651556;gi|568983474	gi|34328251	150	165	yes	no	2;3	1.35e-07	263.07	2	2	163910000	86866000	77043000			1338
LRLDQLTANSAR	QAELRELRLRLDQLTA	QLTANSARLEVERDNF	R	L	R	A	R	L	2	2	1	1	0	1	0	0	0	0	3	0	0	0	0	1	1	0	0	0	0	12	1	1356.75	gi|196115327;gi|84000448;gi|568971648	gi|196115327	122	133	yes	no	2	0.000277	198.37	1	1	31737000	19463000	12274000			1339
LRLREDENAEPVGTTYQK	LSSPVLHRLRLREDEN	PVGTTYQKTDAAVEMK	R	L	R	Q	K	T	1	2	1	1	0	1	3	1	0	0	2	1	0	0	1	0	2	0	1	1	0	18	2	2118.07	gi|34328251;gi|293651558;gi|293651556;gi|568983474	gi|34328251	148	165	yes	no	3	0.00025985	168.1	1	1	14678000	6876700	7801800			1340
LSAEDLVLEGAGLR	RVDRRDTRLSAEDLVL	VLEGAGLRVSVPLIAQ	R	L	S	L	R	V	2	1	0	1	0	0	2	2	0	0	4	0	0	0	0	1	0	0	0	1	0	14	0	1441.78	gi|153791270	gi|153791270	588	601	yes	yes	2	2.46e-05	200.76		1	6097000	0	6097000			1341
LSDDNTIGQEEIQQR	GVLDTGKKLSDDNTIG	GQEEIQQRLAQFVEHW	K	L	S	Q	R	L	0	1	1	2	0	3	2	1	0	2	1	0	0	0	0	1	1	0	0	0	0	15	0	1744.82	gi|295054271;gi|568913214;gi|115496850;gi|568913208;gi|568913216;gi|295054266;gi|568913210;gi|568913206;gi|568913202;gi|568913212;gi|568913204	gi|295054271	1815	1829	yes	no	2;3	1.85e-24	363.76	2	2	346590000	191890000	154700000			1342
LSDGNEYLFQAK	KKHVFKLRLSDGNEYL	NEYLFQAKDDEEMNTW	R	L	S	A	K	D	1	0	1	1	0	1	1	1	0	0	2	1	0	1	0	1	0	0	1	0	0	12	0	1383.67	gi|568970047;gi|568970045;gi|117938332;gi|568970049	gi|568970047	2278	2289	yes	no	2	5.17e-11	291.22	1	1	154090000	97080000	57005000			1343
LSDLQTQSQPLK	PKEWRPEKLSDLQTQS	QTQSQPLKSLRKLLHL	K	L	S	L	K	S	0	0	0	1	0	3	0	0	0	0	3	1	0	0	1	2	1	0	0	0	0	12	0	1356.72	gi|124244037	gi|124244037	826	837	yes	yes	2	0.046559	131.06		1	6553900	0	6553900			1344
LSDSYSNTLPVR	PFVGSQSKLSDSYSNT	YSNTLPVRKSVTPKNS	K	L	S	V	R	K	0	1	1	1	0	0	0	0	0	0	2	0	0	0	1	3	1	0	1	1	0	12	0	1350.68	gi|83649713;gi|568971118;gi|568971116;gi|568971114;gi|568971112;gi|83642836;gi|262231776	gi|83649713	294	305	yes	no	2	3.29e-05	202.18	1		16165000	16165000	0			1345
LSDSYSNTLPVRK	PFVGSQSKLSDSYSNT	SNTLPVRKSVTPKNSY	K	L	S	R	K	S	0	1	1	1	0	0	0	0	0	0	2	1	0	0	1	3	1	0	1	1	0	13	1	1478.77	gi|83649713;gi|568971118;gi|568971116;gi|568971114;gi|568971112;gi|83642836;gi|262231776	gi|83649713	294	306	yes	no	2;3	6.51e-08	258.65	2	2	99913000	46562000	53350000			1346
LSDYFPKPYPNPEAAR	EMFMRPGKLSDYFPKP	YPNPEAARAANNGALP	K	L	S	A	R	A	2	1	1	1	0	0	1	0	0	0	1	1	0	1	4	1	0	0	2	0	0	16	0	1863.92	gi|13385006	gi|13385006	171	186	yes	yes	3	0.023248	62.237	1		36541000	36541000	0			1347
LSEIDVSTEGVK	SGLHVLARLSEIDVST	DVSTEGVKGAKNFFEA	R	L	S	V	K	G	0	0	0	1	0	0	2	1	0	1	1	1	0	0	0	2	1	0	0	2	0	12	0	1275.66	gi|31981086	gi|31981086	177	188	yes	yes	2	3.77e-07	228.12	1	1	74826000	45683000	29144000			1348
LSFTSVGSITSGYSQSSQVFGR	LLEGEETRLSFTSVGS	QSSQVFGRSAYSGLQS	R	L	S	G	R	S	0	1	0	0	0	2	0	3	0	1	1	0	0	2	0	7	2	0	1	2	0	22	0	2294.12	gi|39204499	gi|39204499	401	422	yes	yes	2;3	2.05e-09	258.81	2	2	145850000	93414000	52438000			1349
LSGSNPYTTVTPQIINSK	IAESNHIKLSGSNPYT	TPQIINSKWEKVQQLV	K	L	S	S	K	W	0	0	2	0	0	1	0	1	0	2	1	1	0	0	2	3	3	0	1	1	0	18	0	1919	gi|568946340;gi|568946338;gi|568946336;gi|568946342;gi|11230802	gi|568946340	606	623	yes	no	2	2.19e-12	294.65	1	1	96138000	60021000	36117000			1350
LSILSEER	ASDEVREKLSILSEER	LSILSEERTALLELWE	K	L	S	E	R	T	0	1	0	0	0	0	2	0	0	1	2	0	0	0	0	2	0	0	0	0	0	8	0	945.513	gi|295054271;gi|568913214;gi|115496850;gi|568913208;gi|568913216;gi|295054266;gi|568913210;gi|568913206;gi|568913202;gi|568913212;gi|568913204	gi|295054271	442	449	yes	no	2	3.45e-05	219.51	1	1	72790000	38795000	33995000			1351
LSISALFVTPK	RSYGKAFKLSISALFV	SALFVTPKTAGAQVVL	K	L	S	P	K	T	1	0	0	0	0	0	0	0	0	1	2	1	0	1	1	2	1	0	0	1	0	11	0	1174.7	gi|226423909;gi|226423907	gi|226423909	263	273	yes	no	2	5.68e-05	197.73	2	1	457030000	267920000	189110000			1352
LSLAAAAGDPFAYPGAGGLYK	YGLLHEGRLSLAAAAG	PGAGGLYKRGSVRSLS	R	L	S	Y	K	R	6	0	0	1	0	0	0	4	0	0	3	1	0	1	2	1	0	0	2	0	0	21	0	2009.03	gi|116089329;gi|568974914;gi|568974910;gi|568974905;gi|568974901;gi|568974899;gi|568974891;gi|568974889;gi|568974887;gi|568974885;gi|568974883;gi|568974881;gi|568974879;gi|568974877;gi|568974875;gi|568974918;gi|568974916;gi|568974912;gi|568974907;gi|568974895;gi|568974903;gi|568974897;gi|568974893	gi|116089329	442	462	yes	no	2	5.98e-06	191.64	1	1	39693000	23740000	15954000			1353
LSLDELGR	EVAMDDHKLSLDELGR	LSLDELGRKYQVDLSK	K	L	S	G	R	K	0	1	0	1	0	0	1	1	0	0	3	0	0	0	0	1	0	0	0	0	0	8	0	901.487	gi|30409956	gi|30409956	44	51	yes	yes	2	0.0018297	148.99	1	1	11469000	6410200	5058500			1354
LSLEEFIR	MDTNNDGKLSLEEFIR	LSLEEFIRGAKSDPSI	K	L	S	I	R	G	0	1	0	0	0	0	2	0	0	1	2	0	0	1	0	1	0	0	0	0	0	8	0	1005.55	gi|6754240;gi|569018520;gi|569018518;gi|568990550;gi|568990548;gi|568990546;gi|568990544;gi|568990542;gi|568990540;gi|568990538;gi|568928446;gi|568928444;gi|568928442;gi|554506531;gi|554506524;gi|31324569;gi|283806722;gi|283806720;gi|283806718;gi|194354004;gi|569018516;gi|568928440;gi|569018514;gi|568928438	gi|6754240	164	171	yes	no	2	0.00019445	195.06	1		9482000	9482000	0			1355
LSLTQSDISHIGSMR	KSLVLGQKLSLTQSDI	ISHIGSMRVEGIVHPT	K	L	S	M	R	V	0	1	0	1	0	1	0	1	1	2	2	0	1	0	0	4	1	0	0	0	0	15	0	1643.83	gi|568967951;gi|46250738	gi|568967951	197	211	yes	no	3	0.008553	91.712	1	1	22452000	12212000	10240000			1356
LSNRPAFMPSEGR	NTLQTKLRLSNRPAFM	AFMPSEGRMVSDINNG	R	L	S	G	R	M	1	2	1	0	0	0	1	1	0	0	1	0	1	1	2	2	0	0	0	0	0	13	0	1460.72	gi|568978636;gi|61097906;gi|568978634;gi|568978632;gi|568978630;gi|568978628;gi|568978638;gi|568978640;gi|568946340;gi|568946338;gi|568946336;gi|568946342;gi|11230802	gi|568946340	367	379	no	no	3	0.0038393	122.52	2	3	72992000	30607000	42385000			1357
LSQGSGSSITAAGMR	LRPAPAGRLSQGSGSS	SITAAGMRLSQMGVTT	R	L	S	M	R	L	2	1	0	0	0	1	0	3	0	1	1	0	1	0	0	4	1	0	0	0	0	15	0	1421.69	gi|527498272;gi|569000218;gi|569000225;gi|569000208;gi|569000220;gi|569000214;gi|569000212;gi|569000222;gi|569000216;gi|569000210;gi|569000233;gi|569000231;gi|569000229;gi|569000235;gi|569000227	gi|527498272	891	905	no	no	2	1.16e-05	213.94	1	1	114180000	64217000	49965000			1358
[truncated: 1,081 more rows]
[truncated: 9 more columns]

## Sheet: S2 ms2 original
Sequence	N-term cleavage window	C-term cleavage window	Amino acid before	First amino acid	Second amino acid	Second last amino acid	Last amino acid	Amino acid after	A Count	R Count	N Count	D Count	C Count	Q Count	E Count	G Count	H Count	I Count	L Count	K Count	M Count	F Count	P Count	S Count	T Count	W Count	Y Count	V Count	U Count	Length	Missed cleavages	Mass	Proteins	Leading razor protein	Start position	End position	Unique (Groups)	Unique (Proteins)	Charges	PEP	Score	Experiment repAug2	Experiment shamAug2	Intensity	Intensity repAug2	Intensity shamAug2	Reverse	Potential contaminant	id
[truncated: 3,798 more rows]
[truncated: 9 more columns]

[truncated: 12 more sheets: S3 ms3+4 original, S4 ms1 summary, S5 ms2 summary, S6 ms3 summary, S7 ms4 summary, S8 trypsin standard, S9 final increased with stroke, S10 final equal sham stroke, S11 final decreased with stroke, S12 DAVID corr P values, S13 DAVID calculation heatmap, S14 ND literature association]
